# Supplementary material for: Metabolism of the Genus Guyparkeria Revealed by Pangenome Analysis
Source: Microorganisms. 2022 Mar 28;10(4):724. doi: 10.3390/microorganisms10040724 (PMC9032823; doi:10.3390/microorganisms10040724)
Supplement: Supplementary file 1 [file microorganisms-10-00724-s001.zip]

Archive with 6 entries (6 files):
- microorganisms-1600547-Figure S1.pdf
- microorganisms-1600547-Table S1.xlsx
- microorganisms-1600547-Table S2.xlsx
- microorganisms-1600547-Table S3.xlsx
- microorganisms-1600547-Table S4.xlsx
- microorganisms-1600547-Table S5.xlsx
