# Supplementary material for: Metabolism of the Genus Guyparkeria Revealed by Pangenome Analysis
Source: Microorganisms. 2022 Mar 28;10(4):724. doi: 10.3390/microorganisms10040724 (PMC9032823; doi:10.3390/microorganisms10040724)
Supplement: Supplementary file 1 [file microorganisms-10-00724-s001.zip › microorganisms-1600547-Table S1.xlsx]

## Sheet: TableS1
Table S1 The list of 40 selected gammaproteobacterial genomes as references for annotation via KEGG Automatic Annotation Server v2.1 (KAAS)
KEGG Organism Code	KEGG GENOME T number	Name	Number of protein sequences	NCBI Accession Number
abo	T00380	Alcanivorax borkumensis SK2	2755	GCA_000009365.1
acb	T00486	Acinetobacter baumannii ATCC 17978	3803	GCA_000015425.1
aeh	T00391	Alkalilimnicola ehrlichii MLHE-1	2865	GCA_000014785.1
aha	T00424	Aeromonas hydrophila subsp. hydrophila ATCC 7966	4122	GCA_000014805.1
alv	T01168	Allochromatium vinosum DSM 180	3220	GCA_000025485.1
amc	T00747	Alteromonas mediterranea DE	3965	GCA_000020585.3
cps	T00258	Colwellia psychrerythraea 34H	4910	GCA_000012325.1
crp	T00403	Candidatus Carsonella ruddii PV	182	GCA_000010365.1
csa	T00347	Chromohalobacter salexigens SM 3043	3298	GCA_000055785.1
eco	T00007	Escherichia coli K-12 MG1655	4278	GCF_000005845.2
fbl	T01318	Ferrimonas balearica DSM 9799	3782	GCA_000148645.1
ftu	T00214	Francisella tularensis subsp. tularensis SCHU S4	1556	GCF_000008985.1
gag	T01483	Glaciecola sp. 4H-3-7+YE-5	4547	GCA_000212335.1
gpb	T01300	Gamma proteobacterium HdN1	3763	GCA_000198515.1
hch	T00307	Hahella chejuensis KCTC 2396	6778	GCA_000012985.1
hel	T01311	Halomonas elongata DSM 2581	3625	GCA_000196875.2
hha	T00462	Halorhodospira halophila SL1	2407	GCA_000015585.1
hna	T01104	Halothiobacillus neapolitanus c2	2357	GCA_000024765.1
ilo	T00218	Idiomarina loihiensis L2TR	2628	GCA_000008465.1
kko	T00973	Kangiella koreensis DSM 16069	2632	GCA_000024085.1
lsd	T05852	Litorilituus sediminis JCM 17549	3652	GCA_004295665.1
mah	T01649	Methylotuvimicrobium alcaliphilum 20Z	4086	GCA_000968535.1
maq	T00454	Marinobacter nauticus VT8	4272	GCA_000015365.1
mca	T00205	Methylococcus capsulatus Bath	2960	GCA_000008325.1
mmt	T01511	Methylomonas methanica MC09	4494	GCA_000214665.1
mmw	T00567	Marinomonas sp. MWYL1	4439	GCA_000017285.1
noc	T00281	Nitrosococcus oceani ATCC 19707	3017	GCA_000012805.1
oce	T01667	Oceanimonas sp. GK1	3221	GCA_000243075.1
par	T00256	Psychrobacter arcticus 273-4	2120	GCA_000012305.1
pha	T00282	Pseudoalteromonas translucida TAC125	3486	GCA_000026085.1
pin	T00450	Psychromonas ingrahamii 37	3545	GCA_000015285.1
ppr	T00173	Photobacterium profundum SS9	5480	GCA_000196255.1
rma	T00438	Candidatus Ruthia magnifica	976	GCA_000015105.1
sde	T00335	Saccharophagus degradans 2-40	4007	GCA_000013665.1
son	T00099	Shewanella oneidensis MR-1	4196	GCA_000146165.2
tcx	T00296	Hydrogenovibrio crunogenus XCL-2	2196	GCA_000012605.1
tcy	T01517	Thiomicrospira cyclica ALM1	1665	GCA_000214825.1
tgr	T00840	Thioalkalivibrio sulfidiphilus HL-EbGr7	3283	GCA_000021985.1
vch	T00034	Vibrio cholerae O1 El Tor N16961	3828	GCA_000006745.1
vok	T00530	Candidatus Vesicomyosocius okutanii HA	937	GCA_000010405.1
