# Supplementary material for: Metabolism of the Genus Guyparkeria Revealed by Pangenome Analysis
Source: Microorganisms. 2022 Mar 28;10(4):724. doi: 10.3390/microorganisms10040724 (PMC9032823; doi:10.3390/microorganisms10040724)
Supplement: Supplementary file 1 [file microorganisms-10-00724-s001.zip › microorganisms-1600547-Table S2.xlsx]

## Sheet: TableS2
Table S2 Detailed summary of the nine genomes of the genus Guyparkeria used in this study.
NCBI Organism Name	Guyparkeria hydrothermalis	Guyparkeria hydrothermalis	Guyparkeria halophila*	Halothiobacillaceae bacterium	Halothiobacillus sp.^	Halothiobacillus sp. XI15^	Halothiobacillus sp. WRN-7	Guyparkeria sp. SCN-R1^	Halothiobacillus sp. SB14A^
Strain	B1-1	R3	sp2	SpSt-1134	S21.Bin061	XI15	WRN-7	SCN-R1	SB14A
Habitat	Sediment in marine cage culture area, Fujian, China	Hydrothermal vent chimney, North Fiji Basin, Pacific Ocean	Sediment in cold seep	Hot spring sediment, California, USA	Lacustrine sediment, Tibet, China	Kebrit deep brine-seawater interface, Red Sea, Saudi Arabia	Saline-alkaline soil, Tian Jin City, China	Thiocyanate-degrading bioreactor, Eerbeek, Netherlands (with some addition from a salt lake sediment and sludge from an aerobic communal waste water treatment plant)	Ocean sediment, Arabian Sea Oxygen Minimum Zone, India
Isolate?	Yes	Yes	Yes	No	No	No	No	Yes	Yes
NCBI BioSample ID	SAMN23673796	SAMN23673797	SAMN13381662	SAMN09639045	SAMN13520459	SAMN04318430	SAMN04419354	SAMN10095268	SAMN11475377
NCBI Assembly ID			GCF_009734265.1	GCA_011380105.1	GCA_011389965.1	GCF_001469965.1	GCF_001641825.1	GCF_003932495.1	GCF_005096345.1
NCBI Taxonomy	d__Bacteria; p__Proteobacteria; c__Gammaproteobacteria; o__Chromatiales; f__Thioalkalibacteraceae; g__Guyparkeria; s__Guyparkeria hydrothermalis	d__Bacteria; p__Proteobacteria; c__Gammaproteobacteria; o__Chromatiales; f__Thioalkalibacteraceae; g__Guyparkeria; s__Guyparkeria hydrothermalis	d__Bacteria; p__Proteobacteria; c__Gammaproteobacteria; o__Chromatiales; f__Thioalkalibacteraceae; g__Guyparkeria; s__Guyparkeria halophila	d__Bacteria; p__Proteobacteria; c__Gammaproteobacteria; o__Chromatiales; f__Halothiobacillaceae; g__; s__	d__Bacteria; p__Proteobacteria; c__Gammaproteobacteria; o__Chromatiales; f__Halothiobacillaceae; g__Halothiobacillus; s__	d__Bacteria; p__Proteobacteria; c__Gammaproteobacteria; o__Chromatiales; f__Halothiobacillaceae; g__Halothiobacillus; s__	d__Bacteria; p__Proteobacteria; c__Gammaproteobacteria; o__Chromatiales; f__Halothiobacillaceae; g__Halothiobacillus; s__	d__Bacteria; p__Proteobacteria; c__Gammaproteobacteria; o__Chromatiales; f__Thioalkalibacteraceae; g__Guyparkeria; s__	d__Bacteria; p__Proteobacteria; c__Gammaproteobacteria; o__Chromatiales; f__Halothiobacillaceae; g__Halothiobacillus; s__
GTDB Taxonomy	Not applicable	Not applicable	d__Bacteria; p__Proteobacteria; c__Gammaproteobacteria; o__Halothiobacillales; f__Halothiobacillaceae; g__Guyparkeria; s__Guyparkeria halophila	d__Bacteria; p__Proteobacteria; c__Gammaproteobacteria; o__Halothiobacillales; f__Halothiobacillaceae; g__Guyparkeria; s__Guyparkeria sp011380105	d__Bacteria; p__Proteobacteria; c__Gammaproteobacteria; o__Halothiobacillales; f__Halothiobacillaceae; g__Guyparkeria; s__Guyparkeria sp011389965	d__Bacteria; p__Proteobacteria; c__Gammaproteobacteria; o__Halothiobacillales; f__Halothiobacillaceae; g__Guyparkeria; s__Guyparkeria sp001641825	d__Bacteria; p__Proteobacteria; c__Gammaproteobacteria; o__Halothiobacillales; f__Halothiobacillaceae; g__Guyparkeria; s__Guyparkeria sp001641825	d__Bacteria; p__Proteobacteria; c__Gammaproteobacteria; o__Halothiobacillales; f__Halothiobacillaceae; g__Guyparkeria; s__Guyparkeria sp003932495	d__Bacteria; p__Proteobacteria; c__Gammaproteobacteria; o__Halothiobacillales; f__Halothiobacillaceae; g__Guyparkeria; s__Guyparkeria halophila
GTDB species representative			yes	yes	yes		yes	yes
Number of scaffolds	1	9	1 (complete genome)	235	130	14	14	42	62
Number of bases (bp)	2392942	2433989	2594469	1188407	2016313	2291306	2291306	2406866	2428842
Max contig length (bp)	2392942	587972	2594469	17103	103715	555949	555949	329914	230080
Min contig length (bp)	2392942	61400	2594469	2513	1951	2828	2828	1902	2511
N50 length (bp)	2392942	303974	2594469	5314	34617	286963	286963	128555	72852
N50 contig	1	3	1	74	19	3	3	7	9
N90 length (bp)	2392942	182421	2594469	3074	5499	62307	62307	29984	20885
N90 contig	1	7	1	193	72	8	8	21	33
Completeness (%)	100	100	100	68.91	92.53	100	100	100	99.43
Contamination (%)	0	0	0	1.15	0	0	0	0	0
GC content (%)	65.2	66.5	66.2	52.4	63.9	66.2	66.2	64.7	66.5
Number of rRNAs (5S, 16S, 23S)	2, 2, 2	2, 2, 2	2, 2, 2	0	1,1,1	1,1,1	1,1,1	1,1,1	2,1,1
Number of tRNAs	47	46	50	14	40	45	45	49	44
Number of coding sequences CDS (predicted by CheckM)	2172	2142	2325	1222	1943	2081	2081	2180	2207
Number of coding sequences CDS (predicted by PROKKA)	2168	2141	2320	1033	1875	2067	2067	2170	2172
Note: *Guyparkeria halophila is the type species of Guyparkeria according to Boden 2017. ^Scaffolds <1500 nt were removed in this study.
