# Supplementary material for: Metabolism of the Genus Guyparkeria Revealed by Pangenome Analysis
Source: Microorganisms. 2022 Mar 28;10(4):724. doi: 10.3390/microorganisms10040724 (PMC9032823; doi:10.3390/microorganisms10040724)
Supplement: Supplementary file 1 [file microorganisms-10-00724-s001.zip › microorganisms-1600547-Table S3.xlsx]

## Sheet: Table_S1
Table S3. Annotation results of Guyparkeria hydrothermalis B1-1 genome
A. Number of protein-coding genes		1496		1470		1454		1471
B. Number of hypothetical protein		645		732		213		364
Ratio of B:A		0.43115		0.497959		0.146492		0.247451
RAST_subsystem	RAST_ID	RAST_function	PROKKA_ID	PROKKA_function	NCBI_PGAP_ID	NCBI_PGAP_function	BKATA_ID	BAKTA_function
2-phosphoglycolate salvage	fig|923.3.peg.163	Similar to phosphoglycolate phosphatase, clustered with ubiquinone biosynthesis SAM-dependent O-methyltransferase	KNPPMOOD_00166	N-acetylmuramic acid 6-phosphate phosphatase	LV476_00825	HAD hydrolase-like protein	B1-1_00830	Phosphoglycolate phosphatase
2-phosphoglycolate salvage	fig|923.3.peg.976	Similar to phosphoglycolate phosphatase, clustered with ribosomal large subunit pseudouridine synthase C	KNPPMOOD_00982	Pyrophosphatase PpaX	LV476_04925	HAD-IA family hydrolase	B1-1_04920	Haloacid dehalogenase-like hydrolase
2-phosphoglycolate salvage; <br>Glycolate, glyoxylate interconversions; <br>Photorespiration (oxidative C2 cycle)	fig|923.3.peg.1883	Phosphoglycolate phosphatase (EC 3.1.3.18)	KNPPMOOD_01908	Phosphoglycolate phosphatase%2C chromosomal	LV476_09565	phosphoglycolate phosphatase	B1-1_09555	Phosphoglycolate phosphatase
5-FCL-like protein	fig|923.3.peg.2164	Isocitrate dehydrogenase [NADP] (EC 1.1.1.42)	KNPPMOOD_02190	Isocitrate dehydrogenase [NADP]	LV476_10980	NADP-dependent isocitrate dehydrogenase	B1-1_10970	Isocitrate dehydrogenase [NADP]
5-FCL-like protein; <br>Anaerobic respiratory reductases	fig|923.3.peg.280	Butyryl-CoA dehydrogenase (EC 1.3.8.1)	KNPPMOOD_00281	Acyl-CoA dehydrogenase	LV476_01420	acyl-CoA/acyl-ACP dehydrogenase	B1-1_01405	acyl-CoA/acyl-ACP dehydrogenase
5-FCL-like protein; <br>De Novo Purine Biosynthesis	fig|923.3.peg.986	Phosphoribosylglycinamide formyltransferase (EC 2.1.2.2)	KNPPMOOD_00992	Phosphoribosylglycinamide formyltransferase	LV476_04975	phosphoribosylglycinamide formyltransferase	B1-1_04970	Phosphoribosylglycinamide formyltransferase
5-FCL-like protein; <br>De Novo Purine Biosynthesis; <br>De Novo Purine Biosynthesis	fig|923.3.peg.1672	IMP cyclohydrolase (EC 3.5.4.10) / Phosphoribosylaminoimidazolecarboxamide formyltransferase (EC 2.1.2.3)	KNPPMOOD_01694	Bifunctional purine biosynthesis protein PurH	LV476_08500	bifunctional phosphoribosylaminoimidazolecarboxamide formyltransferase/IMP cyclohydrolase	B1-1_08485	Bifunctional purine biosynthesis protein PurH
5-FCL-like protein; <br>Folate Biosynthesis	fig|923.3.peg.211	Dihydrofolate reductase (EC 1.5.1.3)	KNPPMOOD_00213	IS1595 family transposase ISSsu9	LV476_01070	type 3 dihydrofolate reductase	B1-1_01065	Dihydrofolate reductase
5-FCL-like protein; <br>Folate Biosynthesis; <br>One-carbon metabolism by tetrahydropterines	fig|923.3.peg.2140	5-formyltetrahydrofolate cyclo-ligase (EC 6.3.3.2)	KNPPMOOD_02165	5-formyltetrahydrofolate cyclo-ligase	LV476_10850	5-formyltetrahydrofolate cyclo-ligase	B1-1_10840	5-formyltetrahydrofolate cyclo-ligase
5-FCL-like protein; <br>Glycine Biosynthesis; <br>Glycine and Serine Utilization; <br>Photorespiration (oxidative C2 cycle); <br>Serine Biosynthesis	fig|923.3.peg.2046	Serine hydroxymethyltransferase (EC 2.1.2.1)	KNPPMOOD_02071	Serine hydroxymethyltransferase	LV476_10380	serine hydroxymethyltransferase	B1-1_10370	Serine hydroxymethyltransferase
5-FCL-like protein; <br>One-carbon metabolism by tetrahydropterines	fig|923.3.peg.1492	5,10-methylenetetrahydrofolate reductase (EC 1.5.1.20)	KNPPMOOD_01512	5%2C10-methylenetetrahydrofolate reductase	LV476_07590	methylenetetrahydrofolate reductase [NAD(P)H]	B1-1_07575	Methylenetetrahydrofolate reductase
5-FCL-like protein; <br>One-carbon metabolism by tetrahydropterines; <br>One-carbon metabolism by tetrahydropterines	fig|923.3.peg.1103	Methenyltetrahydrofolate cyclohydrolase (EC 3.5.4.9) / Methylenetetrahydrofolate dehydrogenase (NADP+) (EC 1.5.1.5)	KNPPMOOD_01113	Bifunctional protein FolD protein	LV476_05585	bifunctional methylenetetrahydrofolate dehydrogenase/methenyltetrahydrofolate cyclohydrolase FolD	B1-1_05580	Bifunctional protein FolD
5-FCL-like protein; <br>Pyruvate metabolism II: acetyl-CoA, acetogenesis from pyruvate	fig|923.3.peg.592	Pyruvate dehydrogenase E1 component (EC 1.2.4.1)	KNPPMOOD_00598	Pyruvate dehydrogenase E1 component	LV476_02980	pyruvate dehydrogenase (acetyl-transferring)%2C homodimeric type	B1-1_02995	Pyruvate dehydrogenase E1 component
5-FCL-like protein; <br>Pyruvate metabolism II: acetyl-CoA, acetogenesis from pyruvate	fig|923.3.peg.593	Dihydrolipoamide acetyltransferase component of pyruvate dehydrogenase complex (EC 2.3.1.12)	KNPPMOOD_00599	Dihydrolipoyllysine-residue acetyltransferase component of pyruvate dehydrogenase complex	LV476_02985	dihydrolipoyllysine-residue acetyltransferase	B1-1_03000	Acetyltransferase component of pyruvate dehydrogenase complex
5-FCL-like protein; <br>Riboflavin synthesis cluster; <br>Thiamin biosynthesis	fig|923.3.peg.2053	Thiamine-monophosphate kinase (EC 2.7.4.16)	KNPPMOOD_02078	Thiamine-monophosphate kinase	LV476_10415	thiamine-phosphate kinase	B1-1_10405	Thiamine-monophosphate kinase
5-FCL-like protein; <br>Thiamin biosynthesis	fig|923.3.peg.742	Thiamin-phosphate pyrophosphorylase (EC 2.5.1.3)	KNPPMOOD_00749	Thiamine-phosphate synthase	LV476_03740	thiamine phosphate synthase	B1-1_03755	Thiamine-phosphate synthase
A Glutathione-dependent Thiol Reductase Associated with a Step in Lysine Biosynthesis	fig|923.3.peg.1518	FIG138056: a glutathione-dependent thiol reductase	KNPPMOOD_01543	putative protein	LV476_07745	ArsC family reductase	B1-1_07730	hypothetical protein
A Glutathione-dependent Thiol Reductase Associated with a Step in Lysine Biosynthesis; <br>Lysine Biosynthesis DAP Pathway; <br>Lysine Biosynthesis DAP Pathway, GJO scratch	fig|923.3.peg.1519	N-succinyl-L,L-diaminopimelate desuccinylase (EC 3.5.1.18)	KNPPMOOD_01544	Succinyl-diaminopimelate desuccinylase	LV476_07750	succinyl-diaminopimelate desuccinylase	B1-1_07735	Succinyl-diaminopimelate desuccinylase
Acetolactate synthase subunits; <br>Branched-Chain Amino Acid Biosynthesis	fig|923.3.peg.2067	Acetolactate synthase large subunit (EC 2.2.1.6)	KNPPMOOD_02092	Acetolactate synthase isozyme 3 large subunit	LV476_10485	acetolactate synthase 3 large subunit	B1-1_10475	Acetolactate synthase
Acetolactate synthase subunits; <br>Branched-Chain Amino Acid Biosynthesis	fig|923.3.peg.2068	Acetolactate synthase small subunit (EC 2.2.1.6)	KNPPMOOD_02093	Acetolactate synthase isozyme 3 small subunit	LV476_10490	acetolactate synthase small subunit	B1-1_10480	Acetolactate synthase
Alanine biosynthesis	fig|923.3.peg.555	Iron binding protein IscA for iron-sulfur cluster assembly	KNPPMOOD_00558	Iron-binding protein IscA	LV476_02780	iron-sulfur cluster assembly accessory protein	B1-1_02795	Fe-S-biosyn domain-containing protein
Alanine biosynthesis; <br>Branched-Chain Amino Acid Biosynthesis; <br>Leucine Biosynthesis; <br>Pyruvate Alanine Serine Interconversions	fig|923.3.peg.1472	Branched-chain amino acid aminotransferase (EC 2.6.1.42)	KNPPMOOD_01494	Branched-chain-amino-acid aminotransferase	LV476_07500	branched-chain amino acid transaminase	B1-1_07485	Branched-chain-amino-acid aminotransferase
Alanine biosynthesis; <br>Pyruvate Alanine Serine Interconversions	fig|923.3.peg.514	Alanine racemase (EC 5.1.1.1)	KNPPMOOD_00518	Alanine racemase%2C catabolic	LV476_02580	alanine racemase	B1-1_02595	Alanine racemase
Alanine biosynthesis; <br>Rrf2 family transcriptional regulators	fig|923.3.peg.562	Iron-sulfur cluster regulator IscR	KNPPMOOD_00565	HTH-type transcriptional regulator IscR	LV476_02815	SUF system Fe-S cluster assembly regulator	B1-1_02830	Transcriptional regulator%2C BadM/Rrf2 family
Alanine biosynthesis; <br>Rrf2 family transcriptional regulators	fig|923.3.peg.1741	Iron-sulfur cluster regulator IscR	KNPPMOOD_01763	HTH-type transcriptional regulator IscR	LV476_08845	Rrf2 family transcriptional regulator	B1-1_08830	Rrf2 family transcriptional regulator
Aminopeptidases (EC 3.4.11.-)	fig|923.3.peg.649	Membrane alanine aminopeptidase N (EC 3.4.11.2)	KNPPMOOD_00657	Aminopeptidase N	LV476_03275	aminopeptidase N	B1-1_03290	Aminopeptidase N
Aminopeptidases (EC 3.4.11.-)	fig|923.3.peg.1247	Cytosol aminopeptidase PepA (EC 3.4.11.1)	KNPPMOOD_01259	Cytosol aminopeptidase	LV476_06315	leucyl aminopeptidase	B1-1_06310	putative cytosol aminopeptidase
Aminopeptidases (EC 3.4.11.-)	fig|923.3.peg.2144	Xaa-Pro aminopeptidase (EC 3.4.11.9)	KNPPMOOD_02169	Xaa-Pro aminopeptidase	LV476_10875	aminopeptidase P N-terminal domain-containing protein	B1-1_10865	Xaa-Pro aminopeptidase
Ammonia assimilation	fig|923.3.peg.778	Ammonium transporter	KNPPMOOD_00784	Ammonia channel	LV476_03915	ammonium transporter	B1-1_03930	Ammonium transporter
Ammonia assimilation	fig|923.3.peg.1320	Nitrogen regulatory protein P-II	KNPPMOOD_01332	Nitrogen regulatory protein P-II	LV476_06680	P-II family nitrogen regulator	B1-1_06675	Transcriptional regulator
Ammonia assimilation	fig|923.3.peg.1642	Ammonium transporter	KNPPMOOD_01666	Ammonia channel	LV476_08355	ammonium transporter	B1-1_08345	Ammonium transporter
Ammonia assimilation	fig|923.3.peg.1643	Nitrogen regulatory protein P-II	KNPPMOOD_01667	Nitrogen regulatory protein P-II	LV476_08360	P-II family nitrogen regulator	B1-1_08350	Transcriptional regulator
Ammonia assimilation; <br>CBSS-312309.3.peg.1965	fig|923.3.peg.1508	[Protein-PII] uridylyltransferase (EC 2.7.7.59) / [Protein-PII]-UMP uridylyl-removing enzyme	KNPPMOOD_01533	Bifunctional uridylyltransferase/uridylyl-removing enzyme	LV476_07695	[protein-PII] uridylyltransferase	B1-1_07680	Bifunctional uridylyltransferase/uridylyl-removing enzyme
Ammonia assimilation; <br>CBSS-316057.3.peg.3521	fig|923.3.peg.1668	Glutamine synthetase adenylyl-L-tyrosine phosphorylase (EC 2.7.7.89) / Glutamate-ammonia-ligase adenylyltransferase (EC 2.7.7.42)	KNPPMOOD_01690	Bifunctional glutamine synthetase adenylyltransferase/adenylyl-removing enzyme	LV476_08480	bifunctional [glutamate--ammonia ligase]-adenylyl-L-tyrosine phosphorylase/[glutamate--ammonia-ligase] adenylyltransferase	B1-1_08465	Bifunctional glutamine synthetase adenylyltransferase/adenylyl-removing enzyme
Ammonia assimilation; <br>Glutamine, Glutamate, Aspartate and Asparagine Biosynthesis	fig|923.3.peg.54	Glutamate synthase [NADPH] large chain (EC 1.4.1.13)	KNPPMOOD_00056	Hercynine oxygenase	LV476_00280	5-histidylcysteine sulfoxide synthase	B1-1_00280	SAM-dependent methyltransferase
Ammonia assimilation; <br>Glutamine, Glutamate, Aspartate and Asparagine Biosynthesis	fig|923.3.peg.1531	Ferredoxin-dependent glutamate synthase (EC 1.4.7.1)	KNPPMOOD_01555	hypothetical protein	LV476_07805	FMN-binding glutamate synthase family protein	B1-1_07790	Glutamate synthase
Ammonia assimilation; <br>Glutamine, Glutamate, Aspartate and Asparagine Biosynthesis	fig|923.3.peg.2018	Glutamate synthase [NADPH] large chain (EC 1.4.1.13)	KNPPMOOD_02044	Glutamate synthase [NADPH] large chain	LV476_10245	glutamate synthase large subunit	B1-1_10235	Glutamate synthase large subunit
Ammonia assimilation; <br>Glutamine, Glutamate, Aspartate and Asparagine Biosynthesis	fig|923.3.peg.2030	Glutamate synthase [NADPH] small chain (EC 1.4.1.13)	KNPPMOOD_02056	Glutamate synthase [NADPH] small chain	LV476_10305	FAD-dependent oxidoreductase	B1-1_10295	Glutamate synthase
Ammonia assimilation; <br>Glutamine, Glutamate, Aspartate and Asparagine Biosynthesis; <br>Glutamine synthetases	fig|923.3.peg.1779	Glutamine synthetase type I (EC 6.3.1.2)	KNPPMOOD_01801	3-hydroxylaminophenol mutase	LV476_09035	glutamate--ammonia ligase	B1-1_09020	Glutamine synthetase
Anaerobic respiratory reductases	fig|923.3.peg.1073	Ferric reductase (1.6.99.14)	KNPPMOOD_01083	hypothetical protein	LV476_05435	siderophore-iron reductase FhuF	B1-1_05430	hypothetical protein
Anaerobic respiratory reductases	fig|923.3.peg.1881	Ferredoxin reductase	KNPPMOOD_01906	Propane 2-monooxygenase%2C reductase component	LV476_09555	FAD-binding oxidoreductase	B1-1_09545	FAD-binding FR-type domain-containing protein
Arginine and Ornithine Degradation	fig|923.3.peg.167	Ornithine carbamoyltransferase (EC 2.1.3.3)	KNPPMOOD_00170	Ornithine carbamoyltransferase%2C anabolic	LV476_00845	ornithine carbamoyltransferase	B1-1_00850	Ornithine carbamoyltransferase
Arginine and Ornithine Degradation; <br>Arginine and Ornithine Degradation; <br>Lysine degradation; <br>Polyamine Metabolism; <br>Polyamine Metabolism	fig|923.3.peg.522	Arginine decarboxylase (EC 4.1.1.19); Ornithine decarboxylase (EC 4.1.1.17); Lysine decarboxylase (EC 4.1.1.18)	KNPPMOOD_00526	Biodegradative arginine decarboxylase	LV476_02620	arginine/lysine/ornithine decarboxylase	B1-1_02635	Lysine decarboxylase
Arginine and Ornithine Degradation; <br>Glutamate dehydrogenases; <br>Glutamine, Glutamate, Aspartate and Asparagine Biosynthesis; <br>Proline Synthesis	fig|923.3.peg.1974	NADP-specific glutamate dehydrogenase (EC 1.4.1.4)	KNPPMOOD_02001	Catabolic NAD-specific glutamate dehydrogenase RocG	LV476_10030	Glu/Leu/Phe/Val dehydrogenase	B1-1_10020	Glutamate dehydrogenase
Arginine and Ornithine Degradation; <br>Polyamine Metabolism	fig|923.3.peg.185	N-carbamoylputrescine amidase (3.5.1.53) / Omega amidase (Nit2 homolog)	KNPPMOOD_00187	hypothetical protein	LV476_00930	carbon-nitrogen hydrolase family protein	B1-1_00935	Amidohydrolase
Auxin biosynthesis; <br>Chorismate: Intermediate for synthesis of Tryptophan, PAPA antibiotics, PABA, 3-hydroxyanthranilate and more.; <br>Tryptophan synthesis	fig|923.3.peg.465	Phosphoribosylanthranilate isomerase (EC 5.3.1.24)	KNPPMOOD_00468	N-(5'-phosphoribosyl)anthranilate isomerase	LV476_02330	phosphoribosylanthranilate isomerase	B1-1_02345	N-(5'-phosphoribosyl)anthranilate isomerase
Auxin biosynthesis; <br>Chorismate: Intermediate for synthesis of Tryptophan, PAPA antibiotics, PABA, 3-hydroxyanthranilate and more.; <br>Tryptophan synthesis	fig|923.3.peg.466	Tryptophan synthase beta chain (EC 4.2.1.20)	KNPPMOOD_00469	Tryptophan synthase beta chain	LV476_02335	tryptophan synthase subunit beta	B1-1_02350	Tryptophan synthase beta chain
Auxin biosynthesis; <br>Chorismate: Intermediate for synthesis of Tryptophan, PAPA antibiotics, PABA, 3-hydroxyanthranilate and more.; <br>Tryptophan synthesis	fig|923.3.peg.467	Tryptophan synthase alpha chain (EC 4.2.1.20)	KNPPMOOD_00470	Tryptophan synthase alpha chain	LV476_02340	tryptophan synthase subunit alpha	B1-1_02355	Tryptophan synthase alpha chain
Auxin biosynthesis; <br>Chorismate: Intermediate for synthesis of Tryptophan, PAPA antibiotics, PABA, 3-hydroxyanthranilate and more.; <br>Tryptophan synthesis	fig|923.3.peg.1340	Anthranilate phosphoribosyltransferase (EC 2.4.2.18)	KNPPMOOD_01352	Anthranilate phosphoribosyltransferase	LV476_06780	anthranilate phosphoribosyltransferase	B1-1_06775	Anthranilate phosphoribosyltransferase
Bacillus subtilis scratch - gjo; <br>DNA ligases	fig|923.3.peg.896	ATP-dependent DNA ligase (EC 6.5.1.1) clustered with Ku protein, LigD	KNPPMOOD_00899	Multifunctional non-homologous end joining protein LigD	LV476_04510	non-homologous end-joining DNA ligase	B1-1_04505	ATP-dependent DNA ligase
Bacillus subtilis scratch - gjo; <br>DNA ligases	fig|923.3.peg.897	ATP-dependent DNA ligase (EC 6.5.1.1) clustered with Ku protein, LigD	KNPPMOOD_00900	Multifunctional non-homologous end joining protein LigD	LV476_04515	hypothetical protein	B1-1_04510	LigD-N domain-containing protein
Biogenesis of c-type cytochromes	fig|923.3.peg.1717	Cytochrome c-type biogenesis protein CcsA/ResC	KNPPMOOD_01739	Cytochrome c biogenesis protein CcsA	LV476_08725	c-type cytochrome biogenesis protein CcsB	B1-1_08710	Cytochrome C biogenesis protein
Biogenesis of c-type cytochromes	fig|923.3.peg.1718	Cytochrome c-type biogenesis protein Ccs1/ResB	KNPPMOOD_01740	Cytochrome c biogenesis protein Ccs1	LV476_08730	cytochrome c biogenesis protein ResB	B1-1_08715	ResB domain-containing protein
Biogenesis of c-type cytochromes; <br>Periplasmic disulfide interchange	fig|923.3.peg.1716	Periplasmic thiol:disulfide interchange protein DsbA	KNPPMOOD_01738	Thiol:disulfide interchange protein DsbA	LV476_08720	thiol:disulfide interchange protein DsbA/DsbL	B1-1_08705	Thiol:disulfide interchange protein
Biogenesis of c-type cytochromes; <br>Periplasmic disulfide interchange	fig|923.3.peg.2152	Cytochrome c-type biogenesis protein DsbD, protein-disulfide reductase (EC 1.8.1.8)	KNPPMOOD_02177	Thiol:disulfide interchange protein DsbD	LV476_10915	protein-disulfide reductase DsbD	B1-1_10905	Thiol:disulfide interchange protein DsbD
Biogenesis of cbb3-type cytochrome c oxidases; <br>Copper Transport System; <br>Copper homeostasis	fig|923.3.peg.2043	Type cbb3 cytochrome oxidase biogenesis protein CcoI; Copper-translocating P-type ATPase (EC 3.6.3.4)	KNPPMOOD_02069	putative copper-importing P-type ATPase A	LV476_10370	cadmium-translocating P-type ATPase	B1-1_10360	HMA domain-containing protein
Biogenesis of cbb3-type cytochrome c oxidases; <br>Terminal cytochrome C oxidases	fig|923.3.peg.86	Type cbb3 cytochrome oxidase biogenesis protein CcoS, involved in heme b insertion	KNPPMOOD_00089	hypothetical protein	LV476_00445	cbb3-type cytochrome oxidase assembly protein CcoS	B1-1_00445	Cbb3-type cytochrome oxidase maturation protein
Biogenesis of cbb3-type cytochrome c oxidases; <br>Terminal cytochrome C oxidases	fig|923.3.peg.2041	Type cbb3 cytochrome oxidase biogenesis protein CcoG, involved in Cu oxidation	KNPPMOOD_02067	hypothetical protein	LV476_10360	cytochrome c oxidase accessory protein CcoG	B1-1_10350	Cytochrome c oxidase accessory protein CcoG
Biogenesis of cytochrome c oxidases	fig|923.3.peg.232	Heme A synthase, cytochrome oxidase biogenesis protein Cox15-CtaA	KNPPMOOD_00235	Heme A synthase	LV476_01180	COX15/CtaA family protein	B1-1_01175	hypothetical protein
Biogenesis of cytochrome c oxidases	fig|923.3.peg.838	Cytochrome oxidase biogenesis protein Surf1, facilitates heme A insertion	KNPPMOOD_00842	hypothetical protein	LV476_04215	SURF1 family protein	B1-1_04220	SURF1-like protein
Biogenesis of cytochrome c oxidases	fig|923.3.peg.840	Heme A synthase, cytochrome oxidase biogenesis protein Cox15-CtaA	KNPPMOOD_00844	Heme A synthase	LV476_04225	COX15/CtaA family protein	B1-1_04230	hypothetical protein
Biogenesis of cytochrome c oxidases	fig|923.3.peg.1457	Ferredoxin--NADP(+) reductase (EC 1.18.1.2) @ Flavodoxin--NADP(+) reductase (EC 1.19.1.1)	KNPPMOOD_01480	Flavodoxin/ferredoxin--NADP reductase	LV476_07430	ferredoxin--NADP reductase	B1-1_07415	Ferredoxin--NADP reductase
Biotin biosynthesis	fig|923.3.peg.990	Long-chain-fatty-acid--CoA ligase (EC 6.2.1.3)	KNPPMOOD_00996	Long-chain-fatty-acid--CoA ligase FadD15	LV476_04995	long-chain fatty acid--CoA ligase	B1-1_04990	Long-chain fatty acid--CoA ligase
Biotin biosynthesis	fig|923.3.peg.1159	Long-chain-fatty-acid--CoA ligase (EC 6.2.1.3)	KNPPMOOD_01168	Long-chain-fatty-acid--CoA ligase	LV476_05860	AMP-binding protein	B1-1_05855	AMP-binding protein
Biotin biosynthesis; <br>Biotin biosynthesis Experimental	fig|923.3.peg.1494	Adenosylmethionine-8-amino-7-oxononanoate aminotransferase (EC 2.6.1.62)	KNPPMOOD_01514	Adenosylmethionine-8-amino-7-oxononanoate aminotransferase	LV476_07600	adenosylmethionine--8-amino-7-oxononanoate transaminase	B1-1_07585	Adenosylmethionine-8-amino-7-oxononanoate aminotransferase
Biotin biosynthesis; <br>Biotin biosynthesis Experimental	fig|923.3.peg.1893	Biotin synthase (EC 2.8.1.6)	KNPPMOOD_01918	Biotin synthase	LV476_09610	biotin synthase BioB	B1-1_09605	Biotin synthase
Biotin biosynthesis; <br>Biotin biosynthesis Experimental	fig|923.3.peg.1922	8-amino-7-oxononanoate synthase (EC 2.3.1.47)	KNPPMOOD_01947	8-amino-7-oxononanoate synthase	LV476_09755	8-amino-7-oxononanoate synthase	B1-1_09750	8-amino-7-oxononanoate synthase
Biotin biosynthesis; <br>Biotin biosynthesis Experimental	fig|923.3.peg.2036	Biotin synthesis protein BioC	KNPPMOOD_02062	Malonyl-[acyl-carrier protein] O-methyltransferase	LV476_10335	malonyl-ACP O-methyltransferase BioC	B1-1_10325	Malonyl-[acyl-carrier protein] O-methyltransferase
Branched-Chain Amino Acid Biosynthesis	fig|923.3.peg.7	Dihydroxy-acid dehydratase (EC 4.2.1.9)	KNPPMOOD_00007	Dihydroxy-acid dehydratase	LV476_00035	dihydroxy-acid dehydratase	B1-1_00035	Dihydroxy-acid dehydratase
Branched-Chain Amino Acid Biosynthesis	fig|923.3.peg.474	Dihydroxy-acid dehydratase (EC 4.2.1.9)	KNPPMOOD_00477	Dihydroxy-acid dehydratase	LV476_02375	dihydroxy-acid dehydratase	B1-1_02390	Dihydroxy-acid dehydratase
Branched-Chain Amino Acid Biosynthesis	fig|923.3.peg.2138	Threonine dehydratase biosynthetic (EC 4.3.1.19)	KNPPMOOD_02163	L-threonine dehydratase biosynthetic IlvA	LV476_10840	threonine ammonia-lyase%2C biosynthetic	B1-1_10830	L-threonine dehydratase
Branched-Chain Amino Acid Biosynthesis; <br>Leucine Biosynthesis	fig|923.3.peg.579	3-isopropylmalate dehydrogenase (EC 1.1.1.85)	KNPPMOOD_00585	3-isopropylmalate dehydrogenase	LV476_02915	3-isopropylmalate dehydrogenase	B1-1_02930	3-isopropylmalate dehydrogenase
Branched-Chain Amino Acid Biosynthesis; <br>Leucine Biosynthesis	fig|923.3.peg.580	3-isopropylmalate dehydratase small subunit (EC 4.2.1.33)	KNPPMOOD_00586	3-isopropylmalate dehydratase small subunit 1	LV476_02920	3-isopropylmalate dehydratase small subunit	B1-1_02935	3-isopropylmalate dehydratase small subunit
Branched-Chain Amino Acid Biosynthesis; <br>Leucine Biosynthesis	fig|923.3.peg.581	3-isopropylmalate dehydratase large subunit (EC 4.2.1.33)	KNPPMOOD_00587	3-isopropylmalate dehydratase large subunit	LV476_02925	3-isopropylmalate dehydratase large subunit	B1-1_02940	3-isopropylmalate dehydratase large subunit
Branched-Chain Amino Acid Biosynthesis; <br>Leucine Biosynthesis	fig|923.3.peg.2071	2-isopropylmalate synthase (EC 2.3.3.13)	KNPPMOOD_02096	2-isopropylmalate synthase	LV476_10505	2-isopropylmalate synthase	B1-1_10495	2-isopropylmalate synthase
Broadly distributed proteins not in subsystems	fig|923.3.peg.905	FIG002473: Protein YcaR in KDO2-Lipid A biosynthesis cluster	KNPPMOOD_00912	hypothetical protein	LV476_04575	Trm112 family protein	B1-1_04570	UPF0434 protein AUR63_08105
Broadly distributed proteins not in subsystems	fig|923.3.peg.1470	DUF1022 domain-containing protein	KNPPMOOD_01492	hypothetical protein	LV476_07490	mitochondrial fission ELM1 family protein	B1-1_07475	hypothetical protein
Broadly distributed proteins not in subsystems	fig|923.3.peg.1551	YbbL ABC transporter ATP-binding protein	KNPPMOOD_01574	putative iron export ATP-binding protein FetA	LV476_07900	ABC transporter ATP-binding protein	B1-1_07885	ABC transporter domain-containing protein
Capsular Polysaccharide (CPS) of Campylobacter; <br>Capsular Polysaccharides Biosynthesis and Assembly	fig|923.3.peg.2171	Capsular polysaccharide export system inner membrane protein KpsE	KNPPMOOD_02198	hypothetical protein	LV476_11025	chain-length determining protein	B1-1_11010	Chain-length determining protein
Capsular Polysaccharide (CPS) of Campylobacter; <br>Capsular Polysaccharides Biosynthesis and Assembly	fig|923.3.peg.2172	Capsular polysaccharide ABC transporter, ATP-binding protein KpsT	KNPPMOOD_02199	hypothetical protein	LV476_11030	ABC transporter ATP-binding protein	B1-1_11015	Capsular-polysaccharide-transporting ATPase
Capsular Polysaccharide (CPS) of Campylobacter; <br>Capsular Polysaccharides Biosynthesis and Assembly	fig|923.3.peg.2174	Capsular polysaccharide export system periplasmic protein KpsD	KNPPMOOD_02201	Polysialic acid transport protein KpsD	LV476_11040	polysaccharide biosynthesis/export family protein	B1-1_11025	Polysaccharide export protein
Capsular Polysaccharide (CPS) of Campylobacter; <br>Capsular Polysaccharides Biosynthesis and Assembly; <br>Rhamnose containing glycans	fig|923.3.peg.2173	Capsular polysaccharide ABC transporter, permease protein KpsM	KNPPMOOD_02200	Polysialic acid transport protein KpsM	LV476_11035	ABC transporter permease	B1-1_11020	ABC transporter permease
Capsular Polysaccharides Biosynthesis and Assembly	fig|923.3.peg.4	Capsular polysaccharide biosynthesis protein WcbQ	KNPPMOOD_00004	hypothetical protein	LV476_00020	LTA synthase family protein	B1-1_00020	LTA synthase family protein
Capsular Polysaccharides Biosynthesis and Assembly	fig|923.3.peg.2192	Capsular polysaccharide export system protein KpsS	KNPPMOOD_02220	hypothetical protein	LV476_11125	capsular biosynthesis protein	B1-1_11120	Capsular biosynthesis protein
Capsular Polysaccharides Biosynthesis and Assembly	fig|923.3.peg.2193	Oxidoreductase, short-chain dehydrogenase/reductase family (EC 1.1.1.-)	KNPPMOOD_02221	putative oxidoreductase	LV476_11130	SDR family NAD(P)-dependent oxidoreductase	B1-1_11125	SDR family NAD(P)-dependent oxidoreductase
Capsular Polysaccharides Biosynthesis and Assembly; <br>Rhamnose containing glycans	fig|923.3.peg.2169	Capsular polysaccharide export system protein KpsC	KNPPMOOD_02196	hypothetical protein	LV476_11010	capsular polysaccharide biosynthesis protein	B1-1_11000	Capsule polysaccharide modification protein WcbA
Carbon Starvation	fig|923.3.peg.616	Stringent starvation protein A	KNPPMOOD_00622	Stringent starvation protein A	LV476_03100	glutathione S-transferase N-terminal domain-containing protein	B1-1_03115	Stringent starvation protein A
Carbon Starvation; <br>Carbon storage regulator	fig|923.3.peg.1349	Carbon storage regulator	KNPPMOOD_01362	Translational regulator CsrA	LV476_06830	carbon storage regulator CsrA	B1-1_06825	Translational regulator CsrA
CBSS-1140.3.peg.2017	fig|923.3.peg.538	FIG001454: Transglutaminase-like enzymes, putative cysteine proteases	KNPPMOOD_00541	Protein-glutamine gamma-glutamyltransferase	LV476_02695	DUF3488 and transglutaminase-like domain-containing protein	B1-1_02710	TGc domain-containing protein
CBSS-1140.3.peg.2017	fig|923.3.peg.539	FIG002343: hypothetical protein	KNPPMOOD_00542	hypothetical protein	LV476_02700	DUF58 domain-containing protein	B1-1_02715	DUF58 domain-containing protein
CBSS-1140.3.peg.2017	fig|923.3.peg.540	FIG022979: MoxR-like ATPases	KNPPMOOD_00543	hypothetical protein	LV476_02705	MoxR family ATPase	B1-1_02720	AAA family ATPase
CBSS-138119.3.peg.2719; <br>NusA-TFII Cluster; <br>Translation initiation factors bacterial	fig|923.3.peg.36	Translation initiation factor 2	KNPPMOOD_00037	Translation initiation factor IF-2	LV476_00185	translation initiation factor IF-2	B1-1_00185	Translation initiation factor IF-2
CBSS-138119.3.peg.2719; <br>NusA-TFII Cluster; <br>Translation initiation factors bacterial	fig|923.3.peg.37	Ribosome-binding factor A	KNPPMOOD_00038	30S ribosome-binding factor	LV476_00190	30S ribosome-binding factor RbfA	B1-1_00190	Ribosome-binding factor A
CBSS-176279.3.peg.868	fig|923.3.peg.1521	GTP-binding protein Obg	KNPPMOOD_01546	GTPase Obg/CgtA	LV476_07760	Obg family GTPase CgtA	B1-1_07745	GTPase Obg
CBSS-176279.3.peg.868; <br>Ribosome LSU bacterial	fig|923.3.peg.1522	LSU ribosomal protein L27p	KNPPMOOD_01547	50S ribosomal protein L27	LV476_07765	50S ribosomal protein L27	B1-1_07750	50S ribosomal protein L27
CBSS-176279.3.peg.868; <br>Ribosome LSU bacterial	fig|923.3.peg.1523	LSU ribosomal protein L21p	KNPPMOOD_01548	50S ribosomal protein L21	LV476_07770	50S ribosomal protein L21	B1-1_07755	50S ribosomal protein L21
CBSS-208964.1.peg.1768	fig|923.3.peg.2134	FIG002781: Alpha-L-glutamate ligase family protein	KNPPMOOD_02159	hypothetical protein	LV476_10820	alpha-L-glutamate ligase-like protein	B1-1_10810	Alpha-L-glutamate ligase
CBSS-208964.1.peg.1768	fig|923.3.peg.2135	FIG139976: hypothetical protein	KNPPMOOD_02160	hypothetical protein	LV476_10825	inactive transglutaminase family protein	B1-1_10815	hypothetical protein
CBSS-208964.1.peg.1768	fig|923.3.peg.2136	FIG008443: hypothetical protein	KNPPMOOD_02161	hypothetical protein	LV476_10830	RimK/LysX family protein	B1-1_10820	Zn-protease domain-containing protein
CBSS-211586.9.peg.2560	fig|923.3.peg.1244	FIG152265: Sodium:solute symporter associated protein	KNPPMOOD_01256	hypothetical protein	LV476_06300	DUF4212 domain-containing protein	B1-1_06295	DUF4212 domain-containing protein
CBSS-211586.9.peg.2560; <br>CBSS-342610.3.peg.1536	fig|923.3.peg.642	Predicted signal-transduction protein containing cAMP-binding and CBS domains	KNPPMOOD_00650	hypothetical protein	LV476_03240	DUF294 nucleotidyltransferase-like domain-containing protein	B1-1_03255	Cyclic nucleotide-binding protein
CBSS-211586.9.peg.2560; <br>CBSS-342610.3.peg.1536	fig|923.3.peg.675	Predicted signal-transduction protein containing cAMP-binding and CBS domains	KNPPMOOD_00683	Inosine-5'-monophosphate dehydrogenase	LV476_03405	DUF294 nucleotidyltransferase-like domain-containing protein	B1-1_03420	CBS domain-containing protein
CBSS-211586.9.peg.2560; <br>CBSS-342610.3.peg.1536	fig|923.3.peg.1243	Predicted signal-transduction protein containing cAMP-binding and CBS domains	KNPPMOOD_01255	hypothetical protein	LV476_06295	DUF294 nucleotidyltransferase-like domain-containing protein	B1-1_06290	hypothetical protein
CBSS-211586.9.peg.2560; <br>Pyruvate metabolism II: acetyl-CoA, acetogenesis from pyruvate	fig|923.3.peg.1245	Acetate permease ActP (cation/acetate symporter)	KNPPMOOD_01257	Cation/acetate symporter ActP	LV476_06305	cation acetate symporter	B1-1_06300	Cation acetate symporter
CBSS-228410.1.peg.134; <br>CBSS-342610.3.peg.1536	fig|923.3.peg.641	DNA polymerase III epsilon subunit (EC 2.7.7.7)	KNPPMOOD_00649	3'-5' exonuclease DinG	LV476_03235	3'-5' exonuclease	B1-1_03250	DNA-directed DNA polymerase
CBSS-228410.1.peg.134; <br>CBSS-342610.3.peg.1536	fig|923.3.peg.674	DNA polymerase III epsilon subunit (EC 2.7.7.7)	KNPPMOOD_00682	DNA polymerase III PolC-type	LV476_03400	3'-5' exonuclease	B1-1_03415	Exonuclease domain-containing protein
CBSS-228410.1.peg.134; <br>CBSS-342610.3.peg.1536	fig|923.3.peg.1109	DNA polymerase III epsilon subunit (EC 2.7.7.7)	KNPPMOOD_01119	3'-5' exonuclease DinG	LV476_05615	GIY-YIG nuclease family protein	B1-1_05610	DNA-directed DNA polymerase
CBSS-228410.1.peg.134; <br>CBSS-342610.3.peg.1536	fig|923.3.peg.1149	DNA polymerase III epsilon subunit (EC 2.7.7.7)	KNPPMOOD_01158	DNA polymerase III subunit epsilon	LV476_05810	DNA polymerase III subunit epsilon	B1-1_05805	DNA polymerase III subunit epsilon
CBSS-228410.1.peg.134; <br>CBSS-342610.3.peg.1536; <br>Glutathione: Non-redox reactions; <br>Methylglyoxal Metabolism	fig|923.3.peg.122	Hydroxyacylglutathione hydrolase (EC 3.1.2.6)	KNPPMOOD_00125	Hydroxyacylglutathione hydrolase GloB	LV476_00620	hydroxyacylglutathione hydrolase	B1-1_00625	Hydroxyacylglutathione hydrolase
CBSS-228410.1.peg.134; <br>CBSS-342610.3.peg.1536; <br>Ribonuclease H	fig|923.3.peg.1155	Ribonuclease HI (EC 3.1.26.4)	KNPPMOOD_01164	Ribonuclease HI	LV476_05840	ribonuclease HI	B1-1_05835	Ribonuclease H
CBSS-266117.6.peg.1260; <br>CBSS-269801.1.peg.1715; <br>Coenzyme A Biosynthesis	fig|923.3.peg.596	Phosphopantetheine adenylyltransferase (EC 2.7.7.3)	KNPPMOOD_00602	Phosphopantetheine adenylyltransferase	LV476_03000	pantetheine-phosphate adenylyltransferase	B1-1_03015	Phosphopantetheine adenylyltransferase
CBSS-266117.6.peg.1260; <br>CBSS-269801.1.peg.1715; <br>RNA methylation	fig|923.3.peg.93	16S rRNA (guanine(966)-N(2))-methyltransferase (EC 2.1.1.171)	KNPPMOOD_00096	Ribosomal RNA small subunit methyltransferase D	LV476_00475	16S rRNA (guanine(966)-N(2))-methyltransferase RsmD	B1-1_00480	Ribosomal RNA small subunit methyltransferase D
CBSS-269482.1.peg.1294; <br>Threonine and Homoserine Biosynthesis	fig|923.3.peg.441	Homoserine kinase (EC 2.7.1.39)	KNPPMOOD_00444	Homoserine kinase	LV476_02210	homoserine kinase	B1-1_02225	Homoserine kinase
CBSS-272943.3.peg.1367	fig|923.3.peg.1902	Rossmann fold nucleotide-binding protein Smf possibly involved in DNA uptake	KNPPMOOD_01927	hypothetical protein	LV476_09655	DNA-processing protein DprA	B1-1_09650	DprA-WH domain-containing protein
CBSS-272943.3.peg.1367; <br>DNA topoisomerases, Type I, ATP-independent	fig|923.3.peg.196	DNA topoisomerase I (EC 5.99.1.2)	KNPPMOOD_00198	hypothetical protein	LV476_00990	hypothetical protein	B1-1_00990	hypothetical protein
CBSS-272943.3.peg.1367; <br>DNA topoisomerases, Type I, ATP-independent	fig|923.3.peg.1900	DNA topoisomerase I (EC 5.99.1.2)	KNPPMOOD_01925	DNA topoisomerase 1	LV476_09645	DNA topoisomerase I	B1-1_09640	DNA topoisomerase 1
CBSS-296591.1.peg.2330	fig|923.3.peg.363	Lipid carrier : UDP-N-acetylgalactosaminyltransferase (EC 2.4.1.-)	KNPPMOOD_00365	putative sugar transferase EpsL	LV476_01825	sugar transferase	B1-1_01825	Putative sugar transferase EpsL
CBSS-296591.1.peg.2330	fig|923.3.peg.676	UDP-glucuronate 5'-epimerase (EC 5.1.3.12)	KNPPMOOD_00684	UDP-N-acetylglucosamine 4-epimerase	LV476_03410	NAD-dependent epimerase	B1-1_03425	Capsular biosynthesis protein CpsI
CBSS-296591.1.peg.2330	fig|923.3.peg.1963	Nucleoside-diphosphate-sugar epimerases	KNPPMOOD_01988	hypothetical protein	LV476_09965	SDR family NAD(P)-dependent oxidoreductase	B1-1_09955	Epimerase domain-containing protein
CBSS-296591.1.peg.2330	fig|923.3.peg.2155	NAD-dependent epimerase/dehydratase	KNPPMOOD_02181	hypothetical protein	LV476_10935	complex I NDUFA9 subunit family protein	B1-1_10925	Epimerase domain-containing protein
CBSS-296591.1.peg.2330; <br>CBSS-296591.1.peg.2330; <br>CBSS-296591.1.peg.2330	fig|923.3.peg.361	Lipid carrier : UDP-N-acetylgalactosaminyltransferase (EC 2.4.1.-) / Alpha-1,3-N-acetylgalactosamine transferase PglA (EC 2.4.1.-); Putative glycosyltransferase	KNPPMOOD_00363	N%2CN'-diacetylbacillosaminyl-diphospho-undecaprenol alpha-1%2C3-N-acetylgalactosaminyltransferase	LV476_01815	glycosyltransferase family 4 protein	B1-1_01815	hypothetical protein
CBSS-296591.1.peg.2330; <br>Rhamnose containing glycans	fig|923.3.peg.362	UDP-glucose 4-epimerase (EC 5.1.3.2)	KNPPMOOD_00364	N-acetyl-alpha-D-glucosaminyl-diphospho-ditrans%2Coctacis-undecaprenol 4-epimerase	LV476_01820	SDR family oxidoreductase	B1-1_01820	UDP-glucose 4-epimerase (Galactowaldenase) (UDP-galactose 4-epimerase) CapN-like
CBSS-296591.1.peg.2330; <br>Rhamnose containing glycans	fig|923.3.peg.703	UDP-glucose 4-epimerase (EC 5.1.3.2)	KNPPMOOD_00710	hypothetical protein	LV476_03540	phosphatase PAP2 family protein	B1-1_03555	acidPPc domain-containing protein
CBSS-296591.1.peg.2330; <br>Rhamnose containing glycans; <br>dTDP-rhamnose synthesis	fig|923.3.peg.347	dTDP-glucose 4,6-dehydratase (EC 4.2.1.46)	KNPPMOOD_00348	dTDP-glucose 4%2C6-dehydratase 2	LV476_01745	dTDP-glucose 4%2C6-dehydratase	B1-1_01740	dTDP-glucose 4%2C6-dehydratase
CBSS-296591.1.peg.2330; <br>Rhamnose containing glycans; <br>dTDP-rhamnose synthesis	fig|923.3.peg.1298	dTDP-glucose 4,6-dehydratase (EC 4.2.1.46)	KNPPMOOD_01310	Bifunctional polymyxin resistance protein ArnA	LV476_06570	GDP-mannose 4%2C6-dehydratase	B1-1_06565	UDP-glucuronate decarboxylase
CBSS-312309.3.peg.1965; <br>Ribosome recycling related cluster; <br>Translation elongation factors bacterial	fig|923.3.peg.1175	Translation elongation factor Ts	KNPPMOOD_01184	Elongation factor Ts	LV476_05940	translation elongation factor Ts	B1-1_05935	Elongation factor Ts
CBSS-312309.3.peg.1965; <br>Ribosome SSU bacterial; <br>Ribosome recycling related cluster	fig|923.3.peg.1176	SSU ribosomal protein S2p (SAe)	KNPPMOOD_01185	30S ribosomal protein S2	LV476_05945	30S ribosomal protein S2	B1-1_05940	30S ribosomal protein S2
CBSS-312309.3.peg.1965; <br>Translation termination factors bacterial	fig|923.3.peg.1507	Methionine aminopeptidase (EC 3.4.11.18)	KNPPMOOD_01532	Methionine aminopeptidase	LV476_07690	type I methionyl aminopeptidase	B1-1_07675	Methionine aminopeptidase	hypothetical protein
CBSS-316057.3.peg.3521; <br>Thioredoxin-disulfide reductase	fig|923.3.peg.1625	Thiol peroxidase, Bcp-type (EC 1.11.1.15)	KNPPMOOD_01649	Putative peroxiredoxin bcp	LV476_08275	peroxiredoxin	B1-1_08260	Thioredoxin peroxidase
CBSS-316057.3.peg.3521; <br>Thioredoxin-disulfide reductase	fig|923.3.peg.2096	Thiol peroxidase, Bcp-type (EC 1.11.1.15)	KNPPMOOD_02121	Peroxiredoxin Bcp	LV476_10630	peroxiredoxin	B1-1_10620	Thioredoxin peroxidase
CBSS-56780.10.peg.1536; <br>CBSS-56780.10.peg.1536; <br>Glycyl-tRNA synthetase containing cluster; <br>Phosphate metabolism; <br>Phosphate metabolism	fig|923.3.peg.564	Phosphate starvation-inducible protein PhoH, predicted ATPase	KNPPMOOD_00567	PhoH-like protein	LV476_02825	PhoH family protein	B1-1_02840	Phosphate starvation-inducible protein PhoH
CBSS-56780.10.peg.1536; <br>Copper homeostasis: copper tolerance; <br>Glycyl-tRNA synthetase containing cluster; <br>Magnesium transport	fig|923.3.peg.566	Magnesium and cobalt efflux protein CorC	KNPPMOOD_00569	Magnesium and cobalt efflux protein CorC	LV476_02835	CBS domain-containing protein	B1-1_02850	Magnesium/cobalt efflux protein
CBSS-56780.10.peg.1536; <br>Glycyl-tRNA synthetase containing cluster	fig|923.3.peg.565	Metal-dependent hydrolase YbeY, involved in rRNA and/or ribosome maturation and assembly	KNPPMOOD_00568	Endoribonuclease YbeY	LV476_02830	rRNA maturation RNase YbeY	B1-1_02845	Endoribonuclease YbeY
CBSS-83331.1.peg.3039; <br>Flagellum in Campylobacter	fig|923.3.peg.1201	Cell division protein FtsI [Peptidoglycan synthetase] (EC 2.4.1.129)	KNPPMOOD_01210	Peptidoglycan D%2CD-transpeptidase FtsI	LV476_06070	penicillin-binding protein 2	B1-1_06065	Peptidoglycan D%2CD-transpeptidase FtsI
CBSS-83331.1.peg.3039; <br>Isoprenoinds for Quinones; <br>Polyprenyl Diphosphate Biosynthesis	fig|923.3.peg.1172	Undecaprenyl diphosphate synthase (EC 2.5.1.31)	KNPPMOOD_01181	Ditrans%2Cpolycis-undecaprenyl-diphosphate synthase ((2E%2C6E)-farnesyl-diphosphate specific)	LV476_05925	polyprenyl diphosphate synthase	B1-1_05920	Ditrans%2Cpolycis-undecaprenyl-diphosphate synthase ((2E%2C6E)-farnesyl-diphosphate specific)
CBSS-83331.1.peg.3039; <br>Nonmevalonate Branch of Isoprenoid Biosynthesis	fig|923.3.peg.1170	1-deoxy-D-xylulose 5-phosphate reductoisomerase (EC 1.1.1.267)	KNPPMOOD_01179	1-deoxy-D-xylulose 5-phosphate reductoisomerase	LV476_05915	1-deoxy-D-xylulose-5-phosphate reductoisomerase	B1-1_05910	1-deoxy-D-xylulose 5-phosphate reductoisomerase
Choline and Betaine Uptake and Betaine Biosynthesis	fig|923.3.peg.640	High-affinity choline uptake protein BetT	KNPPMOOD_00648	Glycine betaine/proline/choline transporter	LV476_03230	BCCT family transporter	B1-1_03245	BCCT transporter
Choline and Betaine Uptake and Betaine Biosynthesis	fig|923.3.peg.684	Glycine betaine transporter OpuD	KNPPMOOD_00691	Glycine betaine transporter OpuD	LV476_03445	BCCT family transporter	B1-1_03460	BCCT family transporter
Chorismate: Intermediate for synthesis of Tryptophan, PAPA antibiotics, PABA, 3-hydroxyanthranilate and more.; <br>Chorismate: Intermediate for synthesis of Tryptophan, PAPA antibiotics, PABA, 3-hydroxyanthranilate and more.; <br>Folate Biosynthesis; <br>Tryptophan synthesis; <br>Tryptophan synthesis	fig|923.3.peg.1456	Anthranilate synthase, amidotransferase component (EC 4.1.3.27) @ Para-aminobenzoate synthase, amidotransferase component (EC 2.6.1.85)	KNPPMOOD_01479	Anthranilate synthase component 2	LV476_07425	aminodeoxychorismate/anthranilate synthase component II	B1-1_07410	Anthranilate/aminodeoxychorismate synthase component II
Chorismate: Intermediate for synthesis of Tryptophan, PAPA antibiotics, PABA, 3-hydroxyanthranilate and more.; <br>Folate Biosynthesis; <br>Tryptophan synthesis	fig|923.3.peg.114	Para-aminobenzoate synthase, aminase component (EC 2.6.1.85)	KNPPMOOD_00117	Aminodeoxychorismate synthase component 1	LV476_00580	chorismate-binding protein	B1-1_00585	hypothetical protein
Chorismate: Intermediate for synthesis of Tryptophan, PAPA antibiotics, PABA, 3-hydroxyanthranilate and more.; <br>Folate Biosynthesis; <br>Tryptophan synthesis	fig|923.3.peg.115	Aminodeoxychorismate lyase (EC 4.1.3.38)	KNPPMOOD_00118	hypothetical protein	LV476_00585	aminotransferase class IV	B1-1_00590	hypothetical protein
Chorismate: Intermediate for synthesis of Tryptophan, PAPA antibiotics, PABA, 3-hydroxyanthranilate and more.; <br>Histidine Biosynthesis	fig|923.3.peg.1794	Phosphoribosylformimino-5-aminoimidazole carboxamide ribotide isomerase (EC 5.3.1.16)	KNPPMOOD_01816	1-(5-phosphoribosyl)-5-[(5-phosphoribosylamino)methylideneamino] imidazole-4-carboxamide isomerase	LV476_09105	1-(5-phosphoribosyl)-5-[(5- phosphoribosylamino)methylideneamino]imidazole-4- carboxamide isomerase	B1-1_09095	1-(5-phosphoribosyl)-5-[(5- phosphoribosylamino)me thylideneamino] imidazole-4-carboxamide isomerase
Chorismate: Intermediate for synthesis of Tryptophan, PAPA antibiotics, PABA, 3-hydroxyanthranilate and more.; <br>Tryptophan synthesis	fig|923.3.peg.1339	Indole-3-glycerol phosphate synthase (EC 4.1.1.48)	KNPPMOOD_01351	Indole-3-glycerol phosphate synthase	LV476_06775	indole-3-glycerol phosphate synthase TrpC	B1-1_06770	Indole-3-glycerol phosphate synthase
Chorismate: Intermediate for synthesis of Tryptophan, PAPA antibiotics, PABA, 3-hydroxyanthranilate and more.; <br>Tryptophan synthesis	fig|923.3.peg.1884	Anthranilate synthase, aminase component (EC 4.1.3.27)	KNPPMOOD_01909	Anthranilate synthase component 1	LV476_09570	anthranilate synthase component I	B1-1_09560	Anthranilate synthase component 1
ClpAS cluster; <br>Proteolysis in bacteria, ATP-dependent	fig|923.3.peg.978	ATP-dependent Clp protease adaptor protein ClpS	KNPPMOOD_00984	ATP-dependent Clp protease adapter protein ClpS	LV476_04935	ATP-dependent Clp protease adapter ClpS	B1-1_04930	ATP-dependent Clp protease adapter protein ClpS
ClpAS cluster; <br>Proteolysis in bacteria, ATP-dependent; <br>Ribosome recycling related cluster	fig|923.3.peg.979	ATP-dependent Clp protease ATP-binding subunit ClpA	KNPPMOOD_00985	ATP-dependent Clp protease ATP-binding subunit ClpA	LV476_04940	ATP-dependent Clp protease ATP-binding subunit ClpA	B1-1_04935	ATP-dependent Clp protease ATP-binding subunit ClpA
Cluster-based Subsystem Grouping Hypotheticals - perhaps Proteosome Related; <br>Twin-arginine translocation system	fig|923.3.peg.1788	Twin-arginine translocation protein TatC	KNPPMOOD_01810	Sec-independent protein translocase protein TatC	LV476_09075	twin-arginine translocase subunit TatC	B1-1_09065	Sec-independent protein translocase protein TatC
Cluster-based Subsystem Grouping Hypotheticals - perhaps Proteosome Related; <br>Twin-arginine translocation system	fig|923.3.peg.1790	Twin-arginine translocation protein TatA	KNPPMOOD_01812	Sec-independent protein translocase protein TatA	LV476_09085	Sec-independent protein translocase subunit TatA	B1-1_09075	Sec-independent protein translocase protein TatA
CO2 uptake, carboxysome	fig|923.3.peg.190	Rubisco activation protein CbbQ	KNPPMOOD_00192	Denitrification regulatory protein NirQ	LV476_00960	CbbQ/NirQ/NorQ/GpvN family protein	B1-1_00960	AAA family ATPase
CO2 uptake, carboxysome	fig|923.3.peg.194	NADH dehydrogenase subunit 5, Involved in CO2 fixation	KNPPMOOD_00196	NAD(P)H-quinone oxidoreductase subunit 2%2C chloroplastic	LV476_00980	NADH-quinone oxidoreductase subunit L	B1-1_00980	Oxidoreductase
CO2 uptake, carboxysome	fig|923.3.peg.195	Rubisco activation protein CbbO	KNPPMOOD_00197	hypothetical protein	LV476_00985	VWA domain-containing protein	B1-1_00985	VWFA domain-containing protein
CO2 uptake, carboxysome	fig|923.3.peg.209	RuBisCO operon transcriptional regulator CbbR	KNPPMOOD_00211	HTH-type transcriptional activator CmpR	LV476_01060	LysR family transcriptional regulator	B1-1_01055	Transcriptional regulator
CO2 uptake, carboxysome; <br>Photorespiration (oxidative C2 cycle)	fig|923.3.peg.207	Ribulose bisphosphate carboxylase small chain (EC 4.1.1.39)	KNPPMOOD_00209	Ribulose bisphosphate carboxylase small chain	LV476_01050	ribulose bisphosphate carboxylase small subunit	B1-1_01045	Ribulose 1%2C5-bisphosphate carboxylase small subunit
CO2 uptake, carboxysome; <br>Photorespiration (oxidative C2 cycle)	fig|923.3.peg.208	Ribulose bisphosphate carboxylase large chain (EC 4.1.1.39)	KNPPMOOD_00210	Ribulose bisphosphate carboxylase large chain	LV476_01055	form I ribulose bisphosphate carboxylase large subunit	B1-1_01050	Ribulose bisphosphate carboxylase large chain
CO2 uptake, carboxysome; <br>Respiratory Complex I	fig|923.3.peg.192	Hypothetical transmembrane protein coupled to NADH-ubiquinone oxidoreductase chain 5 homolog	KNPPMOOD_00194	hypothetical protein	LV476_00970	DUF2309 domain-containing protein	B1-1_00970	UPF0753 protein AUR63_04695
CO2 uptake, carboxysome; <br>Respiratory Complex I	fig|923.3.peg.285	Hypothetical transmembrane protein coupled to NADH-ubiquinone oxidoreductase chain 5 homolog	KNPPMOOD_00286	hypothetical protein	LV476_01445	DUF2309 domain-containing protein	B1-1_01430	UPF0753 protein AUR63_05175
Cobalt-zinc-cadmium resistance	fig|923.3.peg.462	Probable Co/Zn/Cd efflux system membrane fusion protein	KNPPMOOD_00465	Multidrug resistance protein MdtA	LV476_02315	efflux RND transporter periplasmic adaptor subunit	B1-1_02330	HlyD-D23 domain-containing protein
Cobalt-zinc-cadmium resistance	fig|923.3.peg.635	Hypothetical protein involved in heavy metal export	KNPPMOOD_00643	hypothetical protein	LV476_03205	DUF305 domain-containing protein	B1-1_03220	DUF305 domain-containing protein
Cobalt-zinc-cadmium resistance	fig|923.3.peg.1059	Probable Co/Zn/Cd efflux system membrane fusion protein	KNPPMOOD_01069	Multidrug resistance protein MdtA	LV476_05365	efflux RND transporter periplasmic adaptor subunit	B1-1_05360	Efflux RND transporter periplasmic adaptor subunit
Cobalt-zinc-cadmium resistance	fig|923.3.peg.1061	Heavy metal sensor histidine kinase	KNPPMOOD_01071	Sensor histidine kinase CusS	LV476_05375	heavy metal sensor histidine kinase	B1-1_05370	Sensor protein
Cobalt-zinc-cadmium resistance	fig|923.3.peg.1941	Transcriptional regulator, MerR family	KNPPMOOD_01966	hypothetical protein	LV476_09850	MerR family transcriptional regulator	B1-1_09845	HTH merR-type domain-containing protein
Coenzyme A Biosynthesis	fig|923.3.peg.1936	Dephospho-CoA kinase (EC 2.7.1.24)	KNPPMOOD_01961	Dephospho-CoA kinase	LV476_09825	dephospho-CoA kinase	B1-1_09820	Dephospho-CoA kinase
Coenzyme A Biosynthesis; <br>Coenzyme A Biosynthesis	fig|923.3.peg.1596	Phosphopantothenoylcysteine decarboxylase (EC 4.1.1.36) / Phosphopantothenoylcysteine synthetase (EC 6.3.2.5)	KNPPMOOD_01620	Coenzyme A biosynthesis bifunctional protein CoaBC	LV476_08130	bifunctional phosphopantothenoylcysteine decarboxylase/phosphopantothenate--cysteine ligase CoaBC	B1-1_08115	Coenzyme A biosynthesis bifunctional protein CoaBC
Coenzyme A Biosynthesis; <br>Coenzyme A Biosynthesis cluster	fig|923.3.peg.864	Pantoate--beta-alanine ligase (EC 6.3.2.1)	KNPPMOOD_00868	Pantothenate synthetase	LV476_04355	pantoate--beta-alanine ligase	B1-1_04350	Pantothenate synthetase
Coenzyme A Biosynthesis; <br>Coenzyme A Biosynthesis cluster	fig|923.3.peg.865	3-methyl-2-oxobutanoate hydroxymethyltransferase (EC 2.1.2.11)	KNPPMOOD_00869	3-methyl-2-oxobutanoate hydroxymethyltransferase	LV476_04360	3-methyl-2-oxobutanoate hydroxymethyltransferase	B1-1_04355	3-methyl-2-oxobutanoate hydroxymethyltransferase
Common Pathway For Synthesis of Aromatic Compounds (DAHP synthase to chorismate)	fig|923.3.peg.911	2-keto-3-deoxy-D-arabino-heptulosonate-7-phosphate synthase I alpha (EC 2.5.1.54)	KNPPMOOD_00918	Phospho-2-dehydro-3-deoxyheptonate aldolase%2C Phe-sensitive	LV476_04605	3-deoxy-7-phosphoheptulonate synthase	B1-1_04600	Phospho-2-dehydro-3-deoxyheptonate aldolase
Common Pathway For Synthesis of Aromatic Compounds (DAHP synthase to chorismate)	fig|923.3.peg.1158	Chorismate synthase (EC 4.2.3.5)	KNPPMOOD_01167	Chorismate synthase	LV476_05855	chorismate synthase	B1-1_05850	Chorismate synthase
Common Pathway For Synthesis of Aromatic Compounds (DAHP synthase to chorismate)	fig|923.3.peg.1493	3,7-dideoxy-D-threo-hepto-2, 6-diulosonate synthase (EC 4.2.3.-)	KNPPMOOD_01513	3-dehydroquinate synthase	LV476_07595	3-dehydroquinate synthase II	B1-1_07580	3-dehydroquinate synthase II
Common Pathway For Synthesis of Aromatic Compounds (DAHP synthase to chorismate)	fig|923.3.peg.2021	Shikimate kinase I (EC 2.7.1.71)	KNPPMOOD_02047	Shikimate kinase 1	LV476_10260	shikimate kinase AroK	B1-1_10250	Shikimate kinase
Common Pathway For Synthesis of Aromatic Compounds (DAHP synthase to chorismate)	fig|923.3.peg.2133	Shikimate 5-dehydrogenase I alpha (EC 1.1.1.25)	KNPPMOOD_02158	Shikimate dehydrogenase (NADP(+))	LV476_10815	shikimate dehydrogenase	B1-1_10805	Shikimate dehydrogenase (NADP(+))
Common Pathway For Synthesis of Aromatic Compounds (DAHP synthase to chorismate); <br>Quinate degradation	fig|923.3.peg.2151	3-dehydroquinate dehydratase II (EC 4.2.1.10)	KNPPMOOD_02176	3-dehydroquinate dehydratase 1	LV476_10910	type II 3-dehydroquinate dehydratase	B1-1_10900	3-dehydroquinate dehydratase
Common Pathway For Synthesis of Aromatic Compounds (DAHP synthase to chorismate); <br>Type IV pilus	fig|923.3.peg.2020	3-dehydroquinate synthase (EC 4.2.3.4)	KNPPMOOD_02046	3-dehydroquinate synthase	LV476_10255	3-dehydroquinate synthase	B1-1_10245	3-dehydroquinate synthase
Copper homeostasis	fig|923.3.peg.1063	Multicopper oxidase	KNPPMOOD_01073	Blue copper oxidase CueO	LV476_05385	multicopper oxidase domain-containing protein	B1-1_05380	Biphenyl 2%2C3-dioxygenase
Copper homeostasis	fig|923.3.peg.1066	Multicopper oxidase	KNPPMOOD_01076	Copper resistance protein A	LV476_05400	copper resistance system multicopper oxidase	B1-1_05395	Copper-resistance protein%2C CopA family
Copper homeostasis	fig|923.3.peg.1067	Copper resistance protein B	KNPPMOOD_01077	Copper resistance protein B	LV476_05405	copper resistance protein B	B1-1_05400	Copper resistance protein B
Copper homeostasis	fig|923.3.peg.1455	Multidrug resistance transporter, Bcr/CflA family	KNPPMOOD_01478	Bicyclomycin resistance protein	LV476_07420	multidrug effflux MFS transporter	B1-1_07405	Bcr/CflA family efflux transporter
Copper homeostasis; <br>Copper transport and blue copper proteins	fig|923.3.peg.1065	Copper tolerance protein	KNPPMOOD_01075	hypothetical protein	LV476_05395	cupredoxin family protein	B1-1_05390	Copper-bind domain-containing protein
Copper homeostasis: copper tolerance	fig|923.3.peg.567	Apolipoprotein N-acyltransferase / Copper homeostasis protein CutE	KNPPMOOD_00570	Apolipoprotein N-acyltransferase	LV476_02840	apolipoprotein N-acyltransferase	B1-1_02855	Apolipoprotein N-acyltransferase
Copper Transport System; <br>Copper homeostasis	fig|923.3.peg.425	Lead, cadmium, zinc and mercury transporting ATPase (EC 3.6.3.3) (EC 3.6.3.5); Copper-translocating P-type ATPase (EC 3.6.3.4)	KNPPMOOD_00428	Copper-exporting P-type ATPase	LV476_02130	cation-translocating P-type ATPase	B1-1_02145	Cation-translocating P-type ATPase
Copper Transport System; <br>Copper homeostasis	fig|923.3.peg.779	Lead, cadmium, zinc and mercury transporting ATPase (EC 3.6.3.3) (EC 3.6.3.5); Copper-translocating P-type ATPase (EC 3.6.3.4)	KNPPMOOD_00785	Calcium-transporting ATPase 1	LV476_03920	cation-transporting P-type ATPase	B1-1_03935	Calcium-transporting ATPase 1
Copper Transport System; <br>Copper homeostasis	fig|923.3.peg.1068	Lead, cadmium, zinc and mercury transporting ATPase (EC 3.6.3.3) (EC 3.6.3.5); Copper-translocating P-type ATPase (EC 3.6.3.4)	KNPPMOOD_01078	Copper-exporting P-type ATPase B	LV476_05410	copper-translocating P-type ATPase	B1-1_05405	Copper-translocating P-type ATPase
Cyanate hydrolysis	fig|923.3.peg.269	Cyanate ABC transporter, ATP-binding protein	KNPPMOOD_00270	Bicarbonate transport ATP-binding protein CmpD	LV476_01360	ABC transporter ATP-binding protein	B1-1_01350	Nitrate/sulfonate/bicarbonate ABC transporter ATP-binding protein
Cyanate hydrolysis	fig|923.3.peg.270	Cyanate ABC transporter, permease protein	KNPPMOOD_00271	Nitrate import permease protein NrtB	LV476_01365	nitrate ABC transporter permease	B1-1_01355	Nitrate ABC transporter permease
Cyanate hydrolysis	fig|923.3.peg.271	Cyanate ABC transporter, substrate binding protein	KNPPMOOD_00272	Bicarbonate transport ATP-binding protein CmpC	LV476_01370	ABC transporter substrate-binding protein	B1-1_01360	Nitrate ABC transporter substrate-binding protein
Cyanate hydrolysis	fig|923.3.peg.282	Cyanate hydratase (EC 4.2.1.104)	KNPPMOOD_00283	Cyanate hydratase	LV476_01430	cyanase	B1-1_01415	Cyanate hydratase
Cysteine Biosynthesis	fig|923.3.peg.1	Sulfate adenylyltransferase subunit 2 (EC 2.7.7.4)	KNPPMOOD_00001	Sulfate adenylyltransferase subunit 2	LV476_00005	sulfate adenylyltransferase small subunit	B1-1_00005	Sulfate adenylyltransferase subunit 2 1
Cysteine Biosynthesis	fig|923.3.peg.1046	Cysteine synthase B (EC 2.5.1.47)	KNPPMOOD_01055	Cysteine synthase B	LV476_05295	cysteine synthase CysM	B1-1_05290	Cysteine synthase
Cysteine Biosynthesis	fig|923.3.peg.1295	Sulfate permease	KNPPMOOD_01307	Bicarbonate transporter BicA	LV476_06555	SulP family inorganic anion transporter	B1-1_06550	STAS domain-containing protein
Cysteine Biosynthesis	fig|923.3.peg.1740	Serine acetyltransferase (EC 2.3.1.30)	KNPPMOOD_01762	Serine acetyltransferase	LV476_08840	serine O-acetyltransferase	B1-1_08825	Serine O-acetyltransferase
Cysteine Biosynthesis	fig|923.3.peg.1751	Sulfate transporter, CysZ-type	KNPPMOOD_01773	Sulfate transporter CysZ	LV476_08895	sulfate transporter CysZ	B1-1_08880	Sulfate transporter CysZ
Cysteine Biosynthesis	fig|923.3.peg.2170	Sulfate adenylyltransferase subunit 2 (EC 2.7.7.4)	KNPPMOOD_02197	Sulfate adenylyltransferase subunit 2	LV476_11020	sulfate adenylyltransferase subunit CysD	B1-1_11005	sulfate adenylyltransferase subunit CysD
Cysteine Biosynthesis	fig|923.3.peg.2194	Sulfate permease, Trk-type	KNPPMOOD_02222	hypothetical protein	LV476_11135	SLC13 family permease	B1-1_11130	SLC13 family permease
Cysteine Biosynthesis	fig|923.3.peg.2195	Sulfate adenylyltransferase subunit 2 (EC 2.7.7.4)			LV476_11145	sulfate adenylyltransferase subunit CysD	B1-1_11135	hypothetical protein
Cysteine Biosynthesis; <br>Cysteine Biosynthesis	fig|923.3.peg.2	Sulfate adenylyltransferase subunit 1 (EC 2.7.7.4) / Adenylylsulfate kinase (EC 2.7.1.25)	KNPPMOOD_00002	Bifunctional enzyme CysN/CysC	LV476_00010	sulfate adenylyltransferase subunit CysN	B1-1_00010	Multifunctional fusion protein
D-galactarate, D-glucarate and D-glycerate catabolism; <br>D-galactarate, D-glucarate and D-glycerate catabolism - gjo; <br>Glycerate metabolism	fig|923.3.peg.2009	D-glycerate transporter (predicted)	KNPPMOOD_02036	D-serine transporter DsdX	LV476_10205	GntP family permease	B1-1_10195	Gluconate transporter
D-galactarate, D-glucarate and D-glycerate catabolism; <br>D-galactarate, D-glucarate and D-glycerate catabolism - gjo; <br>Glycerate metabolism; <br>Glycine and Serine Utilization; <br>Photorespiration (oxidative C2 cycle)	fig|923.3.peg.2008	Glycerate kinase (EC 2.7.1.31)	KNPPMOOD_02035	Glycerate 2-kinase	LV476_10200	glycerate kinase	B1-1_10190	Glycerate kinase
D-galactarate, D-glucarate and D-glycerate catabolism; <br>D-galactarate, D-glucarate and D-glycerate catabolism - gjo; <br>Glycerate metabolism; <br>Photorespiration (oxidative C2 cycle)	fig|923.3.peg.1673	2-hydroxy-3-oxopropionate reductase (EC 1.1.1.60)	KNPPMOOD_01695	2-hydroxy-3-oxopropionate reductase	LV476_08505	NAD(P)-dependent oxidoreductase	B1-1_08490	hypothetical protein
De Novo Purine Biosynthesis	fig|923.3.peg.472	Amidophosphoribosyltransferase (EC 2.4.2.14)	KNPPMOOD_00475	Amidophosphoribosyltransferase	LV476_02365	amidophosphoribosyltransferase	B1-1_02380	Amidophosphoribosyltransferase
De Novo Purine Biosynthesis	fig|923.3.peg.985	Phosphoribosylformylglycinamidine cyclo-ligase (EC 6.3.3.1)	KNPPMOOD_00991	Phosphoribosylformylglycinamidine cyclo-ligase	LV476_04970	phosphoribosylformylglycinamidine cyclo-ligase	B1-1_04965	Phosphoribosylformylglycinamidine cyclo-ligase
De Novo Purine Biosynthesis	fig|923.3.peg.1292	Phosphoribosylaminoimidazole-succinocarboxamide synthase (EC 6.3.2.6)	KNPPMOOD_01304	Phosphoribosylaminoimidazole-succinocarboxamide synthase	LV476_06540	phosphoribosylaminoimidazolesuccinocarboxamide synthase	B1-1_06535	Phosphoribosylaminoimidazole-succinocarboxamide synthase
De Novo Purine Biosynthesis	fig|923.3.peg.1628	Phosphoribosylamine--glycine ligase (EC 6.3.4.13)	KNPPMOOD_01652	Phosphoribosylamine--glycine ligase	LV476_08285	phosphoribosylamine--glycine ligase	B1-1_08275	Phosphoribosylamine--glycine ligase
De Novo Purine Biosynthesis; <br>De Novo Purine Biosynthesis	fig|923.3.peg.669	Phosphoribosylformylglycinamidine synthase, synthetase subunit (EC 6.3.5.3) / Phosphoribosylformylglycinamidine synthase, glutamine amidotransferase subunit (EC 6.3.5.3)	KNPPMOOD_00677	Phosphoribosylformylglycinamidine synthase	LV476_03375	phosphoribosylformylglycinamidine synthase	B1-1_03390	Phosphoribosylformylglycinamidine synthase	Ribonucleotide reductase of class Ia (aerobic), alpha subunit (EC 1.17.4.1)
De Novo Purine Biosynthesis; <br>Pentose phosphate pathway	fig|923.3.peg.571	Ribose-phosphate pyrophosphokinase (EC 2.7.6.1)	KNPPMOOD_00575	Ribose-phosphate pyrophosphokinase	LV476_02865	ribose-phosphate diphosphokinase	B1-1_02880	Ribose-phosphate pyrophosphokinase
De Novo Purine Biosynthesis; <br>Purine conversions	fig|923.3.peg.651	Adenylosuccinate lyase (EC 4.3.2.2) @ SAICAR lyase (EC 4.3.2.2)	KNPPMOOD_00659	Adenylosuccinate lyase	LV476_03285	adenylosuccinate lyase	B1-1_03300	Adenylosuccinate lyase
DNA gyrase subunits; <br>DNA replication cluster 1; <br>DNA topoisomerases, Type II, ATP-dependent; <br>Resistance to fluoroquinolones	fig|923.3.peg.1028	DNA gyrase subunit A (EC 5.99.1.3)	KNPPMOOD_01035	DNA gyrase subunit A	LV476_05190	DNA gyrase subunit A	B1-1_05185	DNA gyrase subunit A
DNA gyrase subunits; <br>DNA replication cluster 1; <br>DNA topoisomerases, Type II, ATP-dependent; <br>Resistance to fluoroquinolones	fig|923.3.peg.1664	DNA gyrase subunit B (EC 5.99.1.3)	KNPPMOOD_01686	DNA gyrase subunit B	LV476_08460	DNA topoisomerase (ATP-hydrolyzing) subunit B	B1-1_08445	DNA gyrase subunit B
DNA processing cluster	fig|923.3.peg.713	Recombination protein RecR	KNPPMOOD_00720	Recombination protein RecR	LV476_03590	recombination mediator RecR	B1-1_03605	Recombination protein RecR
DNA processing cluster	fig|923.3.peg.715	DNA polymerase III subunits gamma and tau (EC 2.7.7.7)	KNPPMOOD_00722	hypothetical protein	LV476_03600	DNA polymerase III subunit gamma/tau	B1-1_03615	DNA polymerase III subunit gamma/tau
DNA repair system including RecA, MutS and a hypothetical protein; <br>RecA and RecX	fig|923.3.peg.1352	Regulatory protein RecX	KNPPMOOD_01365	Regulatory protein RecX	LV476_06845	recombination regulator RecX	B1-1_06840	Regulatory protein RecX
DNA repair, bacterial	fig|923.3.peg.27	DNA repair protein RecN	KNPPMOOD_00028	DNA repair protein RecN	LV476_00140	DNA repair protein RecN	B1-1_00140	DNA repair protein RecN
DNA repair, bacterial	fig|923.3.peg.390	DNA-cytosine methyltransferase (EC 2.1.1.37)	KNPPMOOD_00392	Modification methylase HaeIII	LV476_01955	DNA cytosine methyltransferase	B1-1_01965	Cytosine-specific methyltransferase
DNA repair, bacterial	fig|923.3.peg.610	Methylated-DNA--protein-cysteine methyltransferase (EC 2.1.1.63)	KNPPMOOD_00616	Methylated-DNA--protein-cysteine methyltransferase	LV476_03070	methylated-DNA--[protein]-cysteine S-methyltransferase	B1-1_03085	Methylated-DNA--protein-cysteine methyltransferase
DNA repair, bacterial	fig|923.3.peg.623	SOS-response repressor and protease LexA (EC 3.4.21.88)	KNPPMOOD_00629	LexA repressor	LV476_03135	transcriptional repressor LexA	B1-1_03150	LexA repressor
DNA repair, bacterial	fig|923.3.peg.650	DNA recombination-dependent growth factor C	KNPPMOOD_00658	Recombination-associated protein RdgC	LV476_03280	recombination-associated protein RdgC	B1-1_03295	Recombination-associated protein RdgC
DNA repair, bacterial	fig|923.3.peg.943	DNA recombination protein RmuC	KNPPMOOD_00949	hypothetical protein	LV476_04760	DNA recombination protein RmuC	B1-1_04755	hypothetical protein
DNA repair, bacterial	fig|923.3.peg.1532	DNA recombination protein RmuC	KNPPMOOD_01556	hypothetical protein	LV476_07810	DNA recombination protein RmuC	B1-1_07795	hypothetical protein
DNA repair, bacterial	fig|923.3.peg.1564	Single-stranded DNA-binding protein	KNPPMOOD_01587	Single-stranded DNA-binding protein	LV476_07965	single-stranded DNA-binding protein	B1-1_07950	Single-stranded DNA-binding protein
DNA repair, bacterial	fig|923.3.peg.1667	Exodeoxyribonuclease III (EC 3.1.11.2)	KNPPMOOD_01689	Exodeoxyribonuclease III	LV476_08475	exodeoxyribonuclease III	B1-1_08460	Exodeoxyribonuclease III
DNA repair, bacterial	fig|923.3.peg.1682	Exodeoxyribonuclease III (EC 3.1.11.2)	KNPPMOOD_01704	Exodeoxyribonuclease	LV476_08550	exodeoxyribonuclease III	B1-1_08535	Exodeoxyribonuclease III
DNA repair, bacterial	fig|923.3.peg.1797	DNA polymerase IV (EC 2.7.7.7)	KNPPMOOD_01820	DNA polymerase IV	LV476_09125	DNA polymerase IV	B1-1_09115	DNA polymerase IV
DNA repair, bacterial	fig|923.3.peg.1874	A/G-specific adenine glycosylase (EC 3.2.2.-)	KNPPMOOD_01899	hypothetical protein	LV476_09520	AsmA family protein	B1-1_09510	AsmA family protein
DNA repair, bacterial	fig|923.3.peg.1875	A/G-specific adenine glycosylase (EC 3.2.2.-)	KNPPMOOD_01900	Adenine DNA glycosylase	LV476_09525	A/G-specific adenine glycosylase	B1-1_09515	Adenine DNA glycosylase
DNA repair, bacterial DinG and relatives	fig|923.3.peg.1105	DinG family ATP-dependent helicase YoaA	KNPPMOOD_01115	putative ATP-dependent DNA helicase YoaA	LV476_05595	ATP-dependent DNA helicase	B1-1_05590	Helicase ATP-binding domain-containing protein
DNA repair, bacterial MutL-MutS system	fig|923.3.peg.1281	DNA mismatch repair protein MutL	KNPPMOOD_01293	DNA mismatch repair protein MutL	LV476_06485	DNA mismatch repair endonuclease MutL	B1-1_06480	DNA mismatch repair protein MutL
DNA repair, bacterial MutL-MutS system; <br>DNA repair system including RecA, MutS and a hypothetical protein	fig|923.3.peg.335	DNA mismatch repair protein MutS	KNPPMOOD_00336	DNA mismatch repair protein MutS	LV476_01685	DNA mismatch repair protein MutS	B1-1_01680	DNA mismatch repair protein MutS
DNA repair, bacterial photolyase	fig|923.3.peg.1862	Deoxyribodipyrimidine photolyase (EC 4.1.99.3)	KNPPMOOD_01887	Deoxyribodipyrimidine photo-lyase	LV476_09460	DNA photolyase family protein	B1-1_09450	Deoxyribodipyrimidine photolyase
DNA repair, bacterial RecBCD pathway	fig|923.3.peg.543	Exodeoxyribonuclease V alpha chain (EC 3.1.11.5)	KNPPMOOD_00546	RecBCD enzyme subunit RecD	LV476_02720	exodeoxyribonuclease V subunit alpha	B1-1_02735	RecBCD enzyme subunit RecD
DNA repair, bacterial RecBCD pathway	fig|923.3.peg.544	Exodeoxyribonuclease V beta chain (EC 3.1.11.5)	KNPPMOOD_00547	RecBCD enzyme subunit RecB	LV476_02725	exodeoxyribonuclease V subunit beta	B1-1_02740	RecBCD enzyme subunit RecB
DNA repair, bacterial RecBCD pathway	fig|923.3.peg.545	Exodeoxyribonuclease V gamma chain (EC 3.1.11.5)	KNPPMOOD_00548	RecBCD enzyme subunit RecC	LV476_02730	exodeoxyribonuclease V subunit gamma	B1-1_02745	RecBCD enzyme subunit RecC
DNA repair, bacterial UvrD and related helicases	fig|923.3.peg.671	ATP-dependent DNA helicase Rep	KNPPMOOD_00679	ATP-dependent DNA helicase Rep	LV476_03385	UvrD-helicase domain-containing protein	B1-1_03400	ATP-dependent DNA helicase Rep
DNA repair, bacterial; <br>DNA repair system including RecA, MutS and a hypothetical protein; <br>RecA and RecX	fig|923.3.peg.1353	RecA protein	KNPPMOOD_01366	Protein RecA	LV476_06850	recombinase RecA	B1-1_06845	Protein RecA
DNA repair, bacterial; <br>Proteolysis in bacteria, ATP-dependent	fig|923.3.peg.2104	DNA repair protein RadA	KNPPMOOD_02129	DNA repair protein RadA	LV476_10670	DNA repair protein RadA	B1-1_10660	DNA repair protein RadA
DNA repair, bacterial; <br>Purine salvage cluster	fig|923.3.peg.418	Exodeoxyribonuclease VII large subunit (EC 3.1.11.6)	KNPPMOOD_00421	Exodeoxyribonuclease 7 large subunit	LV476_02095	exodeoxyribonuclease VII large subunit	B1-1_02110	Exodeoxyribonuclease 7 large subunit
DNA repair, UvrABC system	fig|923.3.peg.1225	Excinuclease ABC subunit C	KNPPMOOD_01238	UvrABC system protein C	LV476_06210	excinuclease ABC subunit UvrC	B1-1_06205	UvrABC system protein C
DNA repair, UvrABC system	fig|923.3.peg.1357	Excinuclease ABC subunit B	KNPPMOOD_01370	UvrABC system protein B	LV476_06870	excinuclease ABC subunit UvrB	B1-1_06865	UvrABC system protein B
DNA repair, UvrABC system	fig|923.3.peg.1565	Excinuclease ABC subunit A	KNPPMOOD_01588	UvrABC system protein A	LV476_07970	excinuclease ABC subunit UvrA	B1-1_07955	UvrABC system protein A
DNA replication cluster 1	fig|923.3.peg.20	Chromosomal replication initiator protein DnaA	KNPPMOOD_00021	DnaA regulatory inactivator Hda	LV476_00105	DnaA regulatory inactivator Hda	B1-1_00105	Bac-DnaA domain-containing protein
DNA replication cluster 1	fig|923.3.peg.297	Ribosome-associated heat shock protein implicated in the recycling of the 50S subunit (S4 paralog)	KNPPMOOD_00298	Heat shock protein 15	LV476_01495	RNA-binding S4 domain-containing protein	B1-1_01490	S4 RNA-binding domain-containing protein
DNA replication cluster 1	fig|923.3.peg.1661	Chromosomal replication initiator protein DnaA	KNPPMOOD_01683	Chromosomal replication initiator protein DnaA	LV476_08445	chromosomal replication initiator protein DnaA	B1-1_08430	Chromosomal replication initiator protein DnaA
DNA replication cluster 1	fig|923.3.peg.1662	DNA polymerase III beta subunit (EC 2.7.7.7)	KNPPMOOD_01684	Beta sliding clamp	LV476_08450	DNA polymerase III subunit beta	B1-1_08435	Beta sliding clamp
DNA replication cluster 1	fig|923.3.peg.1663	DNA recombination and repair protein RecF	KNPPMOOD_01685	DNA replication and repair protein RecF	LV476_08455	DNA replication/repair protein RecF	B1-1_08440	DNA replication and repair protein RecF
DNA replication strays	fig|923.3.peg.1086	Error-prone repair homolog of DNA polymerase III alpha subunit (EC 2.7.7.7)	KNPPMOOD_01096	Error-prone DNA polymerase	LV476_05500	error-prone DNA polymerase	B1-1_05495	Error-prone DNA polymerase	?
DNA structural proteins, bacterial	fig|923.3.peg.217	Integration host factor alpha subunit	KNPPMOOD_00219	Integration host factor subunit alpha	LV476_01100	integration host factor subunit alpha	B1-1_01095	Integration host factor subunit alpha
DNA structural proteins, bacterial	fig|923.3.peg.437	DNA-binding protein Fis	KNPPMOOD_00440	DNA-binding protein Fis	LV476_02190	hypothetical protein	B1-1_02205	HTH-8 domain-containing protein
DNA structural proteins, bacterial	fig|923.3.peg.1003	DNA-binding protein HU-beta	KNPPMOOD_01009	DNA-binding protein HU-beta	LV476_05060	HU family DNA-binding protein	B1-1_05055	DNA-binding protein HU
DNA structural proteins, bacterial	fig|923.3.peg.1019	Integration host factor beta subunit	KNPPMOOD_01026	Integration host factor subunit beta	LV476_05145	integration host factor subunit beta	B1-1_05140	Integration host factor subunit beta
DNA structural proteins, bacterial	fig|923.3.peg.1754	Chromosome partition protein smc	KNPPMOOD_01776	Chromosome partition protein Smc	LV476_08910	AAA family ATPase	B1-1_08895	Chromosome partition protein Smc
dTDP-rhamnose synthesis	fig|923.3.peg.359	dTDP-Rha:A-D-GlcNAc-diphosphoryl polyprenol, A-3-L-rhamnosyl transferase WbbL	KNPPMOOD_00361	hypothetical protein	LV476_01805	glycosyltransferase family 2 protein	B1-1_01805	Glyco-trans-2-like domain-containing protein
ECSIG4-SIG7	fig|923.3.peg.1949	LPS-assembly protein LptD @ Organic solvent tolerance protein precursor	KNPPMOOD_01974	LPS-assembly protein LptD	LV476_09890	LPS-assembly protein LptD	B1-1_09885	LPS-assembly protein LptD
ECSIG4-SIG7; <br>Pyridoxin (Vitamin B6) Biosynthesis	fig|923.3.peg.1947	4-hydroxythreonine-4-phosphate dehydrogenase (EC 1.1.1.262)	KNPPMOOD_01972	4-hydroxythreonine-4-phosphate dehydrogenase	LV476_09880	4-hydroxythreonine-4-phosphate dehydrogenase PdxA	B1-1_09875	4-hydroxythreonine-4-phosphate dehydrogenase
ECSIG4-SIG7; <br>RNA methylation; <br>Ribosome biogenesis bacterial	fig|923.3.peg.1946	SSU rRNA (adenine(1518)-N(6)/adenine(1519)-N(6))-dimethyltransferase (EC 2.1.1.182)	KNPPMOOD_01971	Ribosomal RNA small subunit methyltransferase A	LV476_09875	16S rRNA (adenine(1518)-N(6)/adenine(1519)-N(6))- dimethyltransferase RsmA	B1-1_09870	Ribosomal RNA small subunit methyltransferase A
Fatty Acid Biosynthesis FASII	fig|923.3.peg.110	Malonyl CoA-acyl carrier protein transacylase (EC 2.3.1.39)	KNPPMOOD_00113	Malonyl CoA-acyl carrier protein transacylase	LV476_00560	ACP S-malonyltransferase	B1-1_00565	Malonyl CoA-acyl carrier protein transacylase
Fatty Acid Biosynthesis FASII	fig|923.3.peg.112	Acyl carrier protein	KNPPMOOD_00115	Acyl carrier protein	LV476_00570	acyl carrier protein	B1-1_00575	Acyl carrier protein
Fatty Acid Biosynthesis FASII	fig|923.3.peg.432	3-oxoacyl-[acyl-carrier-protein] synthase, KASI (EC 2.3.1.41)	KNPPMOOD_00435	3-oxoacyl-[acyl-carrier-protein] synthase 1	LV476_02165	beta-ketoacyl-ACP synthase I	B1-1_02180	Beta-ketoacyl-ACP synthase I
Fatty Acid Biosynthesis FASII	fig|923.3.peg.433	3-hydroxyacyl-[acyl-carrier-protein] dehydratase, FabA form (EC 4.2.1.59) @ Trans-2-decenoyl-[acyl-carrier-protein] isomerase (EC 5.3.3.14)	KNPPMOOD_00436	3-hydroxydecanoyl-[acyl-carrier-protein] dehydratase	LV476_02170	bifunctional 3-hydroxydecanoyl-ACP dehydratase/trans-2-decenoyl-ACP isomerase	B1-1_02185	3-hydroxydecanoyl-[acyl-carrier-protein] dehydratase
Fatty Acid Biosynthesis FASII	fig|923.3.peg.468	Acetyl-coenzyme A carboxyl transferase beta chain (EC 6.4.1.2)	KNPPMOOD_00471	Acetyl-coenzyme A carboxylase carboxyl transferase subunit beta	LV476_02345	acetyl-CoA carboxylase%2C carboxyltransferase subunit beta	B1-1_02360	Acetyl-coenzyme A carboxylase carboxyl transferase subunit beta
Fatty Acid Biosynthesis FASII	fig|923.3.peg.492	Acyl carrier protein	KNPPMOOD_00495	hypothetical protein	LV476_02465	phosphopantetheine-binding protein	B1-1_02480	Carrier domain-containing protein
Fatty Acid Biosynthesis FASII	fig|923.3.peg.863	Acetyl-coenzyme A carboxyl transferase alpha chain (EC 6.4.1.2)	KNPPMOOD_00867	Acetyl-coenzyme A carboxylase carboxyl transferase subunit alpha	LV476_04350	acetyl-CoA carboxylase carboxyltransferase subunit alpha	B1-1_04345	Acetyl-coenzyme A carboxylase carboxyl transferase subunit alpha
Fatty Acid Biosynthesis FASII	fig|923.3.peg.999	Enoyl-[acyl-carrier-protein] reductase [NADH] (EC 1.3.1.9)	KNPPMOOD_01005	Enoyl-[acyl-carrier-protein] reductase [NADH] FabI	LV476_05040	enoyl-ACP reductase	B1-1_05035	Enoyl-[acyl-carrier-protein] reductase [NADH]
Fatty Acid Biosynthesis FASII	fig|923.3.peg.1165	3-hydroxyacyl-[acyl-carrier-protein] dehydratase, FabZ form (EC 4.2.1.59)	KNPPMOOD_01174	3-hydroxyacyl-[acyl-carrier-protein] dehydratase FabZ	LV476_05890	3-hydroxyacyl-ACP dehydratase FabZ	B1-1_05885	3-hydroxyacyl-[acyl-carrier-protein] dehydratase FabZ
Fatty Acid Biosynthesis FASII	fig|923.3.peg.2149	Biotin carboxylase of acetyl-CoA carboxylase (EC 6.3.4.14)	KNPPMOOD_02174	Biotin carboxylase	LV476_10900	acetyl-CoA carboxylase biotin carboxylase subunit	B1-1_10890	Biotin carboxylase
Fatty Acid Biosynthesis FASII	fig|923.3.peg.2150	Biotin carboxyl carrier protein of acetyl-CoA carboxylase	KNPPMOOD_02175	Biotin carboxyl carrier protein of acetyl-CoA carboxylase	LV476_10905	acetyl-CoA carboxylase biotin carboxyl carrier protein	B1-1_10895	Biotin carboxyl carrier protein of acetyl-CoA carboxylase
Fermentations: Lactate	fig|923.3.peg.1091	D-lactate dehydrogenase (EC 1.1.1.28)	KNPPMOOD_01101	D-lactate dehydrogenase	LV476_05525	2-hydroxyacid dehydrogenase	B1-1_05520	2-hydroxyacid dehydrogenase
Fermentations: Lactate; <br>Fermentations: Lactate; <br>Pentose phosphate pathway; <br>Pentose phosphate pathway	fig|923.3.peg.1422	Xylulose-5-phosphate phosphoketolase (EC 4.1.2.9) @ Fructose-6-phosphate phosphoketolase (EC 4.1.2.22)	KNPPMOOD_01439	Xylulose-5-phosphate phosphoketolase	LV476_07215	phosphoketolase family protein	B1-1_07210	putative phosphoketolase
Fermentations: Lactate; <br>Pyruvate metabolism II: acetyl-CoA, acetogenesis from pyruvate	fig|923.3.peg.1421	Acetate kinase (EC 2.7.2.1)	KNPPMOOD_01438	Acetate kinase	LV476_07210	acetate/propionate family kinase	B1-1_07205	Acetate kinase
Flagellar motility	fig|923.3.peg.41	Predicted signal transduction protein	KNPPMOOD_00042	Cyclic di-GMP phosphodiesterase CdgJ	LV476_00210	HDOD domain-containing protein	B1-1_00210	Diguanylate phosphodiesterase
Flagellar motility	fig|923.3.peg.97	Chemotaxis protein CheV (EC 2.7.3.-)	KNPPMOOD_00100	Chemotaxis protein CheV	LV476_00495	chemotaxis protein	B1-1_00500	Chemotaxis protein CheW
Flagellar motility	fig|923.3.peg.101	Flagellar basal-body rod modification protein FlgD	KNPPMOOD_00104	Basal-body rod modification protein FlgD	LV476_00515	flagellar hook assembly protein FlgD	B1-1_00520	Basal-body rod modification protein FlgD
Flagellar motility	fig|923.3.peg.105	Flagellar L-ring protein FlgH	KNPPMOOD_00108	Flagellar L-ring protein	LV476_00535	flagellar basal body L-ring protein FlgH	B1-1_00540	Flagellar L-ring protein
Flagellar motility	fig|923.3.peg.288	Predicted signal transduction protein	KNPPMOOD_00289	hypothetical protein	LV476_01460	HDOD domain-containing protein	B1-1_01445	HDOD domain-containing protein
Flagellar motility	fig|923.3.peg.446	Flagellar motor rotation protein MotB	KNPPMOOD_00449	Peptidoglycan-associated lipoprotein	LV476_02235	OmpA family protein	B1-1_02250	OmpA-like domain-containing protein
Flagellar motility	fig|923.3.peg.447	Flagellar motor rotation protein MotA	KNPPMOOD_00450	Chemotaxis protein PomA	LV476_02240	MotA/TolQ/ExbB proton channel family protein	B1-1_02255	Chemotaxis protein MotA
Flagellar motility	fig|923.3.peg.647	Flagellar motor rotation protein MotB	KNPPMOOD_00655	Motility protein B	LV476_03265	flagellar motor protein MotB	B1-1_03280	Flagellar motor protein MotB
Flagellar motility	fig|923.3.peg.648	Flagellar motor rotation protein MotA	KNPPMOOD_00656	Motility protein A	LV476_03270	flagellar motor stator protein MotA	B1-1_03285	Flagellar motor stator protein MotA
Flagellar motility	fig|923.3.peg.1209	Flagellum-specific ATP synthase FliI	KNPPMOOD_01219	Flagellum-specific ATP synthase	LV476_06115	flagellar protein export ATPase FliI	B1-1_06110	H(+)-transporting two-sector ATPase
Flagellar motility	fig|923.3.peg.1402	Flagellar motor rotation protein MotA	KNPPMOOD_01420	Chemotaxis protein PomA	LV476_07120	MotA/TolQ/ExbB proton channel family protein	B1-1_07115	Flagellar motor protein PomA
Flagellar motility	fig|923.3.peg.1403	Flagellar motor rotation protein MotB	KNPPMOOD_01421	Motility protein B	LV476_07125	OmpA family protein	B1-1_07120	OmpA-like domain-containing protein
Flagellar motility	fig|923.3.peg.1826	Signal transduction histidine kinase CheA (EC 2.7.3.-)	KNPPMOOD_01852	Protein-glutamate methylesterase/protein-glutamine glutaminase	LV476_09285	Hpt domain-containing protein	B1-1_09275	Histidine kinase
Flagellar motility	fig|923.3.peg.2114	Flagellar motor switch protein FliM	KNPPMOOD_02139	Flagellar motor switch protein FliM	LV476_10720	flagellar motor switch protein FliM	B1-1_10710	Flagellar motor switch protein FliM
Flagellar motility	fig|923.3.peg.2115	Flagellar motor switch protein FliN	KNPPMOOD_02140	Flagellar motor switch protein FliN	LV476_10725	flagellar motor switch protein FliN	B1-1_10715	Flagellar motor switch protein FliN
Flagellar motility	fig|923.3.peg.2119	Flagellar biosynthesis protein FliR	KNPPMOOD_02144	Flagellar biosynthetic protein FliR	LV476_10745	flagellar biosynthetic protein FliR	B1-1_10735	Flagellar biosynthetic protein FliR
Flagellar motility	fig|923.3.peg.2120	Flagellar biosynthesis protein FlhB	KNPPMOOD_02145	Flagellar biosynthetic protein FlhB	LV476_10750	flagellar biosynthesis protein FlhB	B1-1_10740	Flagellar biosynthetic protein FlhB
Flagellar motility	fig|923.3.peg.2121	Flagellar biosynthesis protein FlhA	KNPPMOOD_02146	Flagellar biosynthesis protein FlhA	LV476_10755	flagellar biosynthesis protein FlhA	B1-1_10745	Flagellar biosynthesis protein FlhA
Flagellar motility	fig|923.3.peg.2122	Flagellar biosynthesis protein FlhF	KNPPMOOD_02147	Signal recognition particle 54 kDa protein	LV476_10760	flagellar biosynthesis protein FlhF	B1-1_10750	Flagella-associated GTP-binding protein
Flagellar motility	fig|923.3.peg.2123	Flagellar synthesis regulator FleN	KNPPMOOD_02148	Flagellum site-determining protein YlxH	LV476_10765	MinD/ParA family protein	B1-1_10755	Cobyrinic acid a%2Cc-diamide synthase
Flagellar motility; <br>Transcription initiation, bacterial sigma factors	fig|923.3.peg.733	RNA polymerase sigma-54 factor RpoN	KNPPMOOD_00740	RNA polymerase sigma-54 factor	LV476_03695	RNA polymerase factor sigma-54	B1-1_03710	RNA polymerase sigma-54 factor
Flagellar motility; <br>Transcription initiation, bacterial sigma factors	fig|923.3.peg.2124	RNA polymerase sigma factor for flagellar operon	KNPPMOOD_02149	RNA polymerase sigma factor FliA	LV476_10770	RNA polymerase sigma factor FliA	B1-1_10760	RNA polymerase sigma factor FliA
Flagellum in Campylobacter	fig|923.3.peg.99	Flagellar basal-body rod protein FlgB	KNPPMOOD_00102	Flagellar basal body rod protein FlgB	LV476_00505	flagellar basal body rod protein FlgB	B1-1_00510	Flagellar basal body rod protein FlgB
Flagellum in Campylobacter	fig|923.3.peg.100	Flagellar basal-body rod protein FlgC	KNPPMOOD_00103	Flagellar basal-body rod protein FlgC	LV476_00510	flagellar basal body rod protein FlgC	B1-1_00515	Flagellar basal-body rod protein FlgC
Flagellum in Campylobacter	fig|923.3.peg.141	Flagellin protein FlaA	KNPPMOOD_00144	B-type flagellin	LV476_00715	flagellin	B1-1_00720	Flagellin
Flagellum in Campylobacter	fig|923.3.peg.1213	Flagellar hook-basal body complex protein FliE	KNPPMOOD_01223	Flagellar hook-basal body complex protein FliE	LV476_06135	flagellar hook-basal body complex protein FliE	B1-1_06130	Flagellar hook-basal body complex protein FliE
Folate Biosynthesis	fig|923.3.peg.866	2-amino-4-hydroxy-6-hydroxymethyldihydropteridine pyrophosphokinase (EC 2.7.6.3)	KNPPMOOD_00870	2-amino-4-hydroxy-6-hydroxymethyldihydropteridine pyrophosphokinase	LV476_04365	2-amino-4-hydroxy-6- hydroxymethyldihydropteridine diphosphokinase	B1-1_04360	2-amino-4-hydroxy-6- hydroxymethyldihydropteridine pyrophosphokinase
Folate Biosynthesis	fig|923.3.peg.1179	Dihydropteroate synthase (EC 2.5.1.15)	KNPPMOOD_01188	Dihydropteroate synthase	LV476_05960	dihydropteroate synthase	B1-1_05955	Dihydropteroate synthase
Folate Biosynthesis	fig|923.3.peg.1476	GTP cyclohydrolase I (EC 3.5.4.16) type 1	KNPPMOOD_01498	GTP cyclohydrolase 1	LV476_07520	GTP cyclohydrolase I FolE	B1-1_07505	GTP cyclohydrolase 1
Folate Biosynthesis	fig|923.3.peg.2099	GTP cyclohydrolase I (EC 3.5.4.16) type 2	KNPPMOOD_02124	GTP cyclohydrolase FolE2	LV476_10645	GTP cyclohydrolase FolE2	B1-1_10635	GTP cyclohydrolase FolE2
Folate Biosynthesis; <br>Folate Biosynthesis	fig|923.3.peg.469	Dihydrofolate synthase (EC 6.3.2.12) @ Folylpolyglutamate synthase (EC 6.3.2.17)	KNPPMOOD_00472	Dihydrofolate synthase/folylpolyglutamate synthase	LV476_02350	bifunctional folylpolyglutamate synthase/dihydrofolate synthase	B1-1_02365	Dihydrofolate synthase/folylpolyglutamate synthase
Folate Biosynthesis; <br>pyrimidine conversions	fig|923.3.peg.212	Thymidylate synthase (EC 2.1.1.45)	KNPPMOOD_00214	Thymidylate synthase	LV476_01075	thymidylate synthase	B1-1_01070	Thymidylate synthase
Gentisate degradation; <br>Pterin carbinolamine dehydratase	fig|923.3.peg.368	Fumarylacetoacetate hydrolase family protein	KNPPMOOD_00370	putative protein YisK	LV476_01850	fumarylacetoacetate hydrolase family protein	B1-1_01850	FAA-hydrolase domain-containing protein
Glutamine, Glutamate, Aspartate and Asparagine Biosynthesis	fig|923.3.peg.406	Asparagine synthetase [glutamine-hydrolyzing] (EC 6.3.5.4)	KNPPMOOD_00409	Asparagine synthetase [glutamine-hydrolyzing] 1	LV476_02035	N-acetylglutaminylglutamine amidotransferase	B1-1_02050	N-acetylglutaminylglutamine amidotransferase
Glutamine, Glutamate, Aspartate and Asparagine Biosynthesis; <br>Threonine and Homoserine Biosynthesis	fig|923.3.peg.1354	Aspartate aminotransferase (EC 2.6.1.1)	KNPPMOOD_01367	Aspartate/prephenate aminotransferase	LV476_06855	pyridoxal phosphate-dependent aminotransferase	B1-1_06850	Aminotransferase
Glutaredoxins	fig|923.3.peg.404	Glutaredoxin-related protein	KNPPMOOD_00407	Glutaredoxin 4	LV476_02025	Grx4 family monothiol glutaredoxin	B1-1_02040	Glutaredoxin
Glutathione: Biosynthesis and gamma-glutamyl cycle	fig|923.3.peg.243	Gamma-glutamyltranspeptidase (EC 2.3.2.2) @ Glutathione hydrolase (EC 3.4.19.13)	KNPPMOOD_00245	Oxamate amidohydrolase proenzyme	LV476_01230	gamma-glutamyltransferase family protein	B1-1_01225	Gamma-glutamyltranspeptidase
Glutathione: Biosynthesis and gamma-glutamyl cycle	fig|923.3.peg.1820	Glutathione synthetase (EC 6.3.2.3)	KNPPMOOD_01846	Glutathione synthetase	LV476_09255	glutathione synthase	B1-1_09245	Glutathione synthetase
Glutathione: Biosynthesis and gamma-glutamyl cycle	fig|923.3.peg.1821	Glutamate--cysteine ligase (EC 6.3.2.2), divergent, of Alpha- and Beta-proteobacteria type	KNPPMOOD_01847	hypothetical protein	LV476_09260	glutamate--cysteine ligase	B1-1_09250	Glutamate--cysteine ligase
Glutathione: Biosynthesis and gamma-glutamyl cycle	fig|923.3.peg.1879	Gamma-glutamyltranspeptidase (EC 2.3.2.2) @ Glutathione hydrolase (EC 3.4.19.13)	KNPPMOOD_01904	Glutathione hydrolase proenzyme	LV476_09545	gamma-glutamyltransferase	B1-1_09535	Gamma-glutamyltransferase
Glutathione: Non-redox reactions	fig|923.3.peg.276	Glutathione S-transferase, unnamed subgroup (EC 2.5.1.18)	KNPPMOOD_00277	Disulfide-bond oxidoreductase YfcG	LV476_01395	glutathione S-transferase family protein	B1-1_01385	Glutathione S-transferase
Glutathione: Non-redox reactions	fig|923.3.peg.770	Glutathione S-transferase, omega (EC 2.5.1.18)	KNPPMOOD_00776	Glutathionyl-hydroquinone reductase YqjG	LV476_03875	glutathione S-transferase family protein	B1-1_03890	Glutathione-dependent reductase
Glutathione: Non-redox reactions; <br>Methylglyoxal Metabolism	fig|923.3.peg.73	Lactoylglutathione lyase (EC 4.4.1.5)	KNPPMOOD_00076	hypothetical protein	LV476_00380	VOC family protein	B1-1_00380	Lactoylglutathione lyase
Glutathione: Non-redox reactions; <br>Methylglyoxal Metabolism	fig|923.3.peg.588	Lactoylglutathione lyase (EC 4.4.1.5)	KNPPMOOD_00594	Lactoylglutathione lyase	LV476_02960	lactoylglutathione lyase	B1-1_02975	Aldoketomutase
Glutathione: Redox cycle	fig|923.3.peg.1727	Glutathione reductase (EC 1.8.1.7)	KNPPMOOD_01749	Glutathione amide reductase	LV476_08775	glutathione-disulfide reductase	B1-1_08760	Glutathione-disulfide reductase
Glycerate metabolism; <br>Pyruvate metabolism I: anaplerotic reactions, PEP	fig|923.3.peg.1482	Pyruvate kinase (EC 2.7.1.40)	KNPPMOOD_01504	Pyruvate kinase II	LV476_07550	pyruvate kinase	B1-1_07535	Pyruvate kinase
Glycine and Serine Utilization; <br>Photorespiration (oxidative C2 cycle)	fig|923.3.peg.753	Glycine cleavage system H protein	KNPPMOOD_00760	Glycine cleavage system H protein	LV476_03795	glycine cleavage system protein GcvH	B1-1_03810	Glycine cleavage system H protein
Glycine and Serine Utilization; <br>Pyridoxin (Vitamin B6) Biosynthesis; <br>Serine Biosynthesis	fig|923.3.peg.1026	D-3-phosphoglycerate dehydrogenase (EC 1.1.1.95)	KNPPMOOD_01033	D-3-phosphoglycerate dehydrogenase	LV476_05180	3-phosphoglycerate dehydrogenase family protein	B1-1_05175	3-phosphoglycerate dehydrogenase
Glycine and Serine Utilization; <br>Pyridoxin (Vitamin B6) Biosynthesis; <br>Serine Biosynthesis	fig|923.3.peg.1027	Phosphoserine aminotransferase (EC 2.6.1.52)	KNPPMOOD_01034	Phosphoserine aminotransferase	LV476_05185	3-phosphoserine/phosphohydroxythreonine transaminase	B1-1_05180	Phosphoserine aminotransferase
Glycine and Serine Utilization; <br>Serine Biosynthesis; <br>Serine Biosynthesis	fig|923.3.peg.1220	Phosphoserine phosphatase (EC 3.1.3.3)	KNPPMOOD_01233	Phosphoserine phosphatase SerB1	LV476_06185	HAD family phosphatase	B1-1_06180	HAD-IB family hydrolase
Glycine and Serine Utilization; <br>tRNA aminoacylation, Ser	fig|923.3.peg.599	Seryl-tRNA synthetase (EC 6.1.1.11)	KNPPMOOD_00605	Serine--tRNA ligase	LV476_03015	serine--tRNA ligase	B1-1_03030	Serine--tRNA ligase
Glycogen metabolism	fig|923.3.peg.664	Glucose-1-phosphate adenylyltransferase (EC 2.7.7.27)	KNPPMOOD_00672	Glucose-1-phosphate adenylyltransferase	LV476_03350	glucose-1-phosphate adenylyltransferase	B1-1_03365	Glucose-1-phosphate adenylyltransferase
Glycogen metabolism	fig|923.3.peg.665	1,4-alpha-glucan (glycogen) branching enzyme, GH-13-type (EC 2.4.1.18)	KNPPMOOD_00673	1%2C4-alpha-glucan branching enzyme GlgB	LV476_03355	1%2C4-alpha-glucan branching protein GlgB	B1-1_03370	1%2C4-alpha-glucan branching enzyme GlgB
Glycogen metabolism	fig|923.3.peg.666	Glycogen synthase, ADP-glucose transglucosylase (EC 2.4.1.21)	KNPPMOOD_00674	Glycogen synthase	LV476_03360	glycogen synthase GlgA	B1-1_03375	Glycogen synthase
Glycogen metabolism; <br>Maltose and Maltodextrin Utilization	fig|923.3.peg.140	Glycogen phosphorylase (EC 2.4.1.1)	KNPPMOOD_00143	Glycogen phosphorylase	LV476_00710	alpha-glucan family phosphorylase	B1-1_00715	DUF3417 domain-containing protein
Glycogen metabolism; <br>Maltose and Maltodextrin Utilization	fig|923.3.peg.662	4-alpha-glucanotransferase (amylomaltase) (EC 2.4.1.25)	KNPPMOOD_00670	4-alpha-glucanotransferase	LV476_03340	4-alpha-glucanotransferase	B1-1_03355	4-alpha-glucanotransferase
Glycolate, glyoxylate interconversions; <br>Photorespiration (oxidative C2 cycle)	fig|923.3.peg.1336	Glycolate dehydrogenase (EC 1.1.99.14), iron-sulfur subunit GlcF	KNPPMOOD_01348	Anaerobic glycerol-3-phosphate dehydrogenase subunit C	LV476_06760	(Fe-S)-binding protein	B1-1_06755	4Fe-4S dicluster domain-containing protein
Glycyl-tRNA synthetase containing cluster	fig|923.3.peg.506	GTP-binding protein Era	KNPPMOOD_00510	GTPase Era	LV476_02540	GTPase Era	B1-1_02555	GTPase Era
Glycyl-tRNA synthetase; <br>Glycyl-tRNA synthetase containing cluster; <br>tRNA aminoacylation, Gly	fig|923.3.peg.1344	Glycyl-tRNA synthetase alpha chain (EC 6.1.1.14)	KNPPMOOD_01356	Glycine--tRNA ligase alpha subunit	LV476_06800	glycine--tRNA ligase subunit alpha	B1-1_06795	Glycine--tRNA ligase alpha subunit
Glycyl-tRNA synthetase; <br>Glycyl-tRNA synthetase containing cluster; <br>tRNA aminoacylation, Gly	fig|923.3.peg.1345	Glycyl-tRNA synthetase beta chain (EC 6.1.1.14)	KNPPMOOD_01357	Glycine--tRNA ligase beta subunit	LV476_06805	glycine--tRNA ligase subunit beta	B1-1_06800	Glycine--tRNA ligase beta subunit
GMP synthase; <br>GMP synthase; <br>Purine conversions; <br>Purine conversions; <br>Purine salvage cluster; <br>Purine salvage cluster	fig|923.3.peg.415	GMP synthase [glutamine-hydrolyzing], amidotransferase subunit (EC 6.3.5.2) / GMP synthase [glutamine-hydrolyzing], ATP pyrophosphatase subunit (EC 6.3.5.2)	KNPPMOOD_00418	GMP synthase [glutamine-hydrolyzing]	LV476_02080	glutamine-hydrolyzing GMP synthase	B1-1_02095	GMP synthase [glutamine-hydrolyzing]
Heme and Siroheme Biosynthesis	fig|923.3.peg.77	Porphobilinogen synthase (EC 4.2.1.24)	KNPPMOOD_00080	Delta-aminolevulinic acid dehydratase	LV476_00400	porphobilinogen synthase	B1-1_00400	Delta-aminolevulinic acid dehydratase
Heme and Siroheme Biosynthesis	fig|923.3.peg.132	Coproporphyrinogen III oxidase, oxygen-independent (EC 1.3.99.22)	KNPPMOOD_00135	Oxygen-independent coproporphyrinogen III oxidase	LV476_00670	oxygen-independent coproporphyrinogen III oxidase	B1-1_00675	Coproporphyrinogen-III oxidase
Heme and Siroheme Biosynthesis	fig|923.3.peg.702	Glutamyl-tRNA reductase (EC 1.2.1.70)	KNPPMOOD_00709	Glutamyl-tRNA reductase	LV476_03535	glutamyl-tRNA reductase	B1-1_03550	Glutamyl-tRNA reductase
Heme and Siroheme Biosynthesis	fig|923.3.peg.1679	Ferrochelatase, protoheme ferro-lyase (EC 4.99.1.1)	KNPPMOOD_01701	Ferrochelatase	LV476_08535	ferrochelatase	B1-1_08520	Ferrochelatase
Heme and Siroheme Biosynthesis	fig|923.3.peg.1708	Porphobilinogen deaminase (EC 2.5.1.61)	KNPPMOOD_01730	Porphobilinogen deaminase	LV476_08680	hydroxymethylbilane synthase	B1-1_08665	Porphobilinogen deaminase	?
Heme and Siroheme Biosynthesis	fig|923.3.peg.1898	Coproporphyrinogen III oxidase, aerobic (EC 1.3.3.3)	KNPPMOOD_01923	Oxygen-dependent coproporphyrinogen-III oxidase	LV476_09635	oxygen-dependent coproporphyrinogen oxidase	B1-1_09630	Oxygen-dependent coproporphyrinogen-III oxidase
Heme and Siroheme Biosynthesis	fig|923.3.peg.2029	Uroporphyrinogen III decarboxylase (EC 4.1.1.37)	KNPPMOOD_02055	Uroporphyrinogen decarboxylase	LV476_10300	uroporphyrinogen decarboxylase	B1-1_10290	Uroporphyrinogen decarboxylase
Heme and Siroheme Biosynthesis	fig|923.3.peg.2154	Protoporphyrinogen IX oxidase, aerobic, HemY (EC 1.3.3.4)	KNPPMOOD_02180	Protoporphyrinogen oxidase	LV476_10930	protoporphyrinogen oxidase	B1-1_10920	Coproporphyrinogen III oxidase
Heme and Siroheme Biosynthesis; <br>tRNA aminoacylation, Glu and Gln	fig|923.3.peg.875	Glutamyl-tRNA synthetase (EC 6.1.1.17)	KNPPMOOD_00879	Glutamate--tRNA ligase	LV476_04410	glutamate--tRNA ligase	B1-1_04405	Glutamate--tRNA ligase
Hfl operon	fig|923.3.peg.1276	HflC protein	KNPPMOOD_01288	Modulator of FtsH protease HflC	LV476_06460	protease modulator HflC	B1-1_06455	Protein HflC
Hfl operon	fig|923.3.peg.1277	HflK protein	KNPPMOOD_01289	Modulator of FtsH protease HflK	LV476_06465	FtsH protease activity modulator HflK	B1-1_06460	Protein HflK
Hfl operon; <br>Polyadenylation bacterial	fig|923.3.peg.1279	RNA-binding protein Hfq	KNPPMOOD_01291	RNA-binding protein Hfq	LV476_06475	RNA chaperone Hfq	B1-1_06470	RNA-binding protein Hfq
High affinity phosphate transporter and control of PHO regulon; <br>PhoR-PhoB two-component regulatory system; <br>Phosphate metabolism	fig|923.3.peg.1266	Phosphate regulon transcriptional regulatory protein PhoB (SphR)	KNPPMOOD_01278	Protein-glutamate methylesterase/protein-glutamine glutaminase	LV476_06410	response regulator	B1-1_06405	Response regulatory domain-containing protein
High affinity phosphate transporter and control of PHO regulon; <br>PhoR-PhoB two-component regulatory system; <br>Phosphate metabolism	fig|923.3.peg.1514	Phosphate regulon sensor protein PhoR (SphS) (EC 2.7.13.3)	KNPPMOOD_01539	Sensor histidine kinase RcsC	LV476_07725	phosphate regulon sensor histidine kinase PhoR	B1-1_07710	Phosphate regulon sensor protein PhoR
High affinity phosphate transporter and control of PHO regulon; <br>PhoR-PhoB two-component regulatory system; <br>Phosphate metabolism	fig|923.3.peg.1515	Phosphate regulon transcriptional regulatory protein PhoB (SphR)	KNPPMOOD_01540	Phosphate regulon transcriptional regulatory protein PhoB	LV476_07730	phosphate regulon transcriptional regulator PhoB	B1-1_07715	Phosphate regulon transcriptional regulatory protein PhoB
High affinity phosphate transporter and control of PHO regulon; <br>Phosphate metabolism	fig|923.3.peg.1572	Phosphate transport system regulatory protein PhoU	KNPPMOOD_01595	Phosphate-specific transport system accessory protein PhoU	LV476_08005	phosphate signaling complex protein PhoU	B1-1_07990	Phosphate-specific transport system accessory protein PhoU
High affinity phosphate transporter and control of PHO regulon; <br>Phosphate metabolism; <br>Polyphosphate; <br>Purine conversions	fig|923.3.peg.1573	Polyphosphate kinase (EC 2.7.4.1)	KNPPMOOD_01596	Polyphosphate kinase	LV476_08010	polyphosphate kinase 1	B1-1_07995	Polyphosphate kinase
Histidine Biosynthesis	fig|923.3.peg.716	Histidinol-phosphate aminotransferase (EC 2.6.1.9)	KNPPMOOD_00723	Histidinol-phosphate aminotransferase	LV476_03610	histidinol-phosphate transaminase	B1-1_03625	Histidinol-phosphate aminotransferase
Histidine Biosynthesis	fig|923.3.peg.717	Histidinol dehydrogenase (EC 1.1.1.23)	KNPPMOOD_00724	Histidinol dehydrogenase	LV476_03615	histidinol dehydrogenase	B1-1_03630	Histidinol dehydrogenase
Histidine Biosynthesis	fig|923.3.peg.1234	Histidinol-phosphatase [alternative form] (EC 3.1.3.15)	KNPPMOOD_01247	Histidinol-phosphatase	LV476_06255	inositol-phosphate phosphatase	B1-1_06250	Inositol-phosphate phosphatase
Histidine Biosynthesis	fig|923.3.peg.1274	ATP phosphoribosyltransferase regulatory subunit (EC 2.4.2.17)	KNPPMOOD_01286	ATP phosphoribosyltransferase regulatory subunit	LV476_06450	ATP phosphoribosyltransferase regulatory subunit	B1-1_06445	ATP phosphoribosyltransferase regulatory subunit
Histidine Biosynthesis	fig|923.3.peg.1792	Phosphoribosyl-AMP cyclohydrolase (EC 3.5.4.19)	KNPPMOOD_01814	Phosphoribosyl-AMP cyclohydrolase	LV476_09095	phosphoribosyl-AMP cyclohydrolase	B1-1_09085	Phosphoribosyl-AMP cyclohydrolase
Histidine Biosynthesis	fig|923.3.peg.1796	Imidazoleglycerol-phosphate dehydratase (EC 4.2.1.19)	KNPPMOOD_01818	Histidine biosynthesis bifunctional protein HisB	LV476_09115	imidazoleglycerol-phosphate dehydratase HisB	B1-1_09105	Imidazoleglycerol-phosphate dehydratase
Histidine Biosynthesis; <br>Riboflavin synthesis cluster	fig|923.3.peg.1791	Phosphoribosyl-ATP pyrophosphatase (EC 3.6.1.31)	KNPPMOOD_01813	Phosphoribosyl-ATP pyrophosphatase	LV476_09090	phosphoribosyl-ATP diphosphatase	B1-1_09080	Phosphoribosyl-ATP pyrophosphatase
Housecleaning nucleoside triphosphate pyrophosphatases; <br>Nudix proteins (nucleoside triphosphate hydrolases)	fig|923.3.peg.1595	Deoxyuridine 5'-triphosphate nucleotidohydrolase (EC 3.6.1.23)	KNPPMOOD_01619	Deoxyuridine 5'-triphosphate nucleotidohydrolase	LV476_08125	dUTP diphosphatase	B1-1_08110	Deoxyuridine 5'-triphosphate nucleotidohydrolase
Iron acquisition in Streptococcus	fig|923.3.peg.1998	Ferric iron ABC transporter, ATP-binding protein	KNPPMOOD_02025	Vitamin B12 import ATP-binding protein BtuD	LV476_10150	ABC transporter ATP-binding protein	B1-1_10140	ABC transporter ATP-binding protein
Iron acquisition in Streptococcus	fig|923.3.peg.1999	Ferric iron ABC transporter, permease protein	KNPPMOOD_02026	hypothetical protein	LV476_10155	iron ABC transporter permease	B1-1_10145	Iron ABC transporter permease
Iron acquisition in Streptococcus	fig|923.3.peg.2000	Ferric iron ABC transporter, iron-binding protein	KNPPMOOD_02027	Iron deficiency-induced protein A	LV476_10160	Fe(3+) ABC transporter substrate-binding protein	B1-1_10150	Fe(3+) ABC transporter substrate-binding protein
Isoprenoid Biosynthesis: Interconversions; <br>Isoprenoinds for Quinones; <br>Polyprenyl Diphosphate Biosynthesis	fig|923.3.peg.2102	(2E,6E)-farnesyl diphosphate synthase (EC 2.5.1.10)	KNPPMOOD_02127	Farnesyl diphosphate synthase	LV476_10660	polyprenyl synthetase family protein	B1-1_10650	Geranyl transferase
Isoprenoinds for Quinones; <br>Polyprenyl Diphosphate Biosynthesis	fig|923.3.peg.1583	Octaprenyl diphosphate synthase (EC 2.5.1.90)	KNPPMOOD_01607	Octaprenyl diphosphate synthase	LV476_08065	polyprenyl synthetase family protein	B1-1_08050	Octaprenyl diphosphate synthase
Lipid A-Ara4N pathway ( Polymyxin resistance )	fig|923.3.peg.172	UDP-glucose 6-dehydrogenase (EC 1.1.1.22)	KNPPMOOD_00175	UDP-glucose 6-dehydrogenase	LV476_00870	nucleotide sugar dehydrogenase	B1-1_00875	UDP-glucose 6-dehydrogenase
Lipid A-Ara4N pathway ( Polymyxin resistance )	fig|923.3.peg.346	UDP-glucose 6-dehydrogenase (EC 1.1.1.22)	KNPPMOOD_00347	UDP-glucose 6-dehydrogenase	LV476_01740	nucleotide sugar dehydrogenase	B1-1_01735	UDP-glucose 6-dehydrogenase
Lipid A-Ara4N pathway ( Polymyxin resistance )	fig|923.3.peg.688	UDP-glucose 6-dehydrogenase (EC 1.1.1.22)	KNPPMOOD_00695	UDP-glucose 6-dehydrogenase YwqF	LV476_03465	UDP-glucose/GDP-mannose dehydrogenase family protein	B1-1_03480	UDP-glucose 6-dehydrogenase
Lipid A-Ara4N pathway ( Polymyxin resistance )	fig|923.3.peg.694	Polymyxin resistance protein ArnT, undecaprenyl phosphate-alpha-L-Ara4N transferase; Melittin resistance protein PqaB	KNPPMOOD_00701	Undecaprenyl phosphate-alpha-4-amino-4-deoxy-L-arabinose arabinosyl transferase	LV476_03495	glycosyltransferase family 39 protein	B1-1_03510	PMT-2 domain-containing protein
Lipid A-Ara4N pathway ( Polymyxin resistance )	fig|923.3.peg.876	Polymyxin resistance protein ArnT, undecaprenyl phosphate-alpha-L-Ara4N transferase; Melittin resistance protein PqaB	KNPPMOOD_00880	Undecaprenyl phosphate-alpha-4-amino-4-deoxy-L-arabinose arabinosyl transferase	LV476_04415	glycosyltransferase family 39 protein	B1-1_04410	hypothetical protein
Lipoic acid metabolism	fig|923.3.peg.1958	Proposed lipoate regulatory protein YbeD	KNPPMOOD_01983	hypothetical protein	LV476_09940	DUF493 domain-containing protein	B1-1_09930	UPF0250 protein D5687_01520
LMPTP YfkJ cluster; <br>Protein deglycation	fig|923.3.peg.973	Low molecular weight protein tyrosine phosphatase (EC 3.1.3.48)	KNPPMOOD_00979	Putative low molecular weight protein-tyrosine-phosphatase	LV476_04910	low molecular weight phosphotyrosine protein phosphatase	B1-1_04905	Protein-tyrosine-phosphatase
Lysine Biosynthesis DAP Pathway; <br>Lysine Biosynthesis DAP Pathway, GJO scratch	fig|923.3.peg.603	4-hydroxy-tetrahydrodipicolinate reductase (EC 1.17.1.8)	KNPPMOOD_00609	4-hydroxy-tetrahydrodipicolinate reductase	LV476_03035	4-hydroxy-tetrahydrodipicolinate reductase	B1-1_03050	4-hydroxy-tetrahydrodipicolinate reductase
Lysine Biosynthesis DAP Pathway; <br>Lysine Biosynthesis DAP Pathway, GJO scratch	fig|923.3.peg.1010	Diaminopimelate epimerase (EC 5.1.1.7)	KNPPMOOD_01017	Diaminopimelate epimerase	LV476_05100	diaminopimelate epimerase	B1-1_05095	Diaminopimelate epimerase
Lysine Biosynthesis DAP Pathway; <br>Lysine Biosynthesis DAP Pathway, GJO scratch	fig|923.3.peg.1160	Diaminopimelate decarboxylase (EC 4.1.1.20)	KNPPMOOD_01169	L-glutamyl-[BtrI acyl-carrier protein] decarboxylase	LV476_05865	pyridoxal-dependent decarboxylase%2C exosortase A system-associated	B1-1_05860	hypothetical protein
Lysine Biosynthesis DAP Pathway; <br>Lysine Biosynthesis DAP Pathway, GJO scratch	fig|923.3.peg.1512	2,3,4,5-tetrahydropyridine-2,6-dicarboxylate N-succinyltransferase (EC 2.3.1.117)	KNPPMOOD_01537	2%2C3%2C4%2C5-tetrahydropyridine-2%2C6-dicarboxylate N-succinyltransferase	LV476_07715	2%2C3%2C4%2C5-tetrahydropyridine-2%2C6-dicarboxylate N-succinyltransferase	B1-1_07700	2%2C3%2C4%2C5-tetrahydropyridine-2%2C6-dicarboxylate N-succinyltransferase
Lysine Biosynthesis DAP Pathway; <br>Lysine Biosynthesis DAP Pathway, GJO scratch	fig|923.3.peg.1729	Diaminopimelate decarboxylase (EC 4.1.1.20)	KNPPMOOD_01751	Diaminopimelate decarboxylase	LV476_08785	diaminopimelate decarboxylase	B1-1_08770	Diaminopimelate decarboxylase
Lysine Biosynthesis DAP Pathway; <br>Lysine Biosynthesis DAP Pathway, GJO scratch	fig|923.3.peg.2097	4-hydroxy-tetrahydrodipicolinate synthase (EC 4.3.3.7)	KNPPMOOD_02122	4-hydroxy-tetrahydrodipicolinate synthase	LV476_10635	4-hydroxy-tetrahydrodipicolinate synthase	B1-1_10625	4-hydroxy-tetrahydrodipicolinate synthase
Lysine Biosynthesis DAP Pathway; <br>Lysine Biosynthesis DAP Pathway, GJO scratch; <br>Threonine and Homoserine Biosynthesis	fig|923.3.peg.578	Aspartate-semialdehyde dehydrogenase (EC 1.2.1.11)	KNPPMOOD_00584	Aspartate-semialdehyde dehydrogenase 2	LV476_02910	aspartate-semialdehyde dehydrogenase	B1-1_02925	Aspartate-semialdehyde dehydrogenase
Lysine Biosynthesis DAP Pathway; <br>Lysine Biosynthesis DAP Pathway, GJO scratch; <br>Threonine and Homoserine Biosynthesis	fig|923.3.peg.1350	Aspartokinase (EC 2.7.2.4)	KNPPMOOD_01363	Aspartokinase	LV476_06835	aspartate kinase	B1-1_06830	Aspartokinase
Lysine degradation	fig|923.3.peg.154	Lysine 2,3-aminomutase (EC 5.4.3.2)	KNPPMOOD_00157	L-lysine 2%2C3-aminomutase	LV476_00780	EF-P beta-lysylation protein EpmB	B1-1_00785	EF-P post-translational modification enzyme B
LysR-family proteins in Escherichia coli; <br>LysR-family proteins in Salmonella enterica Typhimurium	fig|923.3.peg.1726	Transcriptional activator MetR	KNPPMOOD_01748	HTH-type transcriptional regulator MetR	LV476_08770	LysR family transcriptional regulator	B1-1_08755	HTH-type transcriptional regulator MetR
Magnesium transport	fig|923.3.peg.787	Magnesium and cobalt transport protein CorA	KNPPMOOD_00793	Zinc transport protein ZntB	LV476_03965	zinc transporter ZntB	B1-1_03975	CorA-like Mg2+ transporter protein
Mannose Metabolism	fig|923.3.peg.2180	Mannose-1-phosphate guanylyltransferase (EC 2.7.7.13) / Mannose-6-phosphate isomerase (EC 5.3.1.8)	KNPPMOOD_02207	Alginate biosynthesis protein AlgA	LV476_11065	mannose-1-phosphate guanylyltransferase/mannose-6-phosphate isomerase	B1-1_11055	Mannose-1-phosphate guanylyltransferase
Mannose Metabolism	fig|923.3.peg.2190	Phosphomannomutase (EC 5.4.2.8)	KNPPMOOD_02218	Phosphoglucosamine mutase	LV476_11115	phosphomannomutase	B1-1_11110	Phosphoglucosamine mutase
Metallocarboxypeptidases (EC 3.4.17.-); <br>Murein Hydrolases	fig|923.3.peg.860	D-alanyl-D-alanine carboxypeptidase (EC 3.4.16.4)	KNPPMOOD_00864	D-alanyl-D-alanine carboxypeptidase DacC	LV476_04335	D-alanyl-D-alanine carboxypeptidase/D-alanyl-D-alanine-endopeptidase	B1-1_04330	D-alanyl-D-alanine carboxypeptidase/D-alanyl-D-alanine-endopeptidase
Metallocarboxypeptidases (EC 3.4.17.-); <br>Murein Hydrolases	fig|923.3.peg.1956	D-alanyl-D-alanine carboxypeptidase (EC 3.4.16.4)	KNPPMOOD_01981	D-alanyl-D-alanine carboxypeptidase DacC	LV476_09930	D-alanyl-D-alanine carboxypeptidase	B1-1_09920	Serine-type D-Ala-D-Ala carboxypeptidase
Multi-subunit cation antiporter	fig|923.3.peg.869	Na(+) H(+) antiporter subunit C	KNPPMOOD_00873	Na(+)/H(+) antiporter subunit C1	LV476_04380	Na+/H+ antiporter subunit C	B1-1_04375	NADH-ubiquinone/plastoquinone oxidoreductase chain 4L
Multi-subunit cation antiporter	fig|923.3.peg.870	Na(+) H(+) antiporter subunit D	KNPPMOOD_00874	Na(+)/H(+) antiporter subunit D	LV476_04385	monovalent cation/H+ antiporter subunit D	B1-1_04380	monovalent cation/H+ antiporter subunit D
Multi-subunit cation antiporter	fig|923.3.peg.871	Na(+) H(+) antiporter subunit E	KNPPMOOD_00875	Na(+)/H(+) antiporter subunit E1	LV476_04390	Na+/H+ antiporter subunit E	B1-1_04385	hypothetical protein
Multi-subunit cation antiporter	fig|923.3.peg.872	Na(+) H(+) antiporter subunit F	KNPPMOOD_00876	Na(+)/H(+) antiporter subunit F	LV476_04395	K+/H+ antiporter subunit F	B1-1_04390	Cation:proton antiporter
Multi-subunit cation antiporter	fig|923.3.peg.873	Na(+) H(+) antiporter subunit G	KNPPMOOD_00877	Na(+)/H(+) antiporter subunit G	LV476_04400	Na+/H+ antiporter subunit G	B1-1_04395	Na+/H+ antiporter subunit G
Multi-subunit cation antiporter; <br>Multi-subunit cation antiporter	fig|923.3.peg.868	Na(+) H(+) antiporter subunit A / Na(+) H(+) antiporter subunit B	KNPPMOOD_00872	NAD(P)H-quinone oxidoreductase subunit 2%2C chloroplastic	LV476_04375	monovalent cation/H+ antiporter subunit A	B1-1_04370	Cation:proton antiporter
Murein Hydrolases	fig|923.3.peg.2078	Soluble lytic murein transglycosylase precursor (EC 3.2.1.-)	KNPPMOOD_02103	Soluble lytic murein transglycosylase	LV476_10540	lytic transglycosylase domain-containing protein	B1-1_10530	hypothetical protein
Murein Hydrolases; <br>Recycling of Peptidoglycan Amino Acids	fig|923.3.peg.1282	N-acetylmuramoyl-L-alanine amidase (EC 3.5.1.28)	KNPPMOOD_01294	N-acetylmuramoyl-L-alanine amidase AmiC	LV476_06490	N-acetylmuramoyl-L-alanine amidase	B1-1_06485	N-acetylmuramoyl-L-alanine amidase
Mycobacterium virulence operon involved in DNA transcription; <br>RNA polymerase bacterial	fig|923.3.peg.1391	DNA-directed RNA polymerase beta' subunit (EC 2.7.7.6)	KNPPMOOD_01404	DNA-directed RNA polymerase subunit beta'	LV476_07040	DNA-directed RNA polymerase subunit beta'	B1-1_07035	DNA-directed RNA polymerase subunit beta'
Mycobacterium virulence operon involved in DNA transcription; <br>RNA polymerase bacterial	fig|923.3.peg.1392	DNA-directed RNA polymerase beta subunit (EC 2.7.7.6)	KNPPMOOD_01405	DNA-directed RNA polymerase subunit beta	LV476_07045	DNA-directed RNA polymerase subunit beta	B1-1_07040	DNA-directed RNA polymerase subunit beta
Mycobacterium virulence operon involved in protein synthesis (LSU ribosomal proteins); <br>Ribosome LSU bacterial	fig|923.3.peg.220	LSU ribosomal protein L20p	KNPPMOOD_00222	50S ribosomal protein L20	LV476_01115	50S ribosomal protein L20	B1-1_01110	50S ribosomal protein L20
Mycobacterium virulence operon involved in protein synthesis (LSU ribosomal proteins); <br>Ribosome LSU bacterial	fig|923.3.peg.221	LSU ribosomal protein L35p	KNPPMOOD_00223	50S ribosomal protein L35	LV476_01120	50S ribosomal protein L35	B1-1_01115	50S ribosomal protein L35
Mycobacterium virulence operon involved in protein synthesis (LSU ribosomal proteins); <br>Translation initiation factors bacterial	fig|923.3.peg.222	Translation initiation factor 3	KNPPMOOD_00224	Translation initiation factor IF-3	LV476_01125	translation initiation factor IF-3	B1-1_01120	Translation initiation factor IF-3
Mycobacterium virulence operon involved in protein synthesis (SSU ribosomal proteins); <br>Ribosome SSU bacterial	fig|923.3.peg.1389	SSU ribosomal protein S7p (S5e)	KNPPMOOD_01402	30S ribosomal protein S7	LV476_07030	30S ribosomal protein S7	B1-1_07025	30S ribosomal protein S7
Mycobacterium virulence operon involved in protein synthesis (SSU ribosomal proteins); <br>Ribosome SSU bacterial	fig|923.3.peg.1390	SSU ribosomal protein S12p (S23e)	KNPPMOOD_01403	30S ribosomal protein S12	LV476_07035	30S ribosomal protein S12	B1-1_07030	30S ribosomal protein S12
Mycobacterium virulence operon involved in protein synthesis (SSU ribosomal proteins); <br>Translation elongation factor G family; <br>Translation elongation factors bacterial	fig|923.3.peg.1388	Translation elongation factor G	KNPPMOOD_01401	Elongation factor G	LV476_07025	elongation factor G	B1-1_07020	Elongation factor G
Mycobacterium virulence operon involved in protein synthesis (SSU ribosomal proteins); <br>Translation elongation factors bacterial	fig|923.3.peg.1387	Translation elongation factor Tu	KNPPMOOD_01400	Elongation factor Tu	LV476_07020	elongation factor Tu	B1-1_07015	Elongation factor Tu
Mycobacterium virulence operon involved in protein synthesis (SSU ribosomal proteins); <br>Translation elongation factors bacterial	fig|923.3.peg.1399	Translation elongation factor Tu	KNPPMOOD_01413	Elongation factor Tu	LV476_07085	elongation factor Tu	B1-1_07080	Elongation factor Tu
Mycobacterium virulence operon possibly involved in quinolinate biosynthesis; <br>NAD and NADP cofactor biosynthesis global	fig|923.3.peg.496	L-aspartate oxidase (EC 1.4.3.16)	KNPPMOOD_00500	L-aspartate oxidase	LV476_02490	L-aspartate oxidase	B1-1_02505	L-aspartate oxidase
Mycobacterium virulence operon possibly involved in quinolinate biosynthesis; <br>NAD and NADP cofactor biosynthesis global	fig|923.3.peg.1516	Quinolinate phosphoribosyltransferase [decarboxylating] (EC 2.4.2.19)	KNPPMOOD_01541	Nicotinate-nucleotide pyrophosphorylase [carboxylating]	LV476_07735	carboxylating nicotinate-nucleotide diphosphorylase	B1-1_07720	Quinolinate phosphoribosyltransferase [decarboxylating]
Mycobacterium virulence operon possibly involved in quinolinate biosynthesis; <br>NAD and NADP cofactor biosynthesis global	fig|923.3.peg.1808	Quinolinate synthetase (EC 2.5.1.72)	KNPPMOOD_01831	Quinolinate synthase A	LV476_09180	quinolinate synthase NadA	B1-1_09170	Quinolinate synthase
Na(+)-translocating NADH-quinone oxidoreductase and rnf-like group of electron transport complexes	fig|923.3.peg.1143	Electron transport complex protein RnfE	KNPPMOOD_01152	Ion-translocating oxidoreductase complex subunit E	LV476_05780	electron transport complex subunit E	B1-1_05775	Ion-translocating oxidoreductase complex subunit E
Na(+)-translocating NADH-quinone oxidoreductase and rnf-like group of electron transport complexes	fig|923.3.peg.1144	Electron transport complex protein RnfG	KNPPMOOD_01153	Ion-translocating oxidoreductase complex subunit G	LV476_05785	RnfABCDGE type electron transport complex subunit G	B1-1_05780	Ion-translocating oxidoreductase complex subunit G
Na(+)-translocating NADH-quinone oxidoreductase and rnf-like group of electron transport complexes	fig|923.3.peg.1145	Electron transport complex protein RnfD	KNPPMOOD_01154	Ion-translocating oxidoreductase complex subunit D	LV476_05790	RnfABCDGE type electron transport complex subunit D	B1-1_05785	Ion-translocating oxidoreductase complex subunit D
Na(+)-translocating NADH-quinone oxidoreductase and rnf-like group of electron transport complexes	fig|923.3.peg.1146	Electron transport complex protein RnfC	KNPPMOOD_01155	Ion-translocating oxidoreductase complex subunit C	LV476_05795	electron transport complex subunit RsxC	B1-1_05790	Ion-translocating oxidoreductase complex subunit C
Na(+)-translocating NADH-quinone oxidoreductase and rnf-like group of electron transport complexes	fig|923.3.peg.1147	Electron transport complex protein RnfB	KNPPMOOD_01156	Ion-translocating oxidoreductase complex subunit B	LV476_05800	electron transport complex subunit RsxB	B1-1_05795	Ion-translocating oxidoreductase complex subunit B
Na(+)-translocating NADH-quinone oxidoreductase and rnf-like group of electron transport complexes	fig|923.3.peg.1148	Electron transport complex protein RnfA	KNPPMOOD_01157	Ion-translocating oxidoreductase complex subunit A	LV476_05805	electron transport complex subunit RsxA	B1-1_05800	Ion-translocating oxidoreductase complex subunit A
NAD and NADP cofactor biosynthesis global	fig|923.3.peg.28	NAD kinase (EC 2.7.1.23)	KNPPMOOD_00029	NAD kinase	LV476_00145	NAD(+)/NADH kinase	B1-1_00145	NAD kinase
NAD and NADP cofactor biosynthesis global	fig|923.3.peg.919	Nicotinate-nucleotide adenylyltransferase (EC 2.7.7.18)	KNPPMOOD_00925	putative nicotinate-nucleotide adenylyltransferase	LV476_04640	nicotinate-nucleotide adenylyltransferase	B1-1_04635	putative nicotinate-nucleotide adenylyltransferase
NAD and NADP cofactor biosynthesis global; <br>NAD and NADP cofactor biosynthesis global	fig|923.3.peg.1496	NAD synthetase (EC 6.3.1.5) / Glutamine amidotransferase chain of NAD synthetase	KNPPMOOD_01516	Glutamine-dependent NAD(+) synthetase	LV476_07610	NAD+ synthase	B1-1_07595	Glutamine-dependent NAD(+) synthetase
NAD and NADP cofactor biosynthesis global; <br>Nudix proteins (nucleoside triphosphate hydrolases)	fig|923.3.peg.893	ADP-ribose pyrophosphatase (EC 3.6.1.13)	KNPPMOOD_00896	ADP-ribose pyrophosphatase	LV476_04495	NUDIX domain-containing protein	B1-1_04490	ADP-ribose diphosphatase
NADH ubiquinone oxidoreductase; <br>Respiratory Complex I	fig|923.3.peg.317	NADH ubiquinone oxidoreductase chain A (EC 1.6.5.3)	KNPPMOOD_00318	NAD(P)H-quinone oxidoreductase subunit 3	LV476_01595	NADH-quinone oxidoreductase subunit A	B1-1_01590	NADH-quinone oxidoreductase subunit A
NADH ubiquinone oxidoreductase; <br>Respiratory Complex I	fig|923.3.peg.318	NADH-ubiquinone oxidoreductase chain B (EC 1.6.5.3)	KNPPMOOD_00319	NADH-quinone oxidoreductase subunit B	LV476_01600	NADH-quinone oxidoreductase subunit B	B1-1_01595	NADH-quinone oxidoreductase subunit B
NADH ubiquinone oxidoreductase; <br>Respiratory Complex I	fig|923.3.peg.319	NADH-ubiquinone oxidoreductase chain C (EC 1.6.5.3)	KNPPMOOD_00320	NAD(P)H-quinone oxidoreductase subunit J%2C chloroplastic	LV476_01605	NADH-quinone oxidoreductase subunit C	B1-1_01600	NADH-quinone oxidoreductase subunit C
NADH ubiquinone oxidoreductase; <br>Respiratory Complex I	fig|923.3.peg.320	NADH-ubiquinone oxidoreductase chain D (EC 1.6.5.3)	KNPPMOOD_00321	NADH-quinone oxidoreductase subunit D	LV476_01610	NADH-quinone oxidoreductase subunit D	B1-1_01605	NADH-quinone oxidoreductase subunit D
NADH ubiquinone oxidoreductase; <br>Respiratory Complex I	fig|923.3.peg.321	NADH-ubiquinone oxidoreductase chain E (EC 1.6.5.3)	KNPPMOOD_00322	NADH-quinone oxidoreductase subunit 2	LV476_01615	NAD(P)H-dependent oxidoreductase subunit E	B1-1_01610	NADH dehydrogenase I subunit E
NADH ubiquinone oxidoreductase; <br>Respiratory Complex I	fig|923.3.peg.322	NADH-ubiquinone oxidoreductase chain F (EC 1.6.5.3)	KNPPMOOD_00323	NADH-quinone oxidoreductase subunit F	LV476_01620	NADH-quinone oxidoreductase subunit NuoF	B1-1_01615	NADH-quinone oxidoreductase subunit F
NADH ubiquinone oxidoreductase; <br>Respiratory Complex I	fig|923.3.peg.323	NADH-ubiquinone oxidoreductase chain G (EC 1.6.5.3)	KNPPMOOD_00324	NADH-quinone oxidoreductase chain 3	LV476_01625	NADH-quinone oxidoreductase subunit NuoG	B1-1_01620	NADH-quinone oxidoreductase
NADH ubiquinone oxidoreductase; <br>Respiratory Complex I	fig|923.3.peg.324	NADH-ubiquinone oxidoreductase chain H (EC 1.6.5.3)	KNPPMOOD_00325	NADH-quinone oxidoreductase subunit H	LV476_01630	NADH-quinone oxidoreductase subunit NuoH	B1-1_01625	NADH-quinone oxidoreductase subunit H
NADH ubiquinone oxidoreductase; <br>Respiratory Complex I	fig|923.3.peg.325	NADH-ubiquinone oxidoreductase chain I (EC 1.6.5.3)	KNPPMOOD_00326	NADH-quinone oxidoreductase subunit I	LV476_01635	NADH-quinone oxidoreductase subunit NuoI	B1-1_01630	NADH-quinone oxidoreductase subunit I
NADH ubiquinone oxidoreductase; <br>Respiratory Complex I	fig|923.3.peg.326	NADH-ubiquinone oxidoreductase chain J (EC 1.6.5.3)	KNPPMOOD_00327	NADH-quinone oxidoreductase subunit J	LV476_01640	NADH-quinone oxidoreductase subunit J	B1-1_01635	NADH-quinone oxidoreductase subunit J
NADH ubiquinone oxidoreductase; <br>Respiratory Complex I	fig|923.3.peg.327	NADH-ubiquinone oxidoreductase chain K (EC 1.6.5.3)	KNPPMOOD_00328	NADH-quinone oxidoreductase subunit K	LV476_01645	NADH-quinone oxidoreductase subunit NuoK	B1-1_01640	NADH-quinone oxidoreductase subunit K
NADH ubiquinone oxidoreductase; <br>Respiratory Complex I	fig|923.3.peg.328	NADH-ubiquinone oxidoreductase chain L (EC 1.6.5.3)	KNPPMOOD_00329	NADH-quinone oxidoreductase subunit L	LV476_01650	NADH-quinone oxidoreductase subunit L	B1-1_01645	NADH:ubiquinone oxidoreductase subunit L
NADH ubiquinone oxidoreductase; <br>Respiratory Complex I	fig|923.3.peg.329	NADH-ubiquinone oxidoreductase chain M (EC 1.6.5.3)	KNPPMOOD_00330	NADH-quinone oxidoreductase subunit M	LV476_01655	NADH-quinone oxidoreductase subunit M	B1-1_01650	NADH dehydrogenase I subunit M
NADH ubiquinone oxidoreductase; <br>Respiratory Complex I	fig|923.3.peg.330	NADH-ubiquinone oxidoreductase chain N (EC 1.6.5.3)	KNPPMOOD_00331	NADH-quinone oxidoreductase subunit N	LV476_01660	NADH-quinone oxidoreductase subunit NuoN	B1-1_01655	NADH-quinone oxidoreductase subunit N
NhaA, NhaD and Sodium-dependent phosphate transporters; <br>Phosphate metabolism	fig|923.3.peg.774	Sodium-dependent phosphate transporter	KNPPMOOD_00780	hypothetical protein	LV476_03895	Na/Pi symporter	B1-1_03910	Na+/Pi-cotransporter
Nitrosative stress	fig|923.3.peg.1051	Anaerobic nitric oxide reductase transcription regulator NorR	KNPPMOOD_01061	Regulatory protein LuxO	LV476_05325	nitric oxide reductase transcriptional regulator NorR	B1-1_05320	Sigma-54 factor interaction domain-containing protein	?
Nitrosative stress; <br>Oxidative stress	fig|923.3.peg.131	NnrS protein involved in response to NO	KNPPMOOD_00134	hypothetical protein	LV476_00665	NnrS family protein	B1-1_00670	NnrS family protein
Nitrosative stress; <br>Oxidative stress; <br>Rrf2 family transcriptional regulators	fig|923.3.peg.129	Nitrite-sensitive transcriptional repressor NsrR	KNPPMOOD_00132	HTH-type transcriptional repressor NsrR	LV476_00655	Rrf2 family transcriptional regulator	B1-1_00660	hypothetical protein
Nonmevalonate Branch of Isoprenoid Biosynthesis	fig|923.3.peg.572	4-diphosphocytidyl-2-C-methyl-D-erythritol kinase (EC 2.7.1.148)	KNPPMOOD_00577	4-diphosphocytidyl-2-C-methyl-D-erythritol kinase	LV476_02875	4-(cytidine 5'-diphospho)-2-C-methyl-D-erythritol kinase	B1-1_02890	4-diphosphocytidyl-2-C-methyl-D-erythritol kinase
Nonmevalonate Branch of Isoprenoid Biosynthesis; <br>Pyridoxin (Vitamin B6) Biosynthesis; <br>Thiamin biosynthesis	fig|923.3.peg.2101	1-deoxy-D-xylulose 5-phosphate synthase (EC 2.2.1.7)	KNPPMOOD_02126	1-deoxy-D-xylulose-5-phosphate synthase	LV476_10655	1-deoxy-D-xylulose-5-phosphate synthase	B1-1_10645	1-deoxy-D-xylulose-5-phosphate synthase
Nonmevalonate Branch of Isoprenoid Biosynthesis; <br>Stationary phase repair cluster	fig|923.3.peg.313	2-C-methyl-D-erythritol 4-phosphate cytidylyltransferase (EC 2.7.7.60)	KNPPMOOD_00313	2-C-methyl-D-erythritol 4-phosphate cytidylyltransferase	LV476_01570	2-C-methyl-D-erythritol 4-phosphate cytidylyltransferase	B1-1_01565	2-C-methyl-D-erythritol 4-phosphate cytidylyltransferase
Nonmevalonate Branch of Isoprenoid Biosynthesis; <br>Stationary phase repair cluster	fig|923.3.peg.314	2-C-methyl-D-erythritol 2,4-cyclodiphosphate synthase (EC 4.6.1.12)	KNPPMOOD_00314	2-C-methyl-D-erythritol 2%2C4-cyclodiphosphate synthase	LV476_01575	2-C-methyl-D-erythritol 2%2C4-cyclodiphosphate synthase	B1-1_01570	2-C-methyl-D-erythritol 2%2C4-cyclodiphosphate synthase
NusA-TFII Cluster; <br>Transcription factors bacterial	fig|923.3.peg.35	Transcription termination protein NusA	KNPPMOOD_00036	Transcription termination/antitermination protein NusA	LV476_00180	transcription termination factor NusA	B1-1_00180	Transcription termination/antitermination protein NusA
Orphan regulatory proteins	fig|923.3.peg.1329	Glycine cleavage system transcriptional antiactivator GcvR	KNPPMOOD_01341	hypothetical protein	LV476_06725	amino acid-binding protein	B1-1_06720	Amino acid-binding protein
Osmoregulation	fig|923.3.peg.1030	Outer membrane protein A precursor	KNPPMOOD_01037	Outer membrane protein A	LV476_05200	OmpA family protein	B1-1_05195	OmpA-like domain-containing protein
Oxidative stress	fig|923.3.peg.26	Ferric uptake regulation protein FUR	KNPPMOOD_00027	Ferric uptake regulation protein	LV476_00135	ferric iron uptake transcriptional regulator	B1-1_00135	Ferric uptake regulation protein
Oxidative stress	fig|923.3.peg.366	Superoxide dismutase [Mn] (EC 1.15.1.1)	KNPPMOOD_00368	Superoxide dismutase [Mn]	LV476_01840	superoxide dismutase	B1-1_01840	Superoxide dismutase
Oxidative stress	fig|923.3.peg.1888	Superoxide dismutase [Cu-Zn] precursor (EC 1.15.1.1)	KNPPMOOD_01913	Superoxide dismutase [Cu-Zn]	LV476_09585	superoxide dismutase family protein	B1-1_09580	Superoxide dismutase [Cu-Zn]
Pentose phosphate pathway	fig|923.3.peg.659	Glucose-6-phosphate 1-dehydrogenase (EC 1.1.1.49)	KNPPMOOD_00667	Glucose-6-phosphate 1-dehydrogenase	LV476_03325	glucose-6-phosphate dehydrogenase	B1-1_03340	Glucose-6-phosphate 1-dehydrogenase
Pentose phosphate pathway	fig|923.3.peg.660	6-phosphogluconate dehydrogenase, decarboxylating (EC 1.1.1.44)	KNPPMOOD_00668	6-phosphogluconate dehydrogenase%2C NAD(+)-dependent%2C decarboxylating	LV476_03330	decarboxylating 6-phosphogluconate dehydrogenase	B1-1_03345	6-phosphogluconate dehydrogenase
Pentose phosphate pathway	fig|923.3.peg.1485	Transketolase (EC 2.2.1.1)	KNPPMOOD_01507	Transketolase 1	LV476_07565	transketolase	B1-1_07550	Transketolase
Pentose phosphate pathway	fig|923.3.peg.1598	Transaldolase (EC 2.2.1.2)	KNPPMOOD_01622	Transaldolase	LV476_08140	transaldolase	B1-1_08125	Transaldolase
Pentose phosphate pathway	fig|923.3.peg.1945	6-phosphogluconolactonase (EC 3.1.1.31), eukaryotic type	KNPPMOOD_01970	6-phosphogluconolactonase	LV476_09870	6-phosphogluconolactonase	B1-1_09865	6-phosphogluconolactonase
Pentose phosphate pathway; <br>Riboflavin synthesis cluster	fig|923.3.peg.1882	Ribulose-phosphate 3-epimerase (EC 5.1.3.1)	KNPPMOOD_01907	Ribulose-phosphate 3-epimerase	LV476_09560	ribulose-phosphate 3-epimerase	B1-1_09550	Ribulose-phosphate 3-epimerase
Peptidyl-prolyl cis-trans isomerase	fig|923.3.peg.530	Peptidyl-prolyl cis-trans isomerase PpiB (EC 5.2.1.8)	KNPPMOOD_00533	Peptidyl-prolyl cis-trans isomerase cyp18	LV476_02655	peptidyl-prolyl cis-trans isomerase	B1-1_02670	Peptidyl-prolyl cis-trans isomerase
Peptidyl-prolyl cis-trans isomerase	fig|923.3.peg.1002	Peptidyl-prolyl cis-trans isomerase PpiD (EC 5.2.1.8)	KNPPMOOD_01008	Peptidyl-prolyl cis-trans isomerase D	LV476_05055	SurA N-terminal domain-containing protein	B1-1_05050	PpiC domain-containing protein
Peptidyl-prolyl cis-trans isomerase	fig|923.3.peg.1816	Peptidyl-prolyl cis-trans isomerase PpiB (EC 5.2.1.8)	KNPPMOOD_01842	Peptidyl-prolyl cis-trans isomerase B	LV476_09235	peptidyl-prolyl cis-trans isomerase	B1-1_09225	Peptidyl-prolyl cis-trans isomerase
Peptidyl-prolyl cis-trans isomerase; <br>Potassium homeostasis	fig|923.3.peg.1405	FKBP-type peptidyl-prolyl cis-trans isomerase SlyD (EC 5.2.1.8)	KNPPMOOD_01423	FKBP-type peptidyl-prolyl cis-trans isomerase SlyD	LV476_07135	peptidylprolyl isomerase	B1-1_07130	Peptidyl-prolyl cis-trans isomerase
Peptidyl-prolyl cis-trans isomerase; <br>Potassium homeostasis	fig|923.3.peg.2084	FKBP-type peptidyl-prolyl cis-trans isomerase SlyD (EC 5.2.1.8)	KNPPMOOD_02109	FKBP-type peptidyl-prolyl cis-trans isomerase SlyD	LV476_10570	peptidylprolyl isomerase	B1-1_10560	Peptidyl-prolyl cis-trans isomerase
Periplasmic disulfide interchange	fig|923.3.peg.1965	Thiol:disulfide interchange protein DsbC	KNPPMOOD_01990	Thiol:disulfide interchange protein DsbC	LV476_09975	DsbC family protein	B1-1_09965	Thiol:disulfide interchange protein
Periplasmic Stress Response	fig|923.3.peg.501	HtrA protease/chaperone protein	KNPPMOOD_00505	hypothetical protein	LV476_02515	trypsin-like peptidase domain-containing protein	B1-1_02530	PDZ domain-containing protein
Periplasmic Stress Response	fig|923.3.peg.1167	Outer membrane protein H precursor	KNPPMOOD_01176	Chaperone protein Skp	LV476_05900	OmpH family outer membrane protein	B1-1_05895	Molecular chaperone Skp
Periplasmic Stress Response	fig|923.3.peg.1681	HtrA protease/chaperone protein	KNPPMOOD_01703	hypothetical protein	LV476_08545	DegQ family serine endoprotease	B1-1_08530	Periplasmic serine endoprotease DegP-like
Periplasmic Stress Response; <br>Transcription initiation, bacterial sigma factors	fig|923.3.peg.499	Sigma factor RpoE negative regulatory protein RseB precursor	KNPPMOOD_00503	hypothetical protein	LV476_02505	MucB/RseB C-terminal domain-containing protein	B1-1_02520	hypothetical protein
Phenylalanine and Tyrosine Branches from Chorismate	fig|923.3.peg.1023	Cyclohexadienyl dehydrogenase (EC 1.3.1.12)(EC 1.3.1.43)	KNPPMOOD_01030	Cyclohexadienyl dehydrogenase	LV476_05165	prephenate dehydrogenase/arogenate dehydrogenase family protein	B1-1_05160	Prephenate dehydrogenase
Phenylalanine and Tyrosine Branches from Chorismate	fig|923.3.peg.1024	Biosynthetic Aromatic amino acid aminotransferase beta (EC 2.6.1.57)	KNPPMOOD_01031	Histidinol-phosphate aminotransferase	LV476_05170	histidinol-phosphate transaminase	B1-1_05165	Histidinol-phosphate aminotransferase
Phenylalanine and Tyrosine Branches from Chorismate; <br>Phenylalanine and Tyrosine Branches from Chorismate	fig|923.3.peg.1025	Chorismate mutase I (EC 5.4.99.5) / Prephenate dehydratase (EC 4.2.1.51)	KNPPMOOD_01032	Bifunctional chorismate mutase/prephenate dehydratase	LV476_05175	prephenate dehydratase	B1-1_05170	Bifunctional chorismate mutase/prephenate dehydratase
Phosphate metabolism	fig|923.3.peg.1089	Probable low-affinity inorganic phosphate transporter	KNPPMOOD_01099	hypothetical protein	LV476_05515	inorganic phosphate transporter	B1-1_05510	Putative phosphate permease jhp_1384
Phosphate metabolism	fig|923.3.peg.1951	Inorganic pyrophosphatase (EC 3.6.1.1)	KNPPMOOD_01976	Inorganic pyrophosphatase	LV476_09900	inorganic diphosphatase	B1-1_09895	Inorganic pyrophosphatase
Phosphate metabolism	fig|923.3.peg.2095	Predicted ATPase related to phosphate starvation-inducible protein PhoH	KNPPMOOD_02120	hypothetical protein	LV476_10625	PhoH family protein	B1-1_10615	Phosphate starvation-inducible protein PhoH
Phosphate metabolism; <br>Polyphosphate	fig|923.3.peg.1429	Exopolyphosphatase (EC 3.6.1.11)	KNPPMOOD_01446	Exopolyphosphatase	LV476_07250	exopolyphosphatase	B1-1_07245	Exopolyphosphatase
Phosphoglycerate mutase protein family	fig|923.3.peg.340	Alpha-ribazole-5'-phosphate phosphatase (EC 3.1.3.73)	KNPPMOOD_00341	Phosphoserine phosphatase 1	LV476_01710	histidine phosphatase family protein	B1-1_01705	hypothetical protein
Phosphoglycerate mutase protein family	fig|923.3.peg.1639	Carboxyl-terminal protease (EC 3.4.21.102)	KNPPMOOD_01663	hypothetical protein	LV476_08340	S41 family peptidase	B1-1_08330	Peptidase S41
Polyadenylation bacterial	fig|923.3.peg.40	Polyribonucleotide nucleotidyltransferase (EC 2.7.7.8)	KNPPMOOD_00041	Polyribonucleotide nucleotidyltransferase	LV476_00205	polyribonucleotide nucleotidyltransferase	B1-1_00205	Polyribonucleotide nucleotidyltransferase
Polyadenylation bacterial	fig|923.3.peg.867	Poly(A) polymerase (EC 2.7.7.19)	KNPPMOOD_00871	Poly(A) polymerase I	LV476_04370	polynucleotide adenylyltransferase PcnB	B1-1_04365	Poly(A) polymerase I
Polyamine Metabolism	fig|923.3.peg.1337	S-adenosylmethionine decarboxylase proenzyme (EC 4.1.1.50), prokaryotic class 1A	KNPPMOOD_01349	S-adenosylmethionine decarboxylase proenzyme	LV476_06765	adenosylmethionine decarboxylase	B1-1_06760	S-adenosylmethionine decarboxylase proenzyme
Polyamine Metabolism	fig|923.3.peg.1620	Spermidine synthase (EC 2.5.1.16)	KNPPMOOD_01644	Polyamine aminopropyltransferase	LV476_08250	polyamine aminopropyltransferase	B1-1_08235	Polyamine aminopropyltransferase
Potassium homeostasis	fig|923.3.peg.849	Potassium efflux system KefA protein / Small-conductance mechanosensitive channel	KNPPMOOD_00853	hypothetical protein	LV476_04270	mechanosensitive ion channel family protein	B1-1_04275	Small-conductance mechanosensitive channel
Potassium homeostasis	fig|923.3.peg.1224	Potassium efflux system KefA protein / Small-conductance mechanosensitive channel	KNPPMOOD_01237	Moderate conductance mechanosensitive channel YbiO	LV476_06205	mechanosensitive ion channel	B1-1_06200	hypothetical protein
Programmed frameshift; <br>Programmed frameshift; <br>Translation termination factors bacterial	fig|923.3.peg.859	Peptide chain release factor 2 @ programmed frameshift-containing	KNPPMOOD_00863	Peptide chain release factor RF2	LV476_04330	peptide chain release factor 2	B1-1_04325	Peptide chain release factor 2
Programmed frameshift; <br>Programmed frameshift; <br>Translation termination factors bacterial					LV476_04330	peptide chain release factor 2
Proline Synthesis	fig|923.3.peg.920	Gamma-glutamyl phosphate reductase (EC 1.2.1.41)	KNPPMOOD_00926	Gamma-glutamyl phosphate reductase	LV476_04645	glutamate-5-semialdehyde dehydrogenase	B1-1_04640	Gamma-glutamyl phosphate reductase
Proline Synthesis	fig|923.3.peg.1314	Pyrroline-5-carboxylate reductase (EC 1.5.1.2)	KNPPMOOD_01325	Pyrroline-5-carboxylate reductase	LV476_06645	pyrroline-5-carboxylate reductase	B1-1_06640	Pyrroline-5-carboxylate reductase
Proline Synthesis; <br>Proline Synthesis	fig|923.3.peg.1520	Glutamate 5-kinase (EC 2.7.2.11) / RNA-binding C-terminal domain PUA	KNPPMOOD_01545	Glutamate 5-kinase	LV476_07755	glutamate 5-kinase	B1-1_07740	Glutamate 5-kinase
Protein chaperones	fig|923.3.peg.31	Heat shock protein GrpE	KNPPMOOD_00032	Protein GrpE	LV476_00160	nucleotide exchange factor GrpE	B1-1_00160	Protein GrpE
Protein chaperones	fig|923.3.peg.32	Chaperone protein DnaK	KNPPMOOD_00033	Chaperone protein DnaK	LV476_00165	molecular chaperone DnaK	B1-1_00165	Chaperone protein DnaK
Protein chaperones	fig|923.3.peg.33	Chaperone protein DnaJ	KNPPMOOD_00034	Chaperone protein DnaJ	LV476_00170	molecular chaperone DnaJ	B1-1_00170	Chaperone protein DnaJ
Protein chaperones	fig|923.3.peg.1268	Chaperone protein HtpG	KNPPMOOD_01280	Chaperone protein HtpG	LV476_06420	molecular chaperone HtpG	B1-1_06415	Chaperone protein HtpG
Protein chaperones	fig|923.3.peg.1599	Chaperone protein DnaJ	KNPPMOOD_01623	Curved DNA-binding protein	LV476_08145	DnaJ domain-containing protein	B1-1_08130	J domain-containing protein
Protein deglycation	fig|923.3.peg.1347	Ribulosamine/erythrulosamine 3-kinase potentially involved in protein deglycation	KNPPMOOD_01359	putative ketoamine kinase	LV476_06815	fructosamine kinase family protein	B1-1_06810	Fructosamine kinase
Protein degradation	fig|923.3.peg.636	Oligopeptidase A (EC 3.4.24.70)	KNPPMOOD_00644	Oligopeptidase A	LV476_03210	oligopeptidase A	B1-1_03225	Oligopeptidase A
Protein degradation	fig|923.3.peg.1185	Leucyl/phenylalanyl-tRNA--protein transferase (EC 2.3.2.6)	KNPPMOOD_01194	Leucyl/phenylalanyl-tRNA--protein transferase	LV476_05990	leucyl/phenylalanyl-tRNA--protein transferase	B1-1_05985	Leucyl/phenylalanyl-tRNA--protein transferase
Protein-L-isoaspartate O-methyltransferase; <br>Stationary phase repair cluster	fig|923.3.peg.777	Protein-L-isoaspartate O-methyltransferase (EC 2.1.1.77)	KNPPMOOD_00783	Protein-L-isoaspartate O-methyltransferase	LV476_03910	protein-L-isoaspartate(D-aspartate) O-methyltransferase	B1-1_03925	Protein-L-isoaspartate O-methyltransferase
Protein-L-isoaspartate O-methyltransferase; <br>Stationary phase repair cluster	fig|923.3.peg.818	Protein-L-isoaspartate O-methyltransferase (EC 2.1.1.77)	KNPPMOOD_00824	Putative phosphoribosyl transferase	LV476_04120	phosphoribosyl transferase	B1-1_04130	Phosphoribosyl transferase
Protein-L-isoaspartate O-methyltransferase; <br>Stationary phase repair cluster	fig|923.3.peg.1254	Protein-L-isoaspartate O-methyltransferase (EC 2.1.1.77)	KNPPMOOD_01266	Protein-L-isoaspartate O-methyltransferase	LV476_06345	protein-L-isoaspartate(D-aspartate) O-methyltransferase	B1-1_06345	Protein-L-isoaspartate O-methyltransferase
Protein-L-isoaspartate O-methyltransferase; <br>Stationary phase repair cluster	fig|923.3.peg.1463	Protein-L-isoaspartate O-methyltransferase (EC 2.1.1.77)	KNPPMOOD_01485	Protein-L-isoaspartate O-methyltransferase	LV476_07455	protein-L-isoaspartate O-methyltransferase	B1-1_07440	L-isoaspartyl protein carboxyl methyltransferase
Proteolysis in bacteria, ATP-dependent	fig|923.3.peg.802	ATP-dependent protease La (EC 3.4.21.53) Type II	KNPPMOOD_00808	Lon protease	LV476_04040	AAA family ATPase	B1-1_04050	Endopeptidase La
Proteolysis in bacteria, ATP-dependent	fig|923.3.peg.1004	ATP-dependent protease La (EC 3.4.21.53) Type I	KNPPMOOD_01010	Lon protease	LV476_05065	endopeptidase La	B1-1_05060	Lon protease
Proteolysis in bacteria, ATP-dependent	fig|923.3.peg.1005	ATP-dependent Clp protease ATP-binding subunit ClpX	KNPPMOOD_01011	ATP-dependent Clp protease ATP-binding subunit ClpX	LV476_05070	ATP-dependent Clp protease ATP-binding subunit ClpX	B1-1_05065	ATP-dependent Clp protease ATP-binding subunit ClpX
Proteolysis in bacteria, ATP-dependent	fig|923.3.peg.1014	ATP-dependent hsl protease ATP-binding subunit HslU	KNPPMOOD_01021	ATP-dependent protease ATPase subunit HslU	LV476_05120	ATP-dependent protease ATPase subunit HslU	B1-1_05115	ATP-dependent protease ATPase subunit HslU
Pterin carbinolamine dehydratase	fig|923.3.peg.791	Pterin-4-alpha-carbinolamine dehydratase (EC 4.2.1.96)	KNPPMOOD_00797	Putative pterin-4-alpha-carbinolamine dehydratase	LV476_03985	4a-hydroxytetrahydrobiopterin dehydratase	B1-1_03995	Putative pterin-4-alpha-carbinolamine dehydratase
Purine conversions	fig|923.3.peg.290	Xanthine-guanine phosphoribosyltransferase (EC 2.4.2.22)	KNPPMOOD_00291	Xanthine phosphoribosyltransferase	LV476_01470	phosphoribosyltransferase	B1-1_01455	Xanthine-guanine phosphoribosyltransferase
Purine conversions	fig|923.3.peg.1139	Hypoxanthine-guanine phosphoribosyltransferase (EC 2.4.2.8)	KNPPMOOD_01148	Hypoxanthine-guanine phosphoribosyltransferase	LV476_05760	hypoxanthine-guanine phosphoribosyltransferase	B1-1_05755	Hypoxanthine-guanine phosphoribosyltransferase
Purine conversions	fig|923.3.peg.1273	Adenylosuccinate synthetase (EC 6.3.4.4)	KNPPMOOD_01285	Adenylosuccinate synthetase	LV476_06445	adenylosuccinate synthase	B1-1_06440	Adenylosuccinate synthetase
Purine conversions	fig|923.3.peg.1684	Guanylate kinase (EC 2.7.4.8)	KNPPMOOD_01706	Guanylate kinase	LV476_08560	guanylate kinase	B1-1_08545	Guanylate kinase
Purine conversions	fig|923.3.peg.1950	Adenylate kinase (EC 2.7.4.3)	KNPPMOOD_01975	Adenylate kinase	LV476_09895	adenylate kinase	B1-1_09890	Adenylate kinase
Purine conversions; <br>Purine salvage cluster	fig|923.3.peg.416	Inosine-5'-monophosphate dehydrogenase (EC 1.1.1.205) / CBS domain	KNPPMOOD_00419	Inosine-5'-monophosphate dehydrogenase	LV476_02085	IMP dehydrogenase	B1-1_02100	Inosine-5'-monophosphate dehydrogenase
Purine conversions; <br>pyrimidine conversions	fig|923.3.peg.1742	Nucleoside diphosphate kinase (EC 2.7.4.6)	KNPPMOOD_01764	Nucleoside diphosphate kinase	LV476_08850	nucleoside-diphosphate kinase	B1-1_08835	Nucleoside diphosphate kinase
Purine Utilization	fig|923.3.peg.1847	Xanthine and CO dehydrogenases maturation factor, XdhC/CoxF family	KNPPMOOD_01872	putative xanthine dehydrogenase subunit A	LV476_09385	XdhC family protein	B1-1_09375	hypothetical protein
Pyridoxin (Vitamin B6) Biosynthesis	fig|923.3.peg.508	Pyridoxine 5'-phosphate synthase (EC 2.6.99.2)	KNPPMOOD_00512	Pyridoxine 5'-phosphate synthase	LV476_02550	pyridoxine 5'-phosphate synthase	B1-1_02565	Pyridoxine 5'-phosphate synthase
Pyridoxin (Vitamin B6) Biosynthesis	fig|923.3.peg.1484	NAD-dependent glyceraldehyde-3-phosphate dehydrogenase (EC 1.2.1.12)	KNPPMOOD_01506	Glyceraldehyde-3-phosphate dehydrogenase A	LV476_07560	type I glyceraldehyde-3-phosphate dehydrogenase	B1-1_07545	Glyceraldehyde-3-phosphate dehydrogenase
Pyridoxin (Vitamin B6) Biosynthesis	fig|923.3.peg.1699	Pyridoxamine 5'-phosphate oxidase (EC 1.4.3.5)	KNPPMOOD_01721	Pyridoxine/pyridoxamine 5'-phosphate oxidase	LV476_08635	pyridoxamine 5'-phosphate oxidase	B1-1_08620	Pyridoxine/pyridoxamine 5'-phosphate oxidase
pyrimidine conversions	fig|923.3.peg.117	Thymidylate kinase (EC 2.7.4.9)	KNPPMOOD_00120	Thymidylate kinase	LV476_00595	dTMP kinase	B1-1_00600	Thymidylate kinase
pyrimidine conversions	fig|923.3.peg.309	CTP synthase (EC 6.3.4.2)	KNPPMOOD_00309	CTP synthase	LV476_01550	CTP synthase	B1-1_01545	CTP synthase
pyrimidine conversions	fig|923.3.peg.607	Bis(5'-nucleosyl)-tetraphosphatase (asymmetrical) (EC 3.6.1.17)	KNPPMOOD_00613	Purine nucleoside phosphoramidase	LV476_03055	histidine triad nucleotide-binding protein	B1-1_03070	Histidine triad nucleotide-binding protein
pyrimidine conversions	fig|923.3.peg.1021	Cytidylate kinase (EC 2.7.4.25)	KNPPMOOD_01028	Cytidylate kinase	LV476_05155	(d)CMP kinase	B1-1_05150	Cytidylate kinase
pyrimidine conversions	fig|923.3.peg.1221	Deoxycytidine triphosphate deaminase (EC 3.5.4.13)	KNPPMOOD_01234	dCTP deaminase	LV476_06190	dCTP deaminase	B1-1_06185	dCTP deaminase
Pyruvate Alanine Serine Interconversions	fig|923.3.peg.1957	D-alanine aminotransferase (EC 2.6.1.21)	KNPPMOOD_01982	D-alanine aminotransferase	LV476_09935	aminotransferase class IV	B1-1_09925	Aminotransferase class IV
Pyruvate metabolism I: anaplerotic reactions, PEP	fig|923.3.peg.661	Phosphoenolpyruvate carboxylase (EC 4.1.1.31)	KNPPMOOD_00669	Phosphoenolpyruvate carboxylase	LV476_03335	phosphoenolpyruvate carboxylase	B1-1_03350	Phosphoenolpyruvate carboxylase
Pyruvate metabolism I: anaplerotic reactions, PEP	fig|923.3.peg.765	Phosphoenolpyruvate synthase (EC 2.7.9.2)	KNPPMOOD_00771	Phosphoenolpyruvate synthase	LV476_03850	phosphoenolpyruvate synthase	B1-1_03865	Phosphoenolpyruvate synthase
Pyruvate metabolism I: anaplerotic reactions, PEP	fig|923.3.peg.1116	Phosphoenolpyruvate synthase (EC 2.7.9.2)	KNPPMOOD_01125	hypothetical protein	LV476_05645	phosphoenolpyruvate synthase	B1-1_05640	Phosphoenolpyruvate synthase
Pyruvate metabolism I: anaplerotic reactions, PEP	fig|923.3.peg.1925	NADP-dependent malic enzyme (EC 1.1.1.40)	KNPPMOOD_01950	NADP-dependent malic enzyme	LV476_09770	malate dehydrogenase	B1-1_09765	Malate dehydrogenase
Pyruvate metabolism II: acetyl-CoA, acetogenesis from pyruvate	fig|923.3.peg.594	Dihydrolipoamide dehydrogenase of pyruvate dehydrogenase complex (EC 1.8.1.4)	KNPPMOOD_00600	Dihydrolipoyl dehydrogenase	LV476_02990	dihydrolipoyl dehydrogenase	B1-1_03005	Dihydrolipoyl dehydrogenase
Recycling of Peptidoglycan Amino Acids	fig|923.3.peg.1410	UDP-N-acetylmuramate:L-alanyl-gamma-D-glutamyl-meso-diaminopimelate ligase (EC 6.3.2.-)	KNPPMOOD_01428	UDP-N-acetylmuramate--L-alanyl-gamma-D-glutamyl-meso-2%2C6-diaminoheptandioate ligase	LV476_07160	UDP-N-acetylmuramate:L-alanyl-gamma-D-glutamyl- meso-diaminopimelate ligase	B1-1_07155	UDP-N-acetylmuramate:L-alanyl-gamma-D-glutamyl- me so-diaminopimelate ligase
Recycling of Peptidoglycan Amino Acids	fig|923.3.peg.1436	AmpG permease	KNPPMOOD_01453	Anhydromuropeptide permease	LV476_07290	MFS transporter	B1-1_07280	AmpG family muropeptide MFS transporter
Respiratory Complex I	fig|923.3.peg.286	NADH dehydrogenase, subunit 5	KNPPMOOD_00287	NAD(P)H-quinone oxidoreductase subunit 2%2C chloroplastic	LV476_01450	NADH-quinone oxidoreductase subunit L	B1-1_01435	NADH-quinone oxidoreductase subunit L
Restriction-Modification System	fig|923.3.peg.407	Putative predicted metal-dependent hydrolase	KNPPMOOD_00410	hypothetical protein	LV476_02040	M48 family metallopeptidase	B1-1_02055	hypothetical protein
Restriction-Modification System; <br>Type I Restriction-Modification	fig|923.3.peg.935	Type I restriction-modification system, DNA-methyltransferase subunit M (EC 2.1.1.72)	KNPPMOOD_00941	hypothetical protein	LV476_04720	type I restriction-modification system subunit M	B1-1_04715	Site-specific DNA-methyltransferase (adenine-specific)
Restriction-Modification System; <br>Type I Restriction-Modification	fig|923.3.peg.937	Type I restriction-modification system, restriction subunit R (EC 3.1.21.3)	KNPPMOOD_00943	hypothetical protein	LV476_04730	DEAD/DEAH box helicase family protein	B1-1_04725	Type I site-specific deoxyribonuclease
Rhamnose containing glycans	fig|923.3.peg.357	putative glycosyltransferase - possibly involved in cell wall localization and side chain formation of rhamnose-glucose polysaccharide	KNPPMOOD_00359	hypothetical protein	LV476_01795	glycosyltransferase family 2 protein	B1-1_01795	Glycosyl transferase
Rhamnose containing glycans; <br>dTDP-rhamnose synthesis	fig|923.3.peg.348	dTDP-4-dehydrorhamnose reductase (EC 1.1.1.133)	KNPPMOOD_00349	dTDP-4-dehydrorhamnose reductase	LV476_01750	dTDP-4-dehydrorhamnose reductase	B1-1_01745	dTDP-4-dehydrorhamnose reductase
Rhamnose containing glycans; <br>dTDP-rhamnose synthesis	fig|923.3.peg.350	Glucose-1-phosphate thymidylyltransferase (EC 2.7.7.24)	KNPPMOOD_00351	Glucose-1-phosphate thymidylyltransferase 1	LV476_01760	glucose-1-phosphate thymidylyltransferase RfbA	B1-1_01755	Glucose-1-phosphate thymidylyltransferase
Rhamnose containing glycans; <br>dTDP-rhamnose synthesis	fig|923.3.peg.351	dTDP-4-dehydrorhamnose 3,5-epimerase (EC 5.1.3.13)	KNPPMOOD_00352	dTDP-4-dehydrorhamnose 3%2C5-epimerase	LV476_01765	dTDP-4-dehydrorhamnose 3%2C5-epimerase	B1-1_01760	dTDP-4-dehydrorhamnose 3%2C5-epimerase
Rhamnose containing glycans; <br>dTDP-rhamnose synthesis	fig|923.3.peg.1417	Glucose-1-phosphate thymidylyltransferase (EC 2.7.7.24)	KNPPMOOD_01434	N-acetylmuramate alpha-1-phosphate uridylyltransferase	LV476_07190	nucleotidyltransferase family protein	B1-1_07185	D-glycero-alpha-D-manno-heptose 1-phosphate guanylyltransferase
Riboflavin synthesis cluster	fig|923.3.peg.752	Diacylglycerol kinase (EC 2.7.1.107)	KNPPMOOD_00759	Diacylglycerol kinase	LV476_03790	diacylglycerol kinase	B1-1_03805	Diacylglycerol kinase
Riboflavin synthesis cluster	fig|923.3.peg.1018	Orotidine 5'-phosphate decarboxylase (EC 4.1.1.23)	KNPPMOOD_01025	Orotidine 5'-phosphate decarboxylase	LV476_05140	orotidine-5'-phosphate decarboxylase	B1-1_05135	Orotidine 5'-phosphate decarboxylase
Riboflavin synthesis cluster	fig|923.3.peg.2054	Phosphatidylglycerophosphatase A (EC 3.1.3.27)	KNPPMOOD_02079	Phosphatidylglycerophosphatase A	LV476_10420	phosphatidylglycerophosphatase A	B1-1_10410	Phosphatidylglycerophosphatase A
Riboflavin synthesis cluster; <br>Transcription factors bacterial	fig|923.3.peg.2052	Transcription termination protein NusB	KNPPMOOD_02077	Transcription antitermination protein NusB	LV476_10410	transcription antitermination factor NusB	B1-1_10400	Transcription antitermination protein NusB
Riboflavin, FMN and FAD metabolism; <br>Riboflavin synthesis cluster	fig|923.3.peg.2051	6,7-dimethyl-8-ribityllumazine synthase (EC 2.5.1.78)	KNPPMOOD_02076	6%2C7-dimethyl-8-ribityllumazine synthase	LV476_10405	6%2C7-dimethyl-8-ribityllumazine synthase	B1-1_10395	6%2C7-dimethyl-8-ribityllumazine synthase
Riboflavin, FMN and FAD metabolism; <br>Riboflavin synthesis cluster; <br>riboflavin to FAD	fig|923.3.peg.2049	Riboflavin synthase eubacterial/eukaryotic (EC 2.5.1.9)	KNPPMOOD_02074	Riboflavin synthase	LV476_10395	riboflavin synthase	B1-1_10385	Riboflavin synthase
Riboflavin, FMN and FAD metabolism; <br>Riboflavin, FMN and FAD metabolism; <br>Riboflavin synthesis cluster; <br>Riboflavin synthesis cluster	fig|923.3.peg.2048	Diaminohydroxyphosphoribosylaminopyrimidine deaminase (EC 3.5.4.26) / 5-amino-6-(5-phosphoribosylamino)uracil reductase (EC 1.1.1.193)	KNPPMOOD_02073	Riboflavin biosynthesis protein RibD	LV476_10390	bifunctional diaminohydroxyphosphoribosylaminopyrimidine deaminase/5-amino-6-(5-phosphoribosylamino)uracil reductase RibD	B1-1_10380	Riboflavin biosynthesis protein RibD
Riboflavin, FMN and FAD metabolism; <br>Riboflavin, FMN and FAD metabolism; <br>Riboflavin synthesis cluster; <br>Riboflavin synthesis cluster; <br>riboflavin to FAD	fig|923.3.peg.2050	3,4-dihydroxy-2-butanone 4-phosphate synthase (EC 4.1.99.12) / GTP cyclohydrolase II (EC 3.5.4.25)	KNPPMOOD_02075	Riboflavin biosynthesis protein RibBA	LV476_10400	3%2C4-dihydroxy-2-butanone-4-phosphate synthase	B1-1_10390	3%2C4-dihydroxy-2-butanone 4-phosphate synthase
Riboflavin, FMN and FAD metabolism; <br>Riboflavin, FMN and FAD metabolism; <br>riboflavin to FAD; <br>riboflavin to FAD	fig|923.3.peg.1533	FMN adenylyltransferase (EC 2.7.7.2) / Riboflavin kinase (EC 2.7.1.26)	KNPPMOOD_01557	Bifunctional riboflavin kinase/FMN adenylyltransferase	LV476_07815	bifunctional riboflavin kinase/FAD synthetase	B1-1_07800	hypothetical protein
Ribonuclease H; <br>Ribonucleases in Bacillus	fig|923.3.peg.1161	Ribonuclease HII (EC 3.1.26.4)	KNPPMOOD_01170	Ribonuclease HII	LV476_05870	ribonuclease HII	B1-1_05865	Ribonuclease HII
Ribonucleases in Bacillus	fig|923.3.peg.369	Metallo-beta-lactamase family protein, RNA-specific	KNPPMOOD_00371	Ribonuclease	LV476_01855	MBL fold metallo-hydrolase	B1-1_01855	MBL fold metallo-hydrolase
Ribonucleotide reduction	fig|923.3.peg.678	Ribonucleotide reductase of class Ia (aerobic), alpha subunit (EC 1.17.4.1)	KNPPMOOD_00685	hypothetical protein	LV476_03415	ribonucleoside-diphosphate reductase subunit alpha	B1-1_03430	Ribonucleoside-diphosphate reductase
Ribonucleotide reduction	fig|923.3.peg.679	Ribonucleotide reductase of class Ia (aerobic), beta subunit (EC 1.17.4.1)	KNPPMOOD_00686	Ribonucleoside-diphosphate reductase subunit beta	LV476_03420	ribonucleotide-diphosphate reductase subunit beta	B1-1_03435	Ribonucleoside-diphosphate reductase subunit beta
Ribonucleotide reduction	fig|923.3.peg.816	Ribonucleotide reductase of class II (coenzyme B12-dependent) (EC 1.17.4.1)	KNPPMOOD_00822	Vitamin B12-dependent ribonucleoside-diphosphate reductase	LV476_04110	adenosylcobalamin-dependent ribonucleoside-diphosphate reductase	B1-1_04120	Ribonucleoside-diphosphate reductase
Ribonucleotide reduction	fig|923.3.peg.2047	Ribonucleotide reductase transcriptional regulator NrdR	KNPPMOOD_02072	Transcriptional repressor NrdR	LV476_10385	transcriptional regulator NrdR	B1-1_10375	Transcriptional repressor NrdR
Ribosome biogenesis bacterial	fig|923.3.peg.15	hypothetical protein sometimes fused to ribosomal protein S6 glutaminyl transferase	KNPPMOOD_00015	hypothetical protein	LV476_00075	ATP-dependent zinc protease	B1-1_00075	Putative alpha-L-glutamate ligase
Ribosome biogenesis bacterial	fig|923.3.peg.1271	16S rRNA processing protein RimM	KNPPMOOD_01283	Ribosome maturation factor RimM	LV476_06435	ribosome maturation factor RimM	B1-1_06430	Ribosome maturation factor RimM
Ribosome biogenesis bacterial	fig|923.3.peg.2073	Ribosomal-protein-S18p-alanine acetyltransferase (EC 2.3.1.-)	KNPPMOOD_02098	[Ribosomal protein S18]-alanine N-acetyltransferase	LV476_10515	ribosomal protein S18-alanine N-acetyltransferase	B1-1_10505	[Ribosomal protein S18]-alanine N-acetyltransferase
Ribosome LSU bacterial	fig|923.3.peg.512	LSU ribosomal protein L9p	KNPPMOOD_00516	50S ribosomal protein L9	LV476_02570	50S ribosomal protein L9	B1-1_02585	50S ribosomal protein L9
Ribosome LSU bacterial	fig|923.3.peg.570	LSU ribosomal protein L25p	KNPPMOOD_00574	50S ribosomal protein L25	LV476_02860	50S ribosomal protein L25/general stress protein Ctc	B1-1_02875	50S ribosomal protein L25
Ribosome LSU bacterial	fig|923.3.peg.1230	LSU ribosomal protein L32p @ LSU ribosomal protein L32p, zinc-independent	KNPPMOOD_01243	50S ribosomal protein L32	LV476_06235	50S ribosomal protein L32	B1-1_06230	50S ribosomal protein L32
Ribosome LSU bacterial	fig|923.3.peg.1269	LSU ribosomal protein L19p	KNPPMOOD_01281	50S ribosomal protein L19	LV476_06425	50S ribosomal protein L19	B1-1_06420	50S ribosomal protein L19
Ribosome LSU bacterial	fig|923.3.peg.1288	LSU ribosomal protein L28p @ LSU ribosomal protein L28p, zinc-independent	KNPPMOOD_01300	50S ribosomal protein L28	LV476_06520	50S ribosomal protein L28	B1-1_06515	50S ribosomal protein L28
Ribosome LSU bacterial	fig|923.3.peg.1335	LSU ribosomal protein L13p (L13Ae)	KNPPMOOD_01347	50S ribosomal protein L13	LV476_06755	50S ribosomal protein L13	B1-1_06750	50S ribosomal protein L13
Ribosome LSU bacterial	fig|923.3.peg.1360	LSU ribosomal protein L17p	KNPPMOOD_01373	50S ribosomal protein L17	LV476_06885	50S ribosomal protein L17	B1-1_06880	50S ribosomal protein L17
Ribosome LSU bacterial	fig|923.3.peg.1366	LSU ribosomal protein L15p (L27Ae)	KNPPMOOD_01379	50S ribosomal protein L15	LV476_06915	50S ribosomal protein L15	B1-1_06910	50S ribosomal protein L15
Ribosome LSU bacterial	fig|923.3.peg.1367	LSU ribosomal protein L30p (L7e)	KNPPMOOD_01380	50S ribosomal protein L30	LV476_06920	50S ribosomal protein L30	B1-1_06915	50S ribosomal protein L30
Ribosome LSU bacterial	fig|923.3.peg.1369	LSU ribosomal protein L18p (L5e)	KNPPMOOD_01382	50S ribosomal protein L18	LV476_06930	50S ribosomal protein L18	B1-1_06925	50S ribosomal protein L18
Ribosome LSU bacterial	fig|923.3.peg.1370	LSU ribosomal protein L6p (L9e)	KNPPMOOD_01383	50S ribosomal protein L6	LV476_06935	50S ribosomal protein L6	B1-1_06930	50S ribosomal protein L6
Ribosome LSU bacterial	fig|923.3.peg.1373	LSU ribosomal protein L5p (L11e)	KNPPMOOD_01386	50S ribosomal protein L5	LV476_06950	50S ribosomal protein L5	B1-1_06945	50S ribosomal protein L5
Ribosome LSU bacterial	fig|923.3.peg.1374	LSU ribosomal protein L24p (L26e)	KNPPMOOD_01387	50S ribosomal protein L24	LV476_06955	50S ribosomal protein L24	B1-1_06950	50S ribosomal protein L24
Ribosome LSU bacterial	fig|923.3.peg.1375	LSU ribosomal protein L14p (L23e)	KNPPMOOD_01388	50S ribosomal protein L14	LV476_06960	50S ribosomal protein L14	B1-1_06955	50S ribosomal protein L14
Ribosome LSU bacterial	fig|923.3.peg.1377	LSU ribosomal protein L29p (L35e)	KNPPMOOD_01390	50S ribosomal protein L29	LV476_06970	50S ribosomal protein L29	B1-1_06965	50S ribosomal protein L29
Ribosome LSU bacterial	fig|923.3.peg.1378	LSU ribosomal protein L16p (L10e)	KNPPMOOD_01391	50S ribosomal protein L16	LV476_06975	50S ribosomal protein L16	B1-1_06970	50S ribosomal protein L16
Ribosome LSU bacterial	fig|923.3.peg.1380	LSU ribosomal protein L22p (L17e)	KNPPMOOD_01393	50S ribosomal protein L22	LV476_06985	50S ribosomal protein L22	B1-1_06980	50S ribosomal protein L22
Ribosome LSU bacterial	fig|923.3.peg.1382	LSU ribosomal protein L2p (L8e)	KNPPMOOD_01395	50S ribosomal protein L2	LV476_06995	50S ribosomal protein L2	B1-1_06990	50S ribosomal protein L2
Ribosome LSU bacterial	fig|923.3.peg.1383	LSU ribosomal protein L23p (L23Ae)	KNPPMOOD_01396	50S ribosomal protein L23	LV476_07000	50S ribosomal protein L23	B1-1_06995	50S ribosomal protein L23
Ribosome LSU bacterial	fig|923.3.peg.1384	LSU ribosomal protein L4p (L1e)	KNPPMOOD_01397	50S ribosomal protein L4	LV476_07005	50S ribosomal protein L4	B1-1_07000	50S ribosomal protein L4
Ribosome LSU bacterial	fig|923.3.peg.1385	LSU ribosomal protein L3p (L3e)	KNPPMOOD_01398	50S ribosomal protein L3	LV476_07010	50S ribosomal protein L3	B1-1_07005	50S ribosomal protein L3
Ribosome LSU bacterial	fig|923.3.peg.1394	LSU ribosomal protein L10p (P0)	KNPPMOOD_01407	50S ribosomal protein L10	LV476_07055	50S ribosomal protein L10	B1-1_07050	50S ribosomal protein L10
Ribosome LSU bacterial	fig|923.3.peg.1395	LSU ribosomal protein L1p (L10Ae)	KNPPMOOD_01408	50S ribosomal protein L1	LV476_07060	50S ribosomal protein L1	B1-1_07055	50S ribosomal protein L1
Ribosome LSU bacterial	fig|923.3.peg.1396	LSU ribosomal protein L11p (L12e)	KNPPMOOD_01409	50S ribosomal protein L11	LV476_07065	50S ribosomal protein L11	B1-1_07060	50S ribosomal protein L11
Ribosome LSU bacterial	fig|923.3.peg.1601	LSU ribosomal protein L36p @ LSU ribosomal protein L36p, zinc-independent	KNPPMOOD_01625	50S ribosomal protein L36 2	LV476_08155	type B 50S ribosomal protein L36	B1-1_08140	50S ribosomal protein L36
Ribosome LSU bacterial	fig|923.3.peg.1659	LSU ribosomal protein L34p	KNPPMOOD_01682	50S ribosomal protein L34	LV476_08440	50S ribosomal protein L34	B1-1_08425	50S ribosomal protein L34
Ribosome LSU bacterial; <br>Ribosome LSU bacterial	fig|923.3.peg.1289	LSU ribosomal protein L33p @ LSU ribosomal protein L33p, zinc-independent	KNPPMOOD_01301	50S ribosomal protein L33	LV476_06525	50S ribosomal protein L33	B1-1_06520	50S ribosomal protein L33
Ribosome LSU bacterial; <br>Ribosome LSU bacterial	fig|923.3.peg.1896	LSU ribosomal protein L31p @ LSU ribosomal protein L31p, zinc-independent	KNPPMOOD_01921	50S ribosomal protein L31 type B	LV476_09625	type B 50S ribosomal protein L31	B1-1_09620	50S ribosomal protein L31
Ribosome recycling related cluster; <br>Translation termination factors bacterial	fig|923.3.peg.1173	Ribosome recycling factor	KNPPMOOD_01182	Ribosome-recycling factor	LV476_05930	ribosome recycling factor	B1-1_05925	Ribosome-recycling factor
Ribosome SSU bacterial	fig|923.3.peg.39	SSU ribosomal protein S15p (S13e)	KNPPMOOD_00040	30S ribosomal protein S15	LV476_00200	30S ribosomal protein S15	B1-1_00200	30S ribosomal protein S15
Ribosome SSU bacterial	fig|923.3.peg.510	SSU ribosomal protein S6p	KNPPMOOD_00514	30S ribosomal protein S6	LV476_02560	30S ribosomal protein S6	B1-1_02575	30S ribosomal protein S6
Ribosome SSU bacterial	fig|923.3.peg.1020	SSU ribosomal protein S1p	KNPPMOOD_01027	30S ribosomal protein S1	LV476_05150	30S ribosomal protein S1	B1-1_05145	30S ribosomal protein S1
Ribosome SSU bacterial	fig|923.3.peg.1272	SSU ribosomal protein S16p	KNPPMOOD_01284	30S ribosomal protein S16	LV476_06440	30S ribosomal protein S16	B1-1_06435	30S ribosomal protein S16
Ribosome SSU bacterial	fig|923.3.peg.1322	SSU ribosomal protein S20p	KNPPMOOD_01334	30S ribosomal protein S20	LV476_06690	30S ribosomal protein S20	B1-1_06685	30S ribosomal protein S20
Ribosome SSU bacterial	fig|923.3.peg.1334	SSU ribosomal protein S9p (S16e)	KNPPMOOD_01346	30S ribosomal protein S9	LV476_06750	30S ribosomal protein S9	B1-1_06745	30S ribosomal protein S9
Ribosome SSU bacterial	fig|923.3.peg.1362	SSU ribosomal protein S4p (S9e) @ SSU ribosomal protein S4p (S9e), zinc-independent	KNPPMOOD_01375	30S ribosomal protein S4	LV476_06895	30S ribosomal protein S4	B1-1_06890	30S ribosomal protein S4
Ribosome SSU bacterial	fig|923.3.peg.1363	SSU ribosomal protein S11p (S14e)	KNPPMOOD_01376	30S ribosomal protein S11	LV476_06900	30S ribosomal protein S11	B1-1_06895	30S ribosomal protein S11
Ribosome SSU bacterial	fig|923.3.peg.1364	SSU ribosomal protein S13p (S18e)	KNPPMOOD_01377	30S ribosomal protein S13	LV476_06905	30S ribosomal protein S13	B1-1_06900	30S ribosomal protein S13
Ribosome SSU bacterial	fig|923.3.peg.1368	SSU ribosomal protein S5p (S2e)	KNPPMOOD_01381	30S ribosomal protein S5	LV476_06925	30S ribosomal protein S5	B1-1_06920	30S ribosomal protein S5
Ribosome SSU bacterial	fig|923.3.peg.1371	SSU ribosomal protein S8p (S15Ae)	KNPPMOOD_01384	30S ribosomal protein S8	LV476_06940	30S ribosomal protein S8	B1-1_06935	30S ribosomal protein S8
Ribosome SSU bacterial	fig|923.3.peg.1376	SSU ribosomal protein S17p (S11e)	KNPPMOOD_01389	30S ribosomal protein S17	LV476_06965	30S ribosomal protein S17	B1-1_06960	30S ribosomal protein S17
Ribosome SSU bacterial	fig|923.3.peg.1379	SSU ribosomal protein S3p (S3e)	KNPPMOOD_01392	30S ribosomal protein S3	LV476_06980	30S ribosomal protein S3	B1-1_06975	30S ribosomal protein S3
Ribosome SSU bacterial	fig|923.3.peg.1381	SSU ribosomal protein S19p (S15e)	KNPPMOOD_01394	30S ribosomal protein S19	LV476_06990	30S ribosomal protein S19	B1-1_06985	30S ribosomal protein S19
Ribosome SSU bacterial	fig|923.3.peg.1386	SSU ribosomal protein S10p (S20e)	KNPPMOOD_01399	30S ribosomal protein S10	LV476_07015	30S ribosomal protein S10	B1-1_07010	30S ribosomal protein S10
Ribosome SSU bacterial	fig|923.3.peg.2032	SSU ribosomal protein S21p	KNPPMOOD_02058	hypothetical protein	LV476_10315	30S ribosomal protein S21	B1-1_10305	hypothetical protein
Ribosome SSU bacterial; <br>Ribosome SSU bacterial	fig|923.3.peg.511	SSU ribosomal protein S18p @ SSU ribosomal protein S18p, zinc-independent	KNPPMOOD_00515	30S ribosomal protein S18	LV476_02565	30S ribosomal protein S18	B1-1_02580	30S ribosomal protein S18
Ribosome SSU bacterial; <br>Ribosome SSU bacterial	fig|923.3.peg.1372	SSU ribosomal protein S14p (S29e) @ SSU ribosomal protein S14p (S29e), zinc-independent	KNPPMOOD_01385	30S ribosomal protein S14	LV476_06945	30S ribosomal protein S14	B1-1_06940	30S ribosomal protein S14
RNA methylation	fig|923.3.peg.709	tRNA (5-methylaminomethyl-2-thiouridylate)-methyltransferase (EC 2.1.1.61) / FAD-dependent cmnm(5)s(2)U34 oxidoreductase	KNPPMOOD_00716	tRNA 5-methylaminomethyl-2-thiouridine biosynthesis bifunctional protein MnmC	LV476_03570	FAD-dependent 5-carboxymethylaminomethyl-2-thiouridine(34) oxidoreductase MnmC	B1-1_03585	tRNA 5-methylaminomethyl-2-thiouridine biosynthesis bifunctional protein MnmC
RNA methylation	fig|923.3.peg.1629	tRNA (cytidine(34)-2'-O)-methyltransferase (EC 2.1.1.207)	KNPPMOOD_01653	tRNA (cytidine(34)-2'-O)-methyltransferase	LV476_08290	tRNA (cytidine(34)-2'-O)-methyltransferase	B1-1_08280	tRNA (cytidine(34)-2'-O)-methyltransferase
RNA methylation	fig|923.3.peg.1906	16S rRNA (cytosine(967)-C(5))-methyltransferase (EC 2.1.1.176)	KNPPMOOD_01931	Ribosomal RNA small subunit methyltransferase B	LV476_09675	16S rRNA (cytosine(967)-C(5))-methyltransferase RsmB	B1-1_09670	16S rRNA m5C967 methyltransferase
RNA polymerase bacterial	fig|923.3.peg.1361	DNA-directed RNA polymerase alpha subunit (EC 2.7.7.6)	KNPPMOOD_01374	DNA-directed RNA polymerase subunit alpha	LV476_06890	DNA-directed RNA polymerase subunit alpha	B1-1_06885	DNA-directed RNA polymerase subunit alpha
RNA polymerase bacterial	fig|923.3.peg.1685	DNA-directed RNA polymerase omega subunit (EC 2.7.7.6)	KNPPMOOD_01707	DNA-directed RNA polymerase subunit omega	LV476_08565	DNA-directed RNA polymerase subunit omega	B1-1_08550	DNA-directed RNA polymerase subunit omega
RNA processing and degradation, bacterial	fig|923.3.peg.505	Ribonuclease III (EC 3.1.26.3)	KNPPMOOD_00509	Ribonuclease 3	LV476_02535	ribonuclease III	B1-1_02550	Ribonuclease 3
RNA processing and degradation, bacterial	fig|923.3.peg.527	3'-to-5' oligoribonuclease B, Bacillus type	KNPPMOOD_00531	3'%2C5'-cyclic-nucleotide phosphodiesterase	LV476_02645	DHHA1 domain-containing protein	B1-1_02660	DHHA1 domain-containing protein
RNA processing and degradation, bacterial	fig|923.3.peg.604	3'-to-5' oligoribonuclease (orn)	KNPPMOOD_00610	Oligoribonuclease	LV476_03040	oligoribonuclease	B1-1_03055	Oligoribonuclease
RNA processing and degradation, bacterial	fig|923.3.peg.1356	3'-to-5' exoribonuclease RNase R	KNPPMOOD_01369	Ribonuclease R	LV476_06865	ribonuclease R	B1-1_06860	Ribonuclease R
RNA processing and degradation, bacterial; <br>Ribosome biogenesis bacterial	fig|923.3.peg.974	Ribonuclease E (EC 3.1.26.12)	KNPPMOOD_00980	Ribonuclease E	LV476_04915	ribonuclease E	B1-1_04910	Ribonuclease E
RNA processing orphans	fig|923.3.peg.249	2'-5' RNA ligase	KNPPMOOD_00251	RNA 2'%2C3'-cyclic phosphodiesterase	LV476_01260	RNA 2'%2C3'-cyclic phosphodiesterase	B1-1_01255	RNA 2'%2C3'-cyclic phosphodiesterase
Rubrerythrin	fig|923.3.peg.278	Rubredoxin	KNPPMOOD_00279	Rubredoxin-NAD(+) reductase	LV476_01405	FAD-dependent oxidoreductase	B1-1_01395	Rubredoxin-like domain-containing protein
Salicylate ester degradation	fig|923.3.peg.370	putative facilitator of salicylate uptake	KNPPMOOD_00372	hypothetical protein	LV476_01860	outer membrane protein transport protein	B1-1_01860	Membrane protein involved in aromatic hydrocarbon degradation
Selenocysteine metabolism	fig|923.3.peg.1650	Selenophosphate-dependent tRNA 2-selenouridine synthase	KNPPMOOD_01674	tRNA 2-selenouridine synthase	LV476_08395	tRNA 2-selenouridine(34) synthase MnmH	B1-1_08385	tRNA 2-selenouridine synthase
Selenocysteine metabolism	fig|923.3.peg.1651	Selenide,water dikinase (EC 2.7.9.3)	KNPPMOOD_01675	Selenide%2C water dikinase	LV476_08400	selenide%2C water dikinase SelD	B1-1_08390	Selenide%2C water dikinase
Selenoprotein O	fig|923.3.peg.226	Selenoprotein O and cysteine-containing homologs	KNPPMOOD_00229	Protein adenylyltransferase SelO	LV476_01150	protein adenylyltransferase SelO family protein	B1-1_01145	Protein adenylyltransferase SelO
Septum site-determining cluster Min	fig|923.3.peg.301	Cell division topological specificity factor MinE	KNPPMOOD_00302	Cell division topological specificity factor	LV476_01515	cell division topological specificity factor MinE	B1-1_01510	Cell division topological specificity factor
Septum site-determining cluster Min	fig|923.3.peg.302	Septum site-determining protein MinD	KNPPMOOD_00303	Septum site-determining protein MinD	LV476_01520	septum site-determining protein MinD	B1-1_01515	Cell division inhibitor MinD
Siderophore Aerobactin	fig|923.3.peg.1070	Ferric hydroxamate ABC transporter (TC 3.A.1.14.3), permease component FhuB	KNPPMOOD_01080	Iron(3+)-hydroxamate import system permease protein FhuB	LV476_05420	Fe(3+)-hydroxamate ABC transporter permease FhuB	B1-1_05415	ABC-type transport system permease protein (putative substrate hydroxamate iron)
Siderophore Aerobactin	fig|923.3.peg.1071	Ferric hydroxamate ABC transporter (TC 3.A.1.14.3), periplasmic substrate binding protein FhuD	KNPPMOOD_01081	Iron(3+)-hydroxamate-binding protein FhuD	LV476_05425	iron-siderophore ABC transporter substrate-binding protein	B1-1_05420	Fe/B12 periplasmic-binding domain-containing protein
Siderophore Aerobactin	fig|923.3.peg.1072	Ferric hydroxamate ABC transporter (TC 3.A.1.14.3), ATP-binding protein FhuC	KNPPMOOD_01082	Iron(3+)-hydroxamate import ATP-binding protein FhuC	LV476_05430	ATP-binding cassette domain-containing protein	B1-1_05425	Ferric hydroxamate ABC transporter
Signal peptidase	fig|923.3.peg.503	Signal peptidase I (EC 3.4.21.89)	KNPPMOOD_00507	Signal peptidase I	LV476_02525	signal peptidase I	B1-1_02540	Signal peptidase I
Signal peptidase	fig|923.3.peg.1774	Lipoprotein signal peptidase (EC 3.4.23.36)	KNPPMOOD_01796	Lipoprotein signal peptidase	LV476_09010	signal peptidase II	B1-1_08995	Lipoprotein signal peptidase
Sporulation-associated proteins with broader functions; <br>Translation termination factors bacterial	fig|923.3.peg.569	Peptidyl-tRNA hydrolase (EC 3.1.1.29)	KNPPMOOD_00573	Peptidyl-tRNA hydrolase	LV476_02855	aminoacyl-tRNA hydrolase	B1-1_02870	Peptidyl-tRNA hydrolase
Stationary phase repair cluster	fig|923.3.peg.1253	FIG139438: lipoprotein B	KNPPMOOD_01265	hypothetical protein	LV476_06340	VTT domain-containing protein	B1-1_06340	SNARE associated Golgi protein
Stationary phase repair cluster; <br>Transcription initiation, bacterial sigma factors	fig|923.3.peg.1251	RNA polymerase sigma factor RpoS	KNPPMOOD_01263	RNA polymerase sigma factor RpoS	LV476_06330	RNA polymerase sigma factor RpoS	B1-1_06330	RNA polymerase sigma factor RpoS
Stringent Response, (p)ppGpp metabolism	fig|923.3.peg.1856	Inactive (p)ppGpp 3'-pyrophosphohydrolase domain / GTP pyrophosphokinase (EC 2.7.6.5), (p)ppGpp synthetase I	KNPPMOOD_01881	GTP pyrophosphokinase	LV476_09430	TGS domain-containing protein	B1-1_09420	TGS domain-containing protein
Stringent Response, (p)ppGpp metabolism; <br>Stringent Response, (p)ppGpp metabolism	fig|923.3.peg.1049	Guanosine-3',5'-bis(diphosphate) 3'-pyrophosphohydrolase (EC 3.1.7.2) / GTP pyrophosphokinase (EC 2.7.6.5), (p)ppGpp synthetase II	KNPPMOOD_01059	hypothetical protein	LV476_05315	HD domain-containing protein	B1-1_05310	HD domain-containing protein
Stringent Response, (p)ppGpp metabolism; <br>Stringent Response, (p)ppGpp metabolism	fig|923.3.peg.1686	Guanosine-3',5'-bis(diphosphate) 3'-pyrophosphohydrolase (EC 3.1.7.2) / GTP pyrophosphokinase (EC 2.7.6.5), (p)ppGpp synthetase II	KNPPMOOD_01708	Guanosine-3'%2C5'-bis(diphosphate) 3'-pyrophosphohydrolase	LV476_08570	bifunctional (p)ppGpp synthetase/guanosine-3'%2C5'-bis(diphosphate) 3'-pyrophosphohydrolase	B1-1_08555	Bifunctional (P)ppGpp synthetase/guanosine-3'%2C5'-bis(Diphosphate) 3'-pyrophosphohydrolase
Terminal cytochrome C oxidases	fig|923.3.peg.836	Cytochrome c oxidase polypeptide II (EC 1.9.3.1)	KNPPMOOD_00840	hypothetical protein	LV476_04205	cytochrome c oxidase subunit II	B1-1_04210	Cytochrome c oxidase subunit 2
Terminal cytochrome C oxidases	fig|923.3.peg.837	Cytochrome c oxidase polypeptide I (EC 1.9.3.1)	KNPPMOOD_00841	Cytochrome c oxidase subunit 1	LV476_04210	cytochrome c oxidase subunit I	B1-1_04215	Cytochrome c oxidase subunit 1
Thiamin biosynthesis	fig|923.3.peg.1319	Glycine oxidase ThiO (EC 1.4.3.19)	KNPPMOOD_01331	Glycine oxidase	LV476_06675	FAD-dependent oxidoreductase	B1-1_06670	Glycine oxidase ThiO
Thiamin biosynthesis	fig|923.3.peg.1619	tRNA 4-thiouridine synthase (EC 2.8.1.4) / Rhodanese-like domain required for thiamine synthesis	KNPPMOOD_01643	tRNA sulfurtransferase	LV476_08245	THUMP domain-containing protein	B1-1_08230	tRNA sulfurtransferase
Thioredoxin-disulfide reductase	fig|923.3.peg.762	Thiol peroxidase, Tpx-type (EC 1.11.1.15)	KNPPMOOD_00768	Thiol peroxidase	LV476_03835	thiol peroxidase	B1-1_03850	Thiol peroxidase
Thioredoxin-disulfide reductase; <br>pyrimidine conversions	fig|923.3.peg.1678	Thioredoxin reductase (EC 1.8.1.9)	KNPPMOOD_01700	Thioredoxin reductase	LV476_08530	thioredoxin-disulfide reductase	B1-1_08515	Thioredoxin reductase
Threonine and Homoserine Biosynthesis	fig|923.3.peg.1110	Homoserine dehydrogenase (EC 1.1.1.3)	KNPPMOOD_01120	Homoserine dehydrogenase	LV476_05620	homoserine dehydrogenase	B1-1_05615	Homoserine dehydrogenase
Threonine and Homoserine Biosynthesis	fig|923.3.peg.1137	Threonine synthase (EC 4.2.3.1)	KNPPMOOD_01146	Threonine synthase	LV476_05750	threonine synthase	B1-1_05745	Threonine synthase
Transcription factors bacterial	fig|923.3.peg.526	Transcription elongation factor GreB	KNPPMOOD_00530	Transcription elongation factor GreB	LV476_02640	transcription elongation factor GreB	B1-1_02655	Transcription elongation factor GreB
Transcription factors bacterial	fig|923.3.peg.600	Transcription elongation factor GreA	KNPPMOOD_00606	Transcription elongation factor GreA	LV476_03020	transcription elongation factor GreA	B1-1_03035	Transcription elongation factor GreA
Transcription factors bacterial	fig|923.3.peg.1188	Transcription-repair coupling factor	KNPPMOOD_01197	Transcription-repair-coupling factor	LV476_06005	transcription-repair coupling factor	B1-1_06000	Transcription-repair-coupling factor
Transcription factors bacterial	fig|923.3.peg.1397	Transcription antitermination protein NusG	KNPPMOOD_01410	Transcription termination/antitermination protein NusG	LV476_07070	transcription termination/antitermination protein NusG	B1-1_07065	Transcription termination/antitermination protein NusG
Transcription factors bacterial	fig|923.3.peg.1624	Transcription termination factor Rho	KNPPMOOD_01648	Transcription termination factor Rho	LV476_08270	transcription termination factor Rho	B1-1_08255	Transcription termination factor Rho
Transcription initiation, bacterial sigma factors	fig|923.3.peg.89	RNA polymerase sigma factor RpoH	KNPPMOOD_00092	RNA polymerase sigma factor RpoH	LV476_00455	RNA polymerase sigma factor RpoH	B1-1_00460	RNA polymerase sigma factor RpoH
Transcription initiation, bacterial sigma factors	fig|923.3.peg.497	RNA polymerase sigma factor RpoE	KNPPMOOD_00501	RNA polymerase sigma-H factor	LV476_02495	RNA polymerase sigma factor RpoE	B1-1_02510	RNA polymerase sigma factor RpoE
Transcription initiation, bacterial sigma factors	fig|923.3.peg.2015	RNA polymerase sigma factor RpoD	KNPPMOOD_02042	RNA polymerase sigma factor RpoD	LV476_10235	RNA polymerase sigma factor RpoD	B1-1_10225	RNA polymerase sigma factor RpoD
Translation elongation factors bacterial	fig|923.3.peg.153	Translation elongation factor P	KNPPMOOD_00156	Elongation factor P	LV476_00775	elongation factor P	B1-1_00780	Elongation factor P
Translation elongation factors bacterial	fig|923.3.peg.502	Translation elongation factor LepA	KNPPMOOD_00506	Elongation factor 4	LV476_02520	translation elongation factor 4	B1-1_02535	Elongation factor 4
Translation initiation factors bacterial	fig|923.3.peg.980	Translation initiation factor 1	KNPPMOOD_00986	Translation initiation factor IF-1	LV476_04945	translation initiation factor IF-1	B1-1_04940	Translation initiation factor IF-1
Translation initiation factors bacterial	fig|923.3.peg.1905	Methionyl-tRNA formyltransferase (EC 2.1.2.9)	KNPPMOOD_01930	Methionyl-tRNA formyltransferase	LV476_09670	methionyl-tRNA formyltransferase	B1-1_09665	Methionyl-tRNA formyltransferase
Translation termination factors bacterial	fig|923.3.peg.21	tmRNA-binding protein SmpB	KNPPMOOD_00022	SsrA-binding protein	LV476_00110	SsrA-binding protein SmpB	B1-1_00110	SsrA-binding protein
Translation termination factors bacterial	fig|923.3.peg.701	Peptide chain release factor 1	KNPPMOOD_00708	Peptide chain release factor RF1	LV476_03530	peptide chain release factor 1	B1-1_03545	Peptide chain release factor 1
Translation termination factors bacterial	fig|923.3.peg.1328	Peptide deformylase (EC 3.5.1.88)	KNPPMOOD_01340	Peptide deformylase	LV476_06720	peptide deformylase	B1-1_06715	Peptide deformylase
Translation termination factors bacterial	fig|923.3.peg.1904	Peptide deformylase (EC 3.5.1.88)	KNPPMOOD_01929	Peptide deformylase	LV476_09665	peptide deformylase	B1-1_09660	Peptide deformylase
Translation termination factors bacterial	fig|923.3.peg.2074	Peptide chain release factor 3	KNPPMOOD_02099	Peptide chain release factor RF3	LV476_10520	peptide chain release factor 3	B1-1_10510	Peptide chain release factor 3
TRAP Transporter collection	fig|923.3.peg.1418	TRAP-type C4-dicarboxylate transport system, large permease component	KNPPMOOD_01435	Ectoine TRAP transporter large permease protein TeaC	LV476_07195	TRAP transporter large permease	B1-1_07190	C4-dicarboxylate ABC transporter permease
TRAP Transporter unknown substrate 6	fig|923.3.peg.240	TRAP transporter solute receptor, unknown substrate 6	KNPPMOOD_00242	Monocarboxylate 2-oxoacid-binding periplasmic protein	LV476_01215	TRAP transporter substrate-binding protein	B1-1_01210	Extracellular solute-binding protein%2C family 7
TRAP Transporter unknown substrate 6	fig|923.3.peg.241	TRAP dicarboxylate transporter, DctQ subunit, unknown substrate 6	KNPPMOOD_00243	hypothetical protein	LV476_01220	TRAP transporter small permease subunit	B1-1_01215	TRAP transporter small permease subunit
TRAP Transporter unknown substrate 6	fig|923.3.peg.242	TRAP dicarboxylate transporter, DctM subunit, unknown substrate 6	KNPPMOOD_00244	C4-dicarboxylate TRAP transporter large permease protein DctM	LV476_01225	TRAP transporter large permease subunit	B1-1_01220	DctM domain-containing protein
TRAP Transporter unknown substrate 6	fig|923.3.peg.439	TRAP dicarboxylate transporter, DctM subunit, unknown substrate 6	KNPPMOOD_00442	C4-dicarboxylate TRAP transporter large permease protein DctM	LV476_02200	TRAP transporter large permease subunit	B1-1_02215	C4-dicarboxylate ABC transporter
TRAP Transporter unknown substrate 6	fig|923.3.peg.440	TRAP dicarboxylate transporter, DctQ subunit, unknown substrate 6	KNPPMOOD_00443	hypothetical protein	LV476_02205	TRAP transporter small permease subunit	B1-1_02220	Tripartite ATP-independent periplasmic transporters%2C DctQ component
TRAP Transporter unknown substrate 6	fig|923.3.peg.1981	TRAP transporter solute receptor, unknown substrate 6	KNPPMOOD_02008	Monocarboxylate 2-oxoacid-binding periplasmic protein	LV476_10065	TRAP transporter substrate-binding protein DctP	B1-1_10055	Extracellular solute-binding protein%2C family 7
tRNA aminoacylation, Ala	fig|923.3.peg.1351	Alanyl-tRNA synthetase (EC 6.1.1.7)	KNPPMOOD_01364	Alanine--tRNA ligase	LV476_06840	alanine--tRNA ligase	B1-1_06835	Alanine--tRNA ligase
tRNA aminoacylation, Arg	fig|923.3.peg.1475	Arginyl-tRNA synthetase (EC 6.1.1.19)	KNPPMOOD_01497	Arginine--tRNA ligase	LV476_07515	arginine--tRNA ligase	B1-1_07500	Arginine--tRNA ligase
tRNA aminoacylation, Asp and Asn; <br>tRNA aminoacylation, Asp and Asn	fig|923.3.peg.1807	Aspartyl-tRNA synthetase (EC 6.1.1.12) @ Aspartyl-tRNA(Asn) synthetase (EC 6.1.1.23)	KNPPMOOD_01830	Aspartate--tRNA(Asp/Asn) ligase	LV476_09175	aspartate--tRNA ligase	B1-1_09165	Aspartate--tRNA(Asp/Asn) ligase
tRNA aminoacylation, Asp and Asn; <br>tRNA aminoacylation, Glu and Gln	fig|923.3.peg.746	Aspartyl-tRNA(Asn) amidotransferase subunit B (EC 6.3.5.6) @ Glutamyl-tRNA(Gln) amidotransferase subunit B (EC 6.3.5.7)	KNPPMOOD_00753	Aspartyl/glutamyl-tRNA(Asn/Gln) amidotransferase subunit B	LV476_03760	Asp-tRNA(Asn)/Glu-tRNA(Gln) amidotransferase subunit GatB	B1-1_03775	Aspartyl/glutamyl-tRNA(Asn/Gln) amidotransferase subunit B
tRNA aminoacylation, Asp and Asn; <br>tRNA aminoacylation, Glu and Gln	fig|923.3.peg.747	Aspartyl-tRNA(Asn) amidotransferase subunit A (EC 6.3.5.6) @ Glutamyl-tRNA(Gln) amidotransferase subunit A (EC 6.3.5.7)	KNPPMOOD_00754	Glutamyl-tRNA(Gln) amidotransferase subunit A	LV476_03765	Asp-tRNA(Asn)/Glu-tRNA(Gln) amidotransferase subunit GatA	B1-1_03780	Glutamyl-tRNA(Gln) amidotransferase subunit A
tRNA aminoacylation, Asp and Asn; <br>tRNA aminoacylation, Glu and Gln	fig|923.3.peg.748	Aspartyl-tRNA(Asn) amidotransferase subunit C (EC 6.3.5.6) @ Glutamyl-tRNA(Gln) amidotransferase subunit C (EC 6.3.5.7)	KNPPMOOD_00755	Glutamyl-tRNA(Gln) amidotransferase subunit C	LV476_03770	Asp-tRNA(Asn)/Glu-tRNA(Gln) amidotransferase subunit GatC	B1-1_03785	Aspartyl/glutamyl-tRNA(Asn/Gln) amidotransferase subunit C
tRNA aminoacylation, Cys	fig|923.3.peg.529	Cysteinyl-tRNA synthetase (EC 6.1.1.16)	KNPPMOOD_00532	Cysteine--tRNA ligase	LV476_02650	cysteine--tRNA ligase	B1-1_02665	Cysteine--tRNA ligase
tRNA aminoacylation, Glu and Gln	fig|923.3.peg.982	Glutaminyl-tRNA synthetase (EC 6.1.1.18)	KNPPMOOD_00988	Glutamine--tRNA ligase	LV476_04955	glutamine--tRNA ligase/YqeY domain fusion protein	B1-1_04950	Glutamine--tRNA ligase
tRNA aminoacylation, His	fig|923.3.peg.1747	Histidyl-tRNA synthetase (EC 6.1.1.21)	KNPPMOOD_01769	Histidine--tRNA ligase	LV476_08875	histidine--tRNA ligase	B1-1_08860	Histidine--tRNA ligase
tRNA aminoacylation, Ile	fig|923.3.peg.1773	Isoleucyl-tRNA synthetase (EC 6.1.1.5)	KNPPMOOD_01795	Isoleucine--tRNA ligase	LV476_09005	isoleucine--tRNA ligase	B1-1_08990	Isoleucine--tRNA ligase
tRNA aminoacylation, Leu	fig|923.3.peg.923	Leucyl-tRNA synthetase (EC 6.1.1.4)	KNPPMOOD_00929	Leucine--tRNA ligase	LV476_04660	leucine--tRNA ligase	B1-1_04655	Leucine--tRNA ligase
tRNA aminoacylation, Lys	fig|923.3.peg.858	Lysyl-tRNA synthetase (class II) (EC 6.1.1.6)	KNPPMOOD_00862	Lysine--tRNA ligase%2C heat inducible	LV476_04325	lysine--tRNA ligase	B1-1_04320	Lysine--tRNA ligase
tRNA aminoacylation, Met	fig|923.3.peg.632	Methionyl-tRNA synthetase (EC 6.1.1.10)	KNPPMOOD_00638	Methionine--tRNA ligase	LV476_03180	methionine--tRNA ligase	B1-1_03195	Methionine--tRNA ligase
tRNA aminoacylation, Phe	fig|923.3.peg.218	Phenylalanyl-tRNA synthetase beta chain (EC 6.1.1.20)	KNPPMOOD_00220	Phenylalanine--tRNA ligase beta subunit	LV476_01105	phenylalanine--tRNA ligase subunit beta	B1-1_01100	Phenylalanine--tRNA ligase beta subunit
tRNA aminoacylation, Phe	fig|923.3.peg.219	Phenylalanyl-tRNA synthetase alpha chain (EC 6.1.1.20)	KNPPMOOD_00221	Phenylalanine--tRNA ligase alpha subunit	LV476_01110	phenylalanine--tRNA ligase subunit alpha	B1-1_01105	Phenylalanine--tRNA ligase alpha subunit
tRNA aminoacylation, Pro	fig|923.3.peg.2091	Prolyl-tRNA synthetase (EC 6.1.1.15), bacterial type	KNPPMOOD_02116	Proline--tRNA ligase	LV476_10605	proline--tRNA ligase	B1-1_10595	Proline--tRNA ligase
tRNA aminoacylation, Thr	fig|923.3.peg.223	Threonyl-tRNA synthetase (EC 6.1.1.3)	KNPPMOOD_00225	Threonine--tRNA ligase	LV476_01130	threonine--tRNA ligase	B1-1_01125	Threonine--tRNA ligase
tRNA aminoacylation, Trp	fig|923.3.peg.1285	Tryptophanyl-tRNA synthetase (EC 6.1.1.2)	KNPPMOOD_01297	Tryptophan--tRNA ligase	LV476_06505	tryptophan--tRNA ligase	B1-1_06500	Tryptophan--tRNA ligase	MBL-fold metallo-hydrolase superfamily
tRNA aminoacylation, Tyr	fig|923.3.peg.1499	Tyrosyl-tRNA synthetase (EC 6.1.1.1)	KNPPMOOD_01524	Tyrosine--tRNA ligase	LV476_07650	tyrosine--tRNA ligase	B1-1_07635	Tyrosine--tRNA ligase
tRNA aminoacylation, Val	fig|923.3.peg.708	Valyl-tRNA synthetase (EC 6.1.1.9)	KNPPMOOD_00715	Valine--tRNA ligase	LV476_03565	valine--tRNA ligase	B1-1_03580	Valine--tRNA ligase
Twin-arginine translocation system	fig|923.3.peg.1789	Twin-arginine translocation protein TatB	KNPPMOOD_01811	Sec-independent protein translocase protein TatB	LV476_09080	Sec-independent protein translocase protein TatB	B1-1_09070	Sec-independent protein translocase protein TatB
Type IV pilus	fig|923.3.peg.1107	Multimodular transpeptidase-transglycosylase (EC 2.4.1.129) (EC 3.4.-.-)	KNPPMOOD_01117	Penicillin-binding protein 1B	LV476_05605	penicillin-binding protein 1B	B1-1_05600	Penicillin-binding protein 1B
Type IV pilus	fig|923.3.peg.1316	Twitching motility protein PilT	KNPPMOOD_01327	Twitching mobility protein	LV476_06655	type IV pilus twitching motility protein PilT	B1-1_06650	Type IV pili twitching motility protein PilT
Type IV pilus	fig|923.3.peg.1576	Type IV fimbriae expression regulatory protein PilR	KNPPMOOD_01599	Regulatory protein AtoC	LV476_08025	sigma-54 dependent transcriptional regulator	B1-1_08010	Two-component system response regulator
Type IV pilus	fig|923.3.peg.1763	Type IV fimbrial biogenesis protein PilV	KNPPMOOD_01785	hypothetical protein	LV476_08955	type IV pilus modification protein PilV	B1-1_08940	Type IV pilus modification protein PilV
Type IV pilus	fig|923.3.peg.1764	Type IV fimbrial biogenesis protein PilW	KNPPMOOD_01786	hypothetical protein	LV476_08960	PilW family protein	B1-1_08945	Type IV pilus assembly protein PilW
Type IV pilus	fig|923.3.peg.1766	Type IV fimbrial biogenesis protein PilY1	KNPPMOOD_01788	Type IV pilus biogenesis factor PilY1	LV476_08970	hypothetical protein	B1-1_08955	hypothetical protein
Type IV pilus	fig|923.3.peg.1767	Type IV pilus biogenesis protein PilE	KNPPMOOD_01789	hypothetical protein	LV476_08975	prepilin-type N-terminal cleavage/methylation domain-containing protein	B1-1_08960	PilE protein
Type IV pilus	fig|923.3.peg.1770	Type IV fimbrial biogenesis protein PilX	KNPPMOOD_01792	hypothetical protein	LV476_08990	PilX N-terminal domain-containing pilus assembly protein	B1-1_08975	hypothetical protein
Type IV pilus	fig|923.3.peg.1771	Type IV fimbrial biogenesis protein PilY1	KNPPMOOD_01793	Type IV pilus biogenesis factor PilY1	LV476_08995	hypothetical protein	B1-1_08980	hypothetical protein
Type IV pilus	fig|923.3.peg.1772	Type IV fimbrial biogenesis protein FimT	KNPPMOOD_01794	hypothetical protein	LV476_09000	GspH/FimT family pseudopilin	B1-1_08985	GspH domain-containing protein
Type IV pilus	fig|923.3.peg.1938	Type IV fimbrial assembly protein PilC	KNPPMOOD_01963	Type II secretion system protein F	LV476_09835	type II secretion system F family protein	B1-1_09830	Type II secretion system protein F
Type IV pilus	fig|923.3.peg.1939	Type IV fimbrial assembly, ATPase PilB	KNPPMOOD_01964	hypothetical protein	LV476_09840	type IV-A pilus assembly ATPase PilB	B1-1_09835	Type IV pilus assembly ATPase PilB
Type IV pilus	fig|923.3.peg.2022	Type IV pilus biogenesis protein PilQ	KNPPMOOD_02048	Type 3 secretion system secretin	LV476_10265	type IV pilus secretin PilQ	B1-1_10255	STN domain-containing protein
Type IV pilus	fig|923.3.peg.2023	Type IV pilus biogenesis protein PilP	KNPPMOOD_02049	hypothetical protein	LV476_10270	pilus assembly protein PilP	B1-1_10260	Pilus assembly protein%2C PilP
Type IV pilus	fig|923.3.peg.2024	Type IV pilus biogenesis protein PilO	KNPPMOOD_02050	hypothetical protein	LV476_10275	type 4a pilus biogenesis protein PilO	B1-1_10265	Pilus assembly protein PilO
Type IV pilus	fig|923.3.peg.2025	Type IV pilus biogenesis protein PilN	KNPPMOOD_02051	hypothetical protein	LV476_10280	PilN domain-containing protein	B1-1_10270	Fimbrial assembly protein (PilN)
Type IV pilus	fig|923.3.peg.2026	Type IV pilus biogenesis protein PilM	KNPPMOOD_02052	Cell division protein FtsA	LV476_10285	pilus assembly protein PilM	B1-1_10275	FtsA domain-containing protein
Type IV pilus	fig|923.3.peg.2027	Multimodular transpeptidase-transglycosylase (EC 2.4.1.129) (EC 3.4.-.-)	KNPPMOOD_02053	Penicillin-binding protein 1A	LV476_10290	PBP1A family penicillin-binding protein	B1-1_10280	DD-transpeptidase
Type IV pilus; <br>Type IV pilus	fig|923.3.peg.1937	Leader peptidase (Prepilin peptidase) (EC 3.4.23.43) / N-methyltransferase (EC 2.1.1.-)	KNPPMOOD_01962	Type 4 prepilin-like proteins leader peptide-processing enzyme	LV476_09830	A24 family peptidase	B1-1_09825	Prepilin leader peptidase/N-methyltransferase
UDP-N-acetylmuramate from Fructose-6-phosphate Biosynthesis	fig|923.3.peg.719	UDP-N-acetylglucosamine 1-carboxyvinyltransferase (EC 2.5.1.7)	KNPPMOOD_00726	UDP-N-acetylglucosamine 1-carboxyvinyltransferase	LV476_03625	UDP-N-acetylglucosamine 1-carboxyvinyltransferase	B1-1_03640	UDP-N-acetylglucosamine 1-carboxyvinyltransferase
UDP-N-acetylmuramate from Fructose-6-phosphate Biosynthesis	fig|923.3.peg.1177	Phosphoglucosamine mutase (EC 5.4.2.10)	KNPPMOOD_01186	Phosphoglucosamine mutase	LV476_05950	phosphoglucosamine mutase	B1-1_05945	Phosphoglucosamine mutase
UDP-N-acetylmuramate from Fructose-6-phosphate Biosynthesis; <br>UDP-N-acetylmuramate from Fructose-6-phosphate Biosynthesis	fig|923.3.peg.1604	N-acetylglucosamine-1-phosphate uridyltransferase (EC 2.7.7.23) / Glucosamine-1-phosphate N-acetyltransferase (EC 2.3.1.157)	KNPPMOOD_01628	Bifunctional protein GlmU	LV476_08170	bifunctional UDP-N-acetylglucosamine diphosphorylase/glucosamine-1-phosphate N-acetyltransferase GlmU	B1-1_08155	Bifunctional protein GlmU
Universal stress protein family	fig|923.3.peg.1294	Universal stress protein family 4	KNPPMOOD_01306	hypothetical protein	LV476_06550	universal stress protein	B1-1_06545	Universal stress protein UspA
Urea carboxylase and Allophanate hydrolase cluster; <br>Urea decomposition	fig|923.3.peg.254	Allophanate hydrolase (EC 3.5.1.54)	KNPPMOOD_00255	Allophanate hydrolase	LV476_01285	allophanate hydrolase	B1-1_01275	Allophanate hydrolase
Urea carboxylase and Allophanate hydrolase cluster; <br>Urea decomposition	fig|923.3.peg.255	Urea carboxylase (EC 6.3.4.6)	KNPPMOOD_00256	Carbamoyl-phosphate synthase large chain	LV476_01290	urea carboxylase	B1-1_01280	Urea carboxylase
Urea decomposition	fig|923.3.peg.259	Urea carboxylase-related ABC transporter, permease protein	KNPPMOOD_00260	hypothetical protein	LV476_01310	ABC transporter permease	B1-1_01300	Lipid kinase
VC0266	fig|923.3.peg.1082	Hypothetical protein VC0266 (sugar utilization related?)	KNPPMOOD_01092	hypothetical protein	LV476_05480	uracil-DNA glycosylase family protein	B1-1_05475	UDG domain-containing protein
Zinc resistance	fig|923.3.peg.272	Response regulator of zinc sigma-54-dependent two-component system	KNPPMOOD_00273	Nitrogen fixation protein VnfA	LV476_01375	sigma 54-interacting transcriptional regulator	B1-1_01365	Fis family transcriptional regulator
Zinc resistance	fig|923.3.peg.756	Response regulator of zinc sigma-54-dependent two-component system	KNPPMOOD_00762	Regulatory protein AtoC	LV476_03805	sigma-54 dependent transcriptional regulator	B1-1_03820	AAA family ATPase
Zinc resistance	fig|923.3.peg.1920	Response regulator of zinc sigma-54-dependent two-component system	KNPPMOOD_01945	Regulatory protein AtoC	LV476_09745	sigma-54 dependent transcriptional regulator	B1-1_09740	Histidine kinase
- none -	fig|923.3.peg.3	3'(2'),5'-bisphosphate nucleotidase (EC 3.1.3.7)	KNPPMOOD_00003	3'(2')%2C5'-bisphosphate nucleotidase CysQ	LV476_00015	3'(2')%2C5'-bisphosphate nucleotidase CysQ	B1-1_00015	3'(2')%2C5'-bisphosphate nucleotidase CysQ
- none -	fig|923.3.peg.5	SAM-dependent methyltransferases	KNPPMOOD_00005	2-methoxy-6-polyprenyl-1%2C4-benzoquinol methylase%2C mitochondrial	LV476_00025	class I SAM-dependent methyltransferase	B1-1_00025	Type 11 methyltransferase
- none -	fig|923.3.peg.6	hypothetical protein	KNPPMOOD_00006	hypothetical protein	LV476_00030	YtoQ family protein	B1-1_00030	Nucleoside 2-deoxyribosyltransferase YtoQ
- none -	fig|923.3.peg.8	Intracellular protease	KNPPMOOD_00008	General stress protein 18	LV476_00040	type 1 glutamine amidotransferase	B1-1_00040	Type 1 glutamine amidotransferase
- none -	fig|923.3.peg.9	hypothetical protein	KNPPMOOD_00009	hypothetical protein	LV476_00045	hypothetical protein	B1-1_00045	hypothetical protein
- none -	fig|923.3.peg.10	Hydrolase, alpha/beta fold family	KNPPMOOD_00010	Haloalkane dehalogenase	LV476_00050	alpha/beta hydrolase	B1-1_00050	AB hydrolase-1 domain-containing protein
- none -	fig|923.3.peg.11	hypothetical protein	KNPPMOOD_00011	hypothetical protein	LV476_00055	entericidin A/B family lipoprotein	B1-1_00055	putative lipoprotein transmembrane
- none -	fig|923.3.peg.12	Entericidin A/B family protein	KNPPMOOD_00012	hypothetical protein	LV476_00060	entericidin A/B family lipoprotein	B1-1_00060	Putative small secreted protein
- none -	fig|923.3.peg.13	hypothetical protein	KNPPMOOD_00013	hypothetical protein	LV476_00065	cation:proton antiporter	B1-1_00065	Na-H-Exchanger domain-containing protein
- none -	fig|923.3.peg.14	hypothetical protein	KNPPMOOD_00014	hypothetical protein	LV476_00070	CBS domain-containing protein	B1-1_00070	hypothetical protein
- none -	fig|923.3.peg.16	FIG003737: Predicted deacylase	KNPPMOOD_00016	N-alpha-acetyl-L-2%2C4-diaminobutyric acid deacetylase	LV476_00080	succinylglutamate desuccinylase/aspartoacylase family protein	B1-1_00080	Succinylglutamate desuccinylase
- none -	fig|923.3.peg.17	Ribosomal protein S6--L-glutamate ligase	KNPPMOOD_00017	Ribosomal protein S6--L-glutamate ligase	LV476_00085	30S ribosomal protein S6--L-glutamate ligase	B1-1_00085	putative alpha-L-glutamate ligase
- none -	fig|923.3.peg.18	Predicted insulinase-like Zn-dependent peptidase DVU0941	KNPPMOOD_00019	hypothetical protein	LV476_00095	insulinase family protein	B1-1_00095	Peptidase M16
- none -	fig|923.3.peg.19	Putative permease often clustered with de novo purine synthesis	KNPPMOOD_00020	Sodium-lithium/proton antiporter	LV476_00100	AI-2E family transporter	B1-1_00100	Permease
- none -	fig|923.3.peg.22	Sodium-dependent transporter, SNF family	KNPPMOOD_00023	hypothetical protein	LV476_00115	sodium-dependent transporter	B1-1_00115	Transporter
- none -	fig|923.3.peg.23	Ribosome association toxin RatA	KNPPMOOD_00024	Persistence and stress-resistance toxin PasT	LV476_00120	type II toxin-antitoxin system RatA family toxin	B1-1_00120	Ribosome association toxin RatA
- none -	fig|923.3.peg.24	UPF0125 protein RatB	KNPPMOOD_00025	Protein RnfH	LV476_00125	RnfH family protein	B1-1_00125	UPF0125 protein FD134_12
- none -	fig|923.3.peg.25	hypothetical protein	KNPPMOOD_00026	Outer membrane protein assembly factor BamE	LV476_00130	outer membrane protein assembly factor BamE	B1-1_00130	Outer membrane protein assembly factor BamE
- none -	fig|923.3.peg.29	small multidrug resistance family (SMR) protein	KNPPMOOD_00030	Guanidinium exporter	LV476_00150	multidrug efflux SMR transporter	B1-1_00150	Small Multidrug Resistance protein
- none -	fig|923.3.peg.30	Heat-inducible transcription repressor HrcA	KNPPMOOD_00031	Heat-inducible transcription repressor HrcA	LV476_00155	heat-inducible transcriptional repressor HrcA	B1-1_00155	Heat-inducible transcription repressor HrcA
- none -	fig|923.3.peg.34	Bacterial ribosome SSU maturation protein RimP	KNPPMOOD_00035	Ribosome maturation factor RimP	LV476_00175	ribosome maturation factor RimP	B1-1_00175	ribosome maturation factor RimP
- none -	fig|923.3.peg.38	tRNA pseudouridine(55) synthase (EC 5.4.99.25)	KNPPMOOD_00039	tRNA pseudouridine synthase B	LV476_00195	tRNA pseudouridine(55) synthase TruB	B1-1_00195	tRNA pseudouridine synthase B
- none -	fig|923.3.peg.42	cAMP-binding proteins - catabolite gene activator and regulatory subunit of cAMP-dependent protein kinases	KNPPMOOD_00043	hypothetical protein	LV476_00215	cyclic nucleotide-binding domain-containing protein	B1-1_00215	Cyclic nucleotide-binding domain-containing protein
- none -	fig|923.3.peg.43	Periplasmic chaperone and peptidyl-prolyl cis-trans isomerase of outer membrane proteins SurA (EC 5.2.1.8)	KNPPMOOD_00044	Foldase protein PrsA	LV476_00220	peptidylprolyl isomerase	B1-1_00220	PpiC domain-containing protein
- none -	fig|923.3.peg.44	hypothetical protein	KNPPMOOD_00045	putative protein	LV476_00225	YciI family protein	B1-1_00225	YCII domain-containing protein
- none -	fig|923.3.peg.45	Intracellular septation protein IspA	KNPPMOOD_00046	Intracellular septation protein	LV476_00230	septation protein A	B1-1_00230	putative intracellular septation protein A
- none -	fig|923.3.peg.46	YciO protein, TsaC/YrdC paralog	KNPPMOOD_00047	putative protein YciO	LV476_00235	threonylcarbamoyl-AMP synthase	B1-1_00235	Translation factor Sua5
- none -	fig|923.3.peg.47	FIG004556: membrane metalloprotease	KNPPMOOD_00048	hypothetical protein	LV476_00240	site-2 protease family protein	B1-1_00240	Peptidase
- none -	fig|923.3.peg.48	Segregation and condensation protein A	KNPPMOOD_00049	Segregation and condensation protein A	LV476_00245	segregation/condensation protein A	B1-1_00245	Segregation and condensation protein ScpA
- none -	fig|923.3.peg.49	Segregation and condensation protein B	KNPPMOOD_00050	Segregation and condensation protein B	LV476_00250	SMC-Scp complex subunit ScpB	B1-1_00250	SMC-Scp complex subunit ScpB
- none -	fig|923.3.peg.50	Branched-chain phosphotransacylase (EC 2.3.1.- )	KNPPMOOD_00051	Phosphate acetyltransferase	LV476_00255	bifunctional enoyl-CoA hydratase/phosphate acetyltransferase	B1-1_00255	PTA-PTB domain-containing protein
- none -	fig|923.3.peg.51	Phosphoglucomutase (EC 5.4.2.2)	KNPPMOOD_00052	Phosphoglucomutase	LV476_00260	phosphoglucomutase (alpha-D-glucose-1%2C6-bisphosphate-dependent)	B1-1_00260	Phosphoglucomutase%2C alpha-D-glucose phosphate-specific
- none -	fig|923.3.peg.52	diguanylate cyclase/phosphodiesterase (GGDEF & EAL domains) with PAS/PAC sensor(s)	KNPPMOOD_00054	hypothetical protein	LV476_00270	EAL domain-containing protein	B1-1_00270	hypothetical protein
- none -	fig|923.3.peg.53	Putative protein-S-isoprenylcysteine methyltransferase	KNPPMOOD_00055	hypothetical protein	LV476_00275	isoprenylcysteine carboxylmethyltransferase family protein	B1-1_00275	Isoprenylcysteine carboxylmethyltransferase family protein
- none -	fig|923.3.peg.55	Cystathionine beta-lyase (EC 4.4.1.8)	KNPPMOOD_00057	Cystathionine beta-lyase PatB	LV476_00285	PatB family C-S lyase	B1-1_00285	Aminotran-1-2 domain-containing protein
- none -	fig|923.3.peg.56	hypothetical protein	KNPPMOOD_00058	hypothetical protein	LV476_00290	DUF2789 domain-containing protein	B1-1_00290	DUF2789 domain-containing protein
- none -	fig|923.3.peg.57	Possible protease sohB (EC 3.4.21.-)	KNPPMOOD_00059	hypothetical protein	LV476_00295	protease SohB	B1-1_00295	Protease SohB
- none -	fig|923.3.peg.58	Glycosyl transferase, group 1	KNPPMOOD_00060	D-inositol-3-phosphate glycosyltransferase	LV476_00300	glycosyltransferase	B1-1_00300	Glycosyl transferase family 1
- none -	fig|923.3.peg.59	UPF0104 membrane protein AF_2231	KNPPMOOD_00061	hypothetical protein	LV476_00305	flippase-like domain-containing protein	B1-1_00305	Lysylphosphatidylglycerol synthase TM region
- none -	fig|923.3.peg.60	hypothetical protein	KNPPMOOD_00064	hypothetical protein	LV476_00320	DUF1249 domain-containing protein	B1-1_00320	DUF1249 domain-containing protein
- none -	fig|923.3.peg.61	Soluble lytic murein transglycosylase	KNPPMOOD_00065	Membrane-bound lytic murein transglycosylase F	LV476_00325	lytic transglycosylase domain-containing protein	B1-1_00325	SLT domain-containing protein
- none -	fig|923.3.peg.62	hypothetical protein	KNPPMOOD_00066	Heme oxygenase HutZ	LV476_00330	hypothetical protein	B1-1_00330	hypothetical protein
- none -	fig|923.3.peg.63	tRNA-dihydrouridine(20/20a) synthase (EC 1.3.1.91)	KNPPMOOD_00067	tRNA-dihydrouridine(20/20a) synthase	LV476_00335	tRNA dihydrouridine(20/20a) synthase DusA	B1-1_00335	tRNA-dihydrouridine(20/20a) synthase
- none -	fig|923.3.peg.64	hypothetical protein	KNPPMOOD_00068	hypothetical protein	LV476_00340	outer membrane protein assembly factor BamE	B1-1_00340	hypothetical protein
- none -	fig|923.3.peg.65	hypothetical protein	KNPPMOOD_00069	hypothetical protein	LV476_00345	hypothetical protein	B1-1_00345	hypothetical protein
- none -	fig|923.3.peg.66	hypothetical protein
- none -	fig|923.3.peg.67	hypothetical protein	KNPPMOOD_00070	hypothetical protein	LV476_00350	sulfite exporter TauE/SafE family protein	B1-1_00350	putative membrane transporter protein
- none -	fig|923.3.peg.68	hypothetical protein	KNPPMOOD_00071	hypothetical protein	LV476_00355	YjfB family protein	B1-1_00355	Putative motility protein
- none -	fig|923.3.peg.69	Methyl-accepting chemotaxis sensor/transducer protein	KNPPMOOD_00072	hypothetical protein	LV476_00360	methyl-accepting chemotaxis protein	B1-1_00360	hypothetical protein
- none -	fig|923.3.peg.70	Ferrous-iron efflux pump FieF	KNPPMOOD_00073	Ferrous-iron efflux pump FieF	LV476_00365	cation diffusion facilitator family transporter	B1-1_00365	ZT-dimer domain-containing protein
- none -	fig|923.3.peg.71	hypothetical protein	KNPPMOOD_00074	putative protein YcjX	LV476_00370	YcjX family protein	B1-1_00370	DUF463 domain-containing protein
- none -	fig|923.3.peg.72	hypothetical protein	KNPPMOOD_00075	hypothetical protein	LV476_00375	DUF697 domain-containing protein	B1-1_00375	DUF697 domain-containing protein
- none -	fig|923.3.peg.74	Inner membrane protein YjdF	KNPPMOOD_00077	Inner membrane protein YjdF	LV476_00385	DUF2238 domain-containing protein	B1-1_00385	DUF2238 domain-containing protein
- none -	fig|923.3.peg.75	FOG: PAS/PAC domain	KNPPMOOD_00078	hypothetical protein	LV476_00390	sensor domain-containing diguanylate cyclase	B1-1_00390	Phytochrome-like protein cph2
- none -	fig|923.3.peg.76	hypothetical protein	KNPPMOOD_00079	hypothetical protein	LV476_00395	GGDEF domain-containing protein	B1-1_00395	GGDEF domain-containing protein
- none -	fig|923.3.peg.78	hypothetical protein	KNPPMOOD_00081	hypothetical protein	LV476_00405	hypothetical protein	B1-1_00405	hypothetical protein
- none -	fig|923.3.peg.79	hypothetical protein	KNPPMOOD_00082	hypothetical protein	LV476_00410	DsrE family protein	B1-1_00410	DrsE domain-containing protein
- none -	fig|923.3.peg.80	Phosphohydrolase (MutT/nudix family protein)	KNPPMOOD_00083	hypothetical protein	LV476_00415	pyridoxamine 5'-phosphate oxidase family protein	B1-1_00415	Putative-PNPOx domain-containing protein
- none -	fig|923.3.peg.81	Uncharacterized protease YegQ	KNPPMOOD_00084	hypothetical protein	LV476_00420	tRNA 5-hydroxyuridine modification protein YegQ	B1-1_00420	tRNA 5-hydroxyuridine modification protein YegQ
- none -	fig|923.3.peg.82	hypothetical protein	KNPPMOOD_00085	Lipopolysaccharide export system permease protein LptF	LV476_00425	LPS export ABC transporter permease LptF	B1-1_00425	Lipopolysaccharide export system permease protein LptF
- none -	fig|923.3.peg.83	hypothetical protein	KNPPMOOD_00086	Lipopolysaccharide export system permease protein LptG	LV476_00430	LPS export ABC transporter permease LptG	B1-1_00430	Lipopolysaccharide export system permease LptF/LptG
- none -	fig|923.3.peg.84	DNA topoisomerase IV subunit A (EC 5.99.1.3)	KNPPMOOD_00087	DNA topoisomerase 4 subunit A	LV476_00435	DNA topoisomerase IV subunit A	B1-1_00435	DNA topoisomerase 4 subunit A
- none -	fig|923.3.peg.85	Protease HtpX	KNPPMOOD_00088	Protease HtpX	LV476_00440	protease HtpX	B1-1_00440	Protease HtpX
- none -	fig|923.3.peg.87	hypothetical protein	KNPPMOOD_00090	hypothetical protein			B1-1_00450	hypothetical protein
- none -	fig|923.3.peg.88	hypothetical protein	KNPPMOOD_00091	hypothetical protein	LV476_00450	GGDEF domain-containing protein	B1-1_00455	hypothetical protein
- none -	fig|923.3.peg.90	hypothetical protein	KNPPMOOD_00093	hypothetical protein	LV476_00460	ABC transporter permease	B1-1_00465	Cell division protein FtsX
- none -	fig|923.3.peg.91	Cell-division-associated, ABC-transporter-like signaling protein FtsE	KNPPMOOD_00094	Cell division ATP-binding protein FtsE	LV476_00465	ATP-binding cassette domain-containing protein	B1-1_00470	Cell division ATP-binding protein FtsE
- none -	fig|923.3.peg.92	Signal recognition particle receptor FtsY	KNPPMOOD_00095	Signal recognition particle receptor FtsY	LV476_00470	signal recognition particle-docking protein FtsY	B1-1_00475	Signal recognition particle receptor FtsY
- none -	fig|923.3.peg.94	hypothetical protein	KNPPMOOD_00097	hypothetical protein	LV476_00480	flagellar protein FlgN	B1-1_00485	hypothetical protein
- none -	fig|923.3.peg.95	hypothetical protein	KNPPMOOD_00098	hypothetical protein	LV476_00485	flagellar biosynthesis anti-sigma factor FlgM	B1-1_00490	Anti-sigma-28 factor
- none -	fig|923.3.peg.96	Beta-glucosidase (EC 3.2.1.21)	KNPPMOOD_00099	hypothetical protein	LV476_00490	flagellar basal body P-ring formation protein FlgA	B1-1_00495	Flagella basal body P-ring formation protein FlgA
- none -	fig|923.3.peg.98	Chemotaxis protein methyltransferase CheR (EC 2.1.1.80)	KNPPMOOD_00101	Chemotaxis protein methyltransferase 1	LV476_00500	protein-glutamate O-methyltransferase CheR	B1-1_00505	Protein-glutamate O-methyltransferase
- none -	fig|923.3.peg.102	Flagellar hook protein FlgE	KNPPMOOD_00105	Flagellar hook protein FlgE	LV476_00520	flagellar hook protein FlgE	B1-1_00525	Flagellar hook protein FlgE
- none -	fig|923.3.peg.103	Flagellar basal-body rod protein FlgF	KNPPMOOD_00106	Flagellar basal-body rod protein FlgF	LV476_00525	flagellar basal-body rod protein FlgF	B1-1_00530	Flagellar basal-body rod protein FlgF
- none -	fig|923.3.peg.104	Flagellar basal-body rod protein FlgG	KNPPMOOD_00107	Flagellar basal-body rod protein FlgG	LV476_00530	flagellar basal-body rod protein FlgG	B1-1_00535	Flagellar basal-body rod protein FlgG
- none -	fig|923.3.peg.106	Flagellar P-ring protein FlgI	KNPPMOOD_00109	Flagellar P-ring protein	LV476_00540	flagellar basal body P-ring protein FlgI	B1-1_00545	Flagellar P-ring protein
- none -	fig|923.3.peg.107	Flagellar protein FlgJ [peptidoglycan hydrolase]	KNPPMOOD_00110	Peptidoglycan hydrolase FlgJ	LV476_00545	flagellar assembly peptidoglycan hydrolase FlgJ	B1-1_00550	Muramidase FlgJ
- none -	fig|923.3.peg.108	Flagellar hook-associated protein FlgK	KNPPMOOD_00111	Flagellar hook-associated protein 1	LV476_00550	flagellar hook-associated protein FlgK	B1-1_00555	Flagellar hook-associated protein 1
- none -	fig|923.3.peg.109	Flagellar hook-associated protein FlgL	KNPPMOOD_00112	Flagellar hook-associated protein 3	LV476_00555	flagellar hook-associated protein FlgL	B1-1_00560	Flagellin
- none -	fig|923.3.peg.111	3-oxoacyl-[acyl-carrier protein] reductase (EC 1.1.1.100), FadG	KNPPMOOD_00114	3-oxoacyl-[acyl-carrier-protein] reductase FabG	LV476_00565	3-oxoacyl-ACP reductase FabG	B1-1_00570	3-oxoacyl-[acyl-carrier-protein] reductase
- none -	fig|923.3.peg.113	3-oxoacyl-[acyl-carrier-protein] synthase, KASII (EC 2.3.1.179)	KNPPMOOD_00116	3-oxoacyl-[acyl-carrier-protein] synthase 2	LV476_00575	beta-ketoacyl-ACP synthase II	B1-1_00580	3-oxoacyl-[acyl-carrier-protein] synthase 2
- none -	fig|923.3.peg.116	Murein endolytic transglycosylase MltG	KNPPMOOD_00119	Endolytic murein transglycosylase	LV476_00590	endolytic transglycosylase MltG	B1-1_00595	Endolytic murein transglycosylase
- none -	fig|923.3.peg.118	DNA polymerase III delta prime subunit (EC 2.7.7.7)	KNPPMOOD_00121	hypothetical protein	LV476_00600	hypothetical protein	B1-1_00605	hypothetical protein
- none -	fig|923.3.peg.119	Type IV pilus biogenesis protein PilZ	KNPPMOOD_00122	hypothetical protein	LV476_00605	PilZ domain-containing protein	B1-1_00610	Pilus assembly protein PilZ
- none -	fig|923.3.peg.120	Uncharacterized metal-dependent hydrolase YcfH	KNPPMOOD_00123	putative metal-dependent hydrolase YcfH	LV476_00610	TatD family hydrolase	B1-1_00615	YchF/TatD family DNA exonuclease
- none -	fig|923.3.peg.121	Membrane-bound lytic murein transglycosylase D	KNPPMOOD_00124	Membrane-bound lytic murein transglycosylase D	LV476_00615	LysM peptidoglycan-binding domain-containing protein	B1-1_00620	hypothetical protein
- none -	fig|923.3.peg.123	DNA internalization-related competence protein ComEC/Rec2	KNPPMOOD_00126	hypothetical protein	LV476_00625	DNA internalization-related competence protein ComEC/Rec2	B1-1_00630	Lactamase-B domain-containing protein
- none -	fig|923.3.peg.124	hypothetical protein	KNPPMOOD_00127	hypothetical protein	LV476_00630	hypothetical protein	B1-1_00635	hypothetical protein
- none -	fig|923.3.peg.125	hypothetical protein	KNPPMOOD_00128	hypothetical protein	LV476_00635	DUF2853 family protein	B1-1_00640	hypothetical protein
- none -	fig|923.3.peg.126	L-ectoine synthase (EC 4.2.1.108)	KNPPMOOD_00129	L-ectoine synthase	LV476_00640	ectoine synthase	B1-1_00645	L-ectoine synthase
- none -	fig|923.3.peg.127	Diaminobutyrate--2-oxoglutarate transaminase (EC 2.6.1.76)	KNPPMOOD_00130	Diaminobutyrate--2-oxoglutarate transaminase	LV476_00645	diaminobutyrate--2-oxoglutarate transaminase	B1-1_00650	Diaminobutyrate--2-oxoglutarate transaminase
- none -	fig|923.3.peg.128	L-2,4-diaminobutyric acid acetyltransferase (EC 2.3.1.178)	KNPPMOOD_00131	L-2%2C4-diaminobutyric acid acetyltransferase	LV476_00650	diaminobutyrate acetyltransferase	B1-1_00655	L-2%2C4-diaminobutyric acid acetyltransferase
- none -	fig|923.3.peg.130	Hemerythrin HHE cation binding region	KNPPMOOD_00133	hypothetical protein	LV476_00660	hemerythrin domain-containing protein	B1-1_00665	Hemerythrin HHE cation-binding protein
- none -	fig|923.3.peg.133	hypothetical protein	KNPPMOOD_00136	hypothetical protein	LV476_00675	trimeric intracellular cation channel family protein	B1-1_00680	hypothetical protein
- none -	fig|923.3.peg.134	Uncharacterized efflux ABC transporter, ATP-binding protein YadG	KNPPMOOD_00137	putative ABC transporter ATP-binding protein YadG	LV476_00680	ABC transporter ATP-binding protein	B1-1_00685	ABC transporter
- none -	fig|923.3.peg.135	Uncharacterized efflux ABC transporter, permease protein YadH	KNPPMOOD_00138	Inner membrane transport permease YadH	LV476_00685	ABC transporter permease	B1-1_00690	Transport permease protein
- none -	fig|923.3.peg.136	probable uroporphyrin-III c-methyltransferase (EC 2.1.1.107)	KNPPMOOD_00139	hypothetical protein	LV476_00690	DUF488 domain-containing protein	B1-1_00695	Uroporphyrin-III methyltransferase
- none -	fig|923.3.peg.137	hypothetical protein	KNPPMOOD_00140	hypothetical protein	LV476_00695	PLDc N-terminal domain-containing protein	B1-1_00700	PLDc-N domain-containing protein
- none -	fig|923.3.peg.138	Peptide-methionine (S)-S-oxide reductase MsrA (EC 1.8.4.11)	KNPPMOOD_00141	Peptide methionine sulfoxide reductase MsrA	LV476_00700	peptide-methionine (S)-S-oxide reductase MsrA	B1-1_00705	Peptide methionine sulfoxide reductase MsrA
- none -	fig|923.3.peg.139	Endonuclease III (EC 4.2.99.18)	KNPPMOOD_00142	Endonuclease III	LV476_00705	endonuclease	B1-1_00710	ENDO3c domain-containing protein
- none -	fig|923.3.peg.142	Flagellar protein FlaG	KNPPMOOD_00145	hypothetical protein	LV476_00720	flagellar protein FlaG	B1-1_00725	Flagellar protein FlaG
- none -	fig|923.3.peg.143	Flagellar cap protein FliD	KNPPMOOD_00146	B-type flagellar hook-associated protein 2	LV476_00725	flagellar filament capping protein FliD	B1-1_00730	Flagellar hook-associated protein 2
- none -	fig|923.3.peg.144	Flagellar biosynthesis protein FliS	KNPPMOOD_00147	Flagellar secretion chaperone FliS	LV476_00730	flagellar export chaperone FliS	B1-1_00735	Flagellar secretion chaperone FliS
- none -	fig|923.3.peg.145	hypothetical protein	KNPPMOOD_00148	hypothetical protein	LV476_00735	flagellar protein FliT	B1-1_00740	Flagellar protein FliT
- none -	fig|923.3.peg.146	Excinuclease ABC, C subunit-like	KNPPMOOD_00149	hypothetical protein	LV476_00740	GIY-YIG nuclease family protein	B1-1_00745	GIY-YIG domain-containing protein
- none -	fig|923.3.peg.147	hypothetical protein	KNPPMOOD_00150	hypothetical protein	LV476_00745	2-dehydropantoate 2-reductase	B1-1_00750	hypothetical protein
- none -	fig|923.3.peg.148	FIG002776: hypothetical protein	KNPPMOOD_00151	hypothetical protein	LV476_00750	cupin domain-containing protein	B1-1_00755	JmjC domain-containing protein
- none -	fig|923.3.peg.149	Sulfide:quinone oxidoreductase, Type I	KNPPMOOD_00152	Sulfide-quinone reductase	LV476_00755	FAD-dependent oxidoreductase	B1-1_00760	NAD(P)/FAD-dependent oxidoreductase
- none -	fig|923.3.peg.150	Ribosomal protein L3 N(5)-glutamine methyltransferase (EC 2.1.1.298)	KNPPMOOD_00153	50S ribosomal protein L3 glutamine methyltransferase	LV476_00760	50S ribosomal protein L3 N(5)-glutamine methyltransferase	B1-1_00765	MTS domain-containing protein
- none -	fig|923.3.peg.151	Phosphatidylserine decarboxylase (EC 4.1.1.65)	KNPPMOOD_00154	Phosphatidylserine decarboxylase proenzyme	LV476_00765	archaetidylserine decarboxylase	B1-1_00770	Phosphatidylserine decarboxylase proenzyme
- none -	fig|923.3.peg.152	Translation elongation factor P Lys34--(R)-beta-lysine ligase	KNPPMOOD_00155	Elongation factor P--(R)-beta-lysine ligase	LV476_00770	EF-P lysine aminoacylase GenX	B1-1_00775	AA-TRNA-LIGASE-II domain-containing protein
- none -	fig|923.3.peg.155	hypothetical protein	KNPPMOOD_00158	hypothetical protein	LV476_00785	hypothetical protein	B1-1_00790	hypothetical protein
- none -	fig|923.3.peg.156	diguanylate cyclase/phosphodiesterase (GGDEF & EAL domains) with PAS/PAC sensor(s)	KNPPMOOD_00159	hypothetical protein	LV476_00790	EAL domain-containing protein	B1-1_00795	hypothetical protein
- none -	fig|923.3.peg.157	hypothetical protein	KNPPMOOD_00160	Dihydroneopterin aldolase	LV476_00795	dihydroneopterin aldolase	B1-1_00800	7%2C8-dihydroneopterin aldolase
- none -	fig|923.3.peg.158	SAM-dependent methyltransferase, MidA	KNPPMOOD_00161	hypothetical protein	LV476_00800	SAM-dependent methyltransferase	B1-1_00805	hypothetical protein
- none -	fig|923.3.peg.159	hypothetical protein	KNPPMOOD_00162	putative oxidoreductase YciK	LV476_00805	SDR family NAD(P)-dependent oxidoreductase	B1-1_00810	hypothetical protein
- none -	fig|923.3.peg.160	hypothetical protein	KNPPMOOD_00163	hypothetical protein	LV476_00810	squalene/phytoene synthase family protein	B1-1_00815	hypothetical protein
- none -	fig|923.3.peg.161	hypothetical protein	KNPPMOOD_00164	Methyl-accepting chemotaxis protein 4	LV476_00815	methyl-accepting chemotaxis protein	B1-1_00820	Methyl-accepting chemotaxis protein (MCP) signalling domain-containing protein
- none -	fig|923.3.peg.162	hypothetical protein	KNPPMOOD_00165	hypothetical protein	LV476_00820	hypothetical protein	B1-1_00825	hypothetical protein
- none -	fig|923.3.peg.164	3-demethylubiquinol 3-O-methyltransferase (EC 2.1.1.64) @ 2-polyprenyl-6-hydroxyphenyl methylase (EC 2.1.1.222)	KNPPMOOD_00167	Ubiquinone biosynthesis O-methyltransferase	LV476_00830	bifunctional 2-polyprenyl-6-hydroxyphenol methylase/3-demethylubiquinol 3-O-methyltransferase UbiG	B1-1_00835	Ubiquinone biosynthesis O-methyltransferase
- none -	fig|923.3.peg.165	Methylthioadenosine deaminase (EC 3.5.4.31)	KNPPMOOD_00168	5-methylthioadenosine/S-adenosylhomocysteine deaminase	LV476_00835	TRZ/ATZ family hydrolase	B1-1_00840	5-methylthioadenosine/S-adenosylhomocysteine deaminase
- none -	fig|923.3.peg.166	N-acetylornithine aminotransferase (EC 2.6.1.11)	KNPPMOOD_00169	Acetylornithine aminotransferase	LV476_00840	aspartate aminotransferase family protein	B1-1_00845	Acetylornithine aminotransferase
- none -	fig|923.3.peg.168	hypothetical protein	KNPPMOOD_00171	hypothetical protein	LV476_00850	cupin domain-containing protein	B1-1_00855	Cupin-3 domain-containing protein
- none -	fig|923.3.peg.169	N-acetylglutamate synthase (EC 2.3.1.1)	KNPPMOOD_00172	Amino-acid acetyltransferase	LV476_00855	amino-acid N-acetyltransferase	B1-1_00860	Amino-acid acetyltransferase
- none -	fig|923.3.peg.170	16S rRNA (guanine(1516)-N(2))-methyltransferase (EC 2.1.1.242)	KNPPMOOD_00173	Ribosomal RNA small subunit methyltransferase J	LV476_00860	class I SAM-dependent methyltransferase	B1-1_00865	Ribosomal RNA small subunit methyltransferase J
- none -	fig|923.3.peg.171	hypothetical protein	KNPPMOOD_00174	hypothetical protein	LV476_00865	hypothetical protein	B1-1_00870	CAP10 domain-containing protein
- none -	fig|923.3.peg.173	Hemerythrin domain protein	KNPPMOOD_00176	hypothetical protein	LV476_00875	hemerythrin domain-containing protein	B1-1_00880	Hemerythrin domain-containing protein
- none -	fig|923.3.peg.174	hypothetical protein	KNPPMOOD_00177	hypothetical protein	LV476_00880	transporter substrate-binding domain-containing protein	B1-1_00885	hypothetical protein
- none -	fig|923.3.peg.175	hypothetical protein	KNPPMOOD_00178	hypothetical protein	LV476_00885	cation diffusion facilitator family transporter	B1-1_00890	Cation transporter
- none -	fig|923.3.peg.176	hypothetical protein	KNPPMOOD_00179	hypothetical protein	LV476_00890	Rho termination factor	B1-1_00895	Rho-N domain-containing protein
- none -	fig|923.3.peg.177	hypothetical protein	KNPPMOOD_00180	hypothetical protein	LV476_00895	hypothetical protein	B1-1_00900	Orange domain-containing protein
- none -	fig|923.3.peg.178	hypothetical protein	KNPPMOOD_00181	hypothetical protein	LV476_00900	carboxylate--amine ligase	B1-1_00905	ATP-grasp domain-containing protein
- none -	fig|923.3.peg.179	hypothetical protein	KNPPMOOD_00182	hypothetical protein	LV476_00905	DUF4174 domain-containing protein	B1-1_00910	DUF4174 domain-containing protein
- none -	fig|923.3.peg.180	FIG00613342: Bacterial patatin-like phospholipase domain containing protein	KNPPMOOD_00183	putative NTE family protein	LV476_00910	patatin-like phospholipase RssA	B1-1_00915	PNPLA domain-containing protein
- none -	fig|923.3.peg.181	hypothetical protein	KNPPMOOD_00184	hypothetical protein	LV476_00915	DUF748 domain-containing protein	B1-1_00920	hypothetical protein
- none -	fig|923.3.peg.182	hypothetical protein	KNPPMOOD_00185	hypothetical protein	LV476_00920	DUF2058 domain-containing protein	B1-1_00925	hypothetical protein
- none -	fig|923.3.peg.183	hypothetical protein
- none -	fig|923.3.peg.184	ATP-dependent RNA helicase RhlE (EC 3.6.4.13)	KNPPMOOD_00186	ATP-dependent RNA helicase RhlE	LV476_00925	DEAD/DEAH box helicase	B1-1_00930	ATP-dependent RNA helicase RhlE
- none -	fig|923.3.peg.186	hypothetical protein	KNPPMOOD_00188	hypothetical protein	LV476_00935	hypothetical protein	B1-1_00940	hypothetical protein
- none -	fig|923.3.peg.187	hypothetical protein	KNPPMOOD_00189	hypothetical protein	LV476_00945	hypothetical protein	B1-1_00945	hypothetical protein
- none -	fig|923.3.peg.188	hypothetical protein	KNPPMOOD_00190	hypothetical protein	LV476_00950	GNAT family N-acetyltransferase	B1-1_00950	hypothetical protein
- none -	fig|923.3.peg.189	hypothetical protein	KNPPMOOD_00191	hypothetical protein	LV476_00955	hypothetical protein	B1-1_00955	hypothetical protein
- none -	fig|923.3.peg.191	Distantly related to nitrogen regulatory protein P-II	KNPPMOOD_00193	hypothetical protein	LV476_00965	P-II family nitrogen regulator	B1-1_00965	Transcriptional regulator
- none -	fig|923.3.peg.193	hypothetical protein	KNPPMOOD_00195	hypothetical protein	LV476_00975	hypothetical protein	B1-1_00975	hypothetical protein
- none -	fig|923.3.peg.197	Chromosome (plasmid) partitioning protein ParA	KNPPMOOD_00199	hypothetical protein			B1-1_00995	CbiA domain-containing protein
- none -	fig|923.3.peg.198	hypothetical protein	KNPPMOOD_00200	Putative pterin-4-alpha-carbinolamine dehydratase	LV476_01000	4a-hydroxytetrahydrobiopterin dehydratase	B1-1_01000	4a-hydroxytetrahydrobiopterin dehydratase
- none -	fig|923.3.peg.199	hypothetical protein	KNPPMOOD_00201	Bacterioferritin	LV476_01005	bacterioferritin	B1-1_01005	Ferritin-like diiron domain-containing protein
- none -	fig|923.3.peg.200	Carboxysome shell protein CsoS1	KNPPMOOD_00202	Major carboxysome shell protein 1C	LV476_01010	BMC domain-containing protein	B1-1_01010	Carbon dioxide-concentrating protein CcmK
- none -	fig|923.3.peg.201	Carboxysome shell protein CsoS1	KNPPMOOD_00203	Major carboxysome shell protein 1A	LV476_01015	BMC domain-containing protein	B1-1_01015	Carboxysome shell protein CsoS1C	?
- none -	fig|923.3.peg.202	Carboxysome shell protein CsoS1	KNPPMOOD_00204	Major carboxysome shell protein 1A	LV476_01020	BMC domain-containing protein	B1-1_01020	Carboxysome shell protein CsoS1C
- none -	fig|923.3.peg.203	hypothetical protein	KNPPMOOD_00205	Ethanolamine utilization protein EutN			B1-1_01025	Carboxysome shell protein
- none -	fig|923.3.peg.204	Carboxysome peptide A	KNPPMOOD_00206	Ethanolamine utilization protein EutN	LV476_01030	carboxysome peptide A	B1-1_01030	Carboxysome shell protein
- none -	fig|923.3.peg.205	Carboxysome shell protein CsoS3	KNPPMOOD_00207	hypothetical protein	LV476_01035	carboxysome shell carbonic anhydrase	B1-1_01035	Carbonic anhydrase
- none -	fig|923.3.peg.206	Carboxysome shell protein CsoS2					B1-1_01040	Carboxysome shell peptide mid-region
- none -	fig|923.3.peg.210	hypothetical protein	KNPPMOOD_00212	hypothetical protein	LV476_01065	hypothetical protein	B1-1_01060	hypothetical protein
- none -	fig|923.3.peg.213	Prolipoprotein diacylglyceryl transferase	KNPPMOOD_00215	Phosphatidylglycerol--prolipoprotein diacylglyceryl transferase	LV476_01080	prolipoprotein diacylglyceryl transferase	B1-1_01075	Phosphatidylglycerol--prolipoprotein diacylglyceryl transferase
- none -	fig|923.3.peg.214	Uncharacterized protein YyaL	KNPPMOOD_00216	hypothetical protein	LV476_01085	thioredoxin domain-containing protein	B1-1_01080	Thioredox-DsbH domain-containing protein
- none -	fig|923.3.peg.215	Putative hemolysin	KNPPMOOD_00217	hypothetical protein	LV476_01090	GNAT family N-acetyltransferase	B1-1_01085	GNAT family N-acetyltransferase
- none -	fig|923.3.peg.216	Transcriptional regulator PA2737, MerR family	KNPPMOOD_00218	hypothetical protein			B1-1_01090	MerR family transcriptional regulator
- none -	fig|923.3.peg.224	hypothetical protein	KNPPMOOD_00226	hypothetical protein	LV476_01135	DUF3429 domain-containing protein	B1-1_01130	DUF3429 domain-containing protein
- none -	fig|923.3.peg.225	hypothetical protein	KNPPMOOD_00228	hypothetical protein	LV476_01145	hypothetical protein	B1-1_01140	hypothetical protein
- none -	fig|923.3.peg.227	hypothetical protein	KNPPMOOD_00230	Bifunctional homocysteine S-methyltransferase/5%2C10-methylenetetrahydrofolate reductase	LV476_01155	homocysteine S-methyltransferase family protein	B1-1_01150	Hcy-binding domain-containing protein
- none -	fig|923.3.peg.228	hypothetical protein	KNPPMOOD_00231	hypothetical protein	LV476_01160	STAS/SEC14 domain-containing protein	B1-1_01155	hypothetical protein
- none -	fig|923.3.peg.229	hypothetical protein	KNPPMOOD_00232	hypothetical protein	LV476_01165	hypothetical protein	B1-1_01160	hypothetical protein
- none -	fig|923.3.peg.230	hypothetical protein	KNPPMOOD_00233	hypothetical protein	LV476_01170	hypothetical protein	B1-1_01165	hypothetical protein
- none -	fig|923.3.peg.231	hypothetical protein	KNPPMOOD_00234	hypothetical protein	LV476_01175	PepSY domain-containing protein	B1-1_01170	hypothetical protein
- none -	fig|923.3.peg.233	hypothetical protein	KNPPMOOD_00236	hypothetical protein	LV476_01185	S8 family serine peptidase	B1-1_01180	Peptidase-S8 domain-containing protein
- none -	fig|923.3.peg.234	hypothetical protein	KNPPMOOD_00237	hypothetical protein	LV476_01190	hypothetical protein	B1-1_01185	hypothetical protein
- none -	fig|923.3.peg.235	diguanylate cyclase/phosphodiesterase (GGDEF & EAL domains) with PAS/PAC sensor(s)	KNPPMOOD_00238	hypothetical protein	LV476_01195	PAS domain S-box protein	B1-1_01190	hypothetical protein
- none -	fig|923.3.peg.236	hypothetical protein	KNPPMOOD_00239	hypothetical protein	LV476_01200	lipid A deacylase LpxR family protein	B1-1_01195	hypothetical protein
- none -	fig|923.3.peg.237	hypothetical protein	KNPPMOOD_00240	hypothetical protein	LV476_01205	Mut7-C RNAse domain-containing protein	B1-1_01200	Mut7-C domain-containing protein	TRAP transporter solute receptor, unknown substrate 6
- none -	fig|923.3.peg.238	hypothetical protein	KNPPMOOD_00241	hypothetical protein	LV476_01210	Lrp/AsnC family transcriptional regulator	B1-1_01205	DNA-binding transcriptional regulator%2C Lrp family
- none -	fig|923.3.peg.239	hypothetical protein
- none -	fig|923.3.peg.244	Uncharacterized UPF0721 integral membrane protein	KNPPMOOD_00246	hypothetical protein	LV476_01235	sulfite exporter TauE/SafE family protein	B1-1_01230	putative membrane transporter protein
- none -	fig|923.3.peg.245	Uncharacterized zinc-finger containing protein YbiI	KNPPMOOD_00247	putative protein YbiI	LV476_01240	DksA/TraR family C4-type zinc finger protein	B1-1_01235	DksA C4-type domain-containing protein
- none -	fig|923.3.peg.246	Small-conductance mechanosensitive channel	KNPPMOOD_00248	hypothetical protein	LV476_01245	mechanosensitive ion channel family protein	B1-1_01240	Mechanosensitive ion channel protein MscS
- none -	fig|923.3.peg.247	hypothetical protein	KNPPMOOD_00249	hypothetical protein	LV476_01250	hypothetical protein	B1-1_01245	hypothetical protein
- none -	fig|923.3.peg.248	Luciferase-like monooxygenase YhbW	KNPPMOOD_00250	hypothetical protein	LV476_01255	LLM class flavin-dependent oxidoreductase	B1-1_01250	MsnO8 family LLM class oxidoreductase
- none -	fig|923.3.peg.250	hypothetical protein	KNPPMOOD_00252	hypothetical protein	LV476_01265	hypothetical protein	B1-1_01260	hypothetical protein	Allophanate hydrolase (EC 3.5.1.54)
- none -	fig|923.3.peg.251	High-affinity iron permease	KNPPMOOD_00253	Ferrous iron permease EfeU	LV476_01270	FTR1 family protein	B1-1_01265	Iron permease
- none -	fig|923.3.peg.252	FIG00536623: hypothetical protein	KNPPMOOD_00254	hypothetical protein	LV476_01275	cupredoxin domain-containing protein	B1-1_01270	Cupredoxin-1 domain-containing protein
- none -	fig|923.3.peg.253	hypothetical protein			LV476_01280	hypothetical protein
- none -	fig|923.3.peg.256	Urea carboxylase-related aminomethyltransferase	KNPPMOOD_00257	hypothetical protein	LV476_01295	urea carboxylase-associated family protein	B1-1_01285	Urea carboxylase
- none -	fig|923.3.peg.257	Urea carboxylase-related aminomethyltransferase	KNPPMOOD_00258	hypothetical protein	LV476_01300	urea carboxylase-associated family protein	B1-1_01290	Urea carboxylase
- none -	fig|923.3.peg.258	Urea carboxylase-related ABC transporter, ATP-binding protein	KNPPMOOD_00259	Bicarbonate transport ATP-binding protein CmpD	LV476_01305	ABC transporter ATP-binding protein	B1-1_01295	Lauroyl acyltransferase
- none -	fig|923.3.peg.260	Urea carboxylase-related ABC transporter, substrate-binding protein	KNPPMOOD_00261	hypothetical protein	LV476_01315	putative urea ABC transporter substrate-binding protein	B1-1_01305	Lipid kinase
- none -	fig|923.3.peg.261	Cardiolipin synthase (EC 2.7.8.-) phosphatidylethanolamine-utilizing, bacterial type ClsC	KNPPMOOD_00262	Cardiolipin synthase C	LV476_01320	phospholipase D family protein	B1-1_01310	Putative phospholipase D
- none -	fig|923.3.peg.262	Aerotaxis sensor receptor protein	KNPPMOOD_00263	Aerotaxis receptor	LV476_01325	methyl-accepting chemotaxis protein	B1-1_01315	hypothetical protein
- none -	fig|923.3.peg.263	hypothetical protein	KNPPMOOD_00264	hypothetical protein	LV476_01330	hypothetical protein	B1-1_01320	hypothetical protein
- none -	fig|923.3.peg.264	Mg(2+)-transport-ATPase-associated protein MgtC	KNPPMOOD_00265	Protein MgtC	LV476_01335	MgtC/SapB family protein	B1-1_01325	Protein MgtC
- none -	fig|923.3.peg.265	hypothetical protein	KNPPMOOD_00266	hypothetical protein	LV476_01340	hypothetical protein	B1-1_01330	Gly-zipper-Omp domain-containing protein
- none -	fig|923.3.peg.266	FIG015287: Zinc protease	KNPPMOOD_00267	putative zinc protease	LV476_01345	insulinase family protein	B1-1_01335	Insulinase family protein
- none -	fig|923.3.peg.267	FIG015547: peptidase, M16 family	KNPPMOOD_00268	hypothetical protein	LV476_01350	insulinase family protein	B1-1_01340	hypothetical protein
- none -	fig|923.3.peg.268	O-acetyl-ADP-ribose deacetylase	KNPPMOOD_00269	putative protein	LV476_01355	macro domain-containing protein	B1-1_01345	Appr-1-p processing protein
- none -	fig|923.3.peg.273	hypothetical protein	KNPPMOOD_00274	hypothetical protein	LV476_01380	PA2779 family protein	B1-1_01370	hypothetical protein
- none -	fig|923.3.peg.274	hypothetical protein	KNPPMOOD_00275	hypothetical protein	LV476_01385	PA2779 family protein	B1-1_01375	hypothetical protein
- none -	fig|923.3.peg.275	hypothetical protein	KNPPMOOD_00276	hypothetical protein	LV476_01390	PA2778 family cysteine peptidase	B1-1_01380	TPR-REGION domain-containing protein
- none -	fig|923.3.peg.277	Thiosulfate sulfurtransferase, rhodanese (EC 2.8.1.1)	KNPPMOOD_00278	Thiosulfate sulfurtransferase	LV476_01400	sulfurtransferase	B1-1_01390	Thiosulfate sulfurtransferase
- none -	fig|923.3.peg.279	hypothetical protein	KNPPMOOD_00280	hypothetical protein	LV476_01415	hypothetical protein	B1-1_01400	hypothetical protein
- none -	fig|923.3.peg.281	Bll5738 protein	KNPPMOOD_00282	hypothetical protein	LV476_01425	OsmC family protein	B1-1_01410	Peroxiredoxin
- none -	fig|923.3.peg.283	Carbonic anhydrase, alpha class (EC 4.2.1.1)	KNPPMOOD_00284	Carbonic anhydrase	LV476_01435	carbonic anhydrase family protein	B1-1_01420	Carbonic anhydrase
- none -	fig|923.3.peg.284	hypothetical protein	KNPPMOOD_00285	hypothetical protein	LV476_01440	hypothetical protein	B1-1_01425	hypothetical protein
- none -	fig|923.3.peg.287	Transcriptional regulator, LysR family	KNPPMOOD_00288	HTH-type transcriptional activator CmpR	LV476_01455	LysR substrate-binding domain-containing protein	B1-1_01440	LysR family transcriptional regulator
- none -	fig|923.3.peg.289	Protein PhnA	KNPPMOOD_00290	hypothetical protein	LV476_01465	alkylphosphonate utilization protein	B1-1_01450	Protein YjdM
- none -	fig|923.3.peg.291	hypothetical protein	KNPPMOOD_00292	hypothetical protein			B1-1_01460	hypothetical protein
- none -	fig|923.3.peg.292	hypothetical protein	KNPPMOOD_00293	putative amino acid permease YhdG	LV476_01475	APC family permease	B1-1_01465	Amino acid permease
- none -	fig|923.3.peg.293	Membrane-bound lytic murein transglycosylase F (EC 4.2.2.n1)	KNPPMOOD_00294	Membrane-bound lytic murein transglycosylase F	LV476_01480	membrane-bound lytic murein transglycosylase MltF	B1-1_01470	Membrane-bound lytic murein transglycosylase F 2
- none -	fig|923.3.peg.294	hypothetical protein	KNPPMOOD_00295	hypothetical protein	LV476_01485	hypothetical protein	B1-1_01475	hypothetical protein
- none -	fig|923.3.peg.295	hypothetical protein	KNPPMOOD_00296	hypothetical protein			B1-1_01480	hypothetical protein
- none -	fig|923.3.peg.296	Oxygen-insensitive NAD(P)H nitroreductase (EC 1.-.-.-) / Dihydropteridine reductase (EC 1.5.1.34)	KNPPMOOD_00297	Protein DrgA	LV476_01490	nitroreductase family protein	B1-1_01485	Nitroreductase
- none -	fig|923.3.peg.298	Glutathione S-transferase	KNPPMOOD_00299	hypothetical protein	LV476_01500	glutathione S-transferase family protein	B1-1_01495	Glutathione S-transferase family protein
- none -	fig|923.3.peg.299	hypothetical protein	KNPPMOOD_00300	hypothetical protein	LV476_01505	YeeE/YedE family protein	B1-1_01500	Sulf-transp domain-containing protein
- none -	fig|923.3.peg.300	hypothetical protein	KNPPMOOD_00301	hypothetical protein	LV476_01510	YeeE/YedE family protein	B1-1_01505	Sulf-transp domain-containing protein
- none -	fig|923.3.peg.303	hypothetical protein	KNPPMOOD_00304	Septum site-determining protein MinC	LV476_01525	septum site-determining protein MinC	B1-1_01520	putative septum site-determining protein MinC
- none -	fig|923.3.peg.304	FIG002842: hypothetical protein	KNPPMOOD_00305	Cell division protein ZapD	LV476_01530	cell division protein ZapD	B1-1_01525	Cell division protein ZapD
- none -	fig|923.3.peg.305	5-methyltetrahydrofolate--homocysteine methyltransferase (EC 2.1.1.13)	KNPPMOOD_00306	Methionine synthase	LV476_01535	methionine synthase	B1-1_01530	Methionine synthase
- none -	fig|923.3.peg.306	hypothetical protein
- none -	fig|923.3.peg.307	hypothetical protein	KNPPMOOD_00307	hypothetical protein	LV476_01540	DUF2062 domain-containing protein	B1-1_01535	DUF2062 domain-containing protein
- none -	fig|923.3.peg.308	hypothetical protein	KNPPMOOD_00308	Transcriptional regulator SlyA	LV476_01545	MarR family transcriptional regulator	B1-1_01540	HTH marR-type domain-containing protein
- none -	fig|923.3.peg.310	2-Keto-3-deoxy-D-manno-octulosonate-8-phosphate synthase (EC 2.5.1.55)	KNPPMOOD_00310	2-dehydro-3-deoxyphosphooctonate aldolase	LV476_01555	3-deoxy-8-phosphooctulonate synthase	B1-1_01550	2-dehydro-3-deoxyphosphooctonate aldolase
- none -	fig|923.3.peg.311	Enolase (EC 4.2.1.11)	KNPPMOOD_00311	Enolase	LV476_01560	phosphopyruvate hydratase	B1-1_01555	Enolase
- none -	fig|923.3.peg.312	hypothetical protein	KNPPMOOD_00312	Cell division protein FtsB	LV476_01565	septum formation initiator family protein	B1-1_01560	Cell division protein FtsB
- none -	fig|923.3.peg.315	Triosephosphate isomerase (EC 5.3.1.1)	KNPPMOOD_00315	Triosephosphate isomerase	LV476_01580	triose-phosphate isomerase	B1-1_01575	Triosephosphate isomerase
- none -	fig|923.3.peg.316	Protein translocase membrane subunit SecG	KNPPMOOD_00316	Protein-export membrane protein SecG	LV476_01585	preprotein translocase subunit SecG	B1-1_01580	Protein-export membrane protein SecG
- none -	fig|923.3.peg.331	hypothetical protein	KNPPMOOD_00332	hypothetical protein	LV476_01665	DUF2818 family protein	B1-1_01660	DUF2818 domain-containing protein
- none -	fig|923.3.peg.332	hypothetical protein	KNPPMOOD_00333	High frequency lysogenization protein HflD	LV476_01670	lysogenization regulator HflD	B1-1_01665	High frequency lysogenization HflD-like protein
- none -	fig|923.3.peg.333	tRNA-specific 2-thiouridylase MnmA (EC 2.8.1.13)	KNPPMOOD_00334	tRNA-specific 2-thiouridylase MnmA	LV476_01675	tRNA 2-thiouridine(34) synthase MnmA	B1-1_01670	tRNA-specific 2-thiouridylase MnmA
- none -	fig|923.3.peg.334	Nudix-like NDP and NTP phosphohydrolase NudJ	KNPPMOOD_00335	Phosphatase NudJ	LV476_01680	NUDIX domain-containing protein	B1-1_01675	Nudix hydrolase domain-containing protein
- none -	fig|923.3.peg.336	Nicotinamide-nucleotide amidase (EC 3.5.1.42)	KNPPMOOD_00337	Nicotinamide-nucleotide amidohydrolase PncC	LV476_01690	CinA family protein	B1-1_01685	CinA family protein
- none -	fig|923.3.peg.337	1,6-anhydro-N-acetylmuramyl-L-alanine amidase	KNPPMOOD_00338	1%2C6-anhydro-N-acetylmuramyl-L-alanine amidase AmpD	LV476_01695	1%2C6-anhydro-N-acetylmuramyl-L-alanine amidase AmpD	B1-1_01690	1%2C6-anhydro-N-acetylmuramyl-L-alanine amidase AmpD
- none -	fig|923.3.peg.338	hypothetical protein	KNPPMOOD_00339	hypothetical protein	LV476_01700	hypothetical protein	B1-1_01695	hypothetical protein
- none -	fig|923.3.peg.339	hypothetical protein	KNPPMOOD_00340	hypothetical protein	LV476_01705	DUF3185 family protein	B1-1_01700	hypothetical protein
- none -	fig|923.3.peg.341	hypothetical protein	KNPPMOOD_00342	hypothetical protein	LV476_01715	hypothetical protein	B1-1_01710	hypothetical protein
- none -	fig|923.3.peg.342	Single-stranded-DNA-specific exonuclease RecJ	KNPPMOOD_00343	Single-stranded-DNA-specific exonuclease RecJ	LV476_01720	single-stranded-DNA-specific exonuclease RecJ	B1-1_01715	Single-stranded-DNA-specific exonuclease RecJ
- none -	fig|923.3.peg.343	Glutamine--fructose-6-phosphate aminotransferase [isomerizing] (EC 2.6.1.16)	KNPPMOOD_00344	Glutamine--fructose-6-phosphate aminotransferase [isomerizing]	LV476_01725	glutamine--fructose-6-phosphate transaminase (isomerizing)	B1-1_01720	Glutamine--fructose-6-phosphate aminotransferase [isomerizing]
- none -	fig|923.3.peg.344	hypothetical protein	KNPPMOOD_00345	hypothetical protein	LV476_01730	Wzz/FepE/Etk N-terminal domain-containing protein	B1-1_01725	Wzz domain-containing protein
- none -	fig|923.3.peg.345	UDP-N-acetyl-D-glucosamine 6-dehydrogenase (EC 1.1.1.136)	KNPPMOOD_00346	UDP-N-acetyl-D-glucosamine 6-dehydrogenase	LV476_01735	Vi polysaccharide biosynthesis UDP-N-acetylglucosamine C-6 dehydrogenase TviB	B1-1_01730	Vi polysaccharide biosynthesis UDP-N-acetylglucosamine C-6 dehydrogenase TviB
- none -	fig|923.3.peg.349	hypothetical protein	KNPPMOOD_00350	hypothetical protein	LV476_01755	four helix bundle protein	B1-1_01750	hypothetical protein
- none -	fig|923.3.peg.352	Aminotransferase, DegT/DnrJ/EryC1/StrS family	KNPPMOOD_00353	dTDP-4-amino-4%2C6-dideoxy-D-glucose transaminase	LV476_01770	DegT/DnrJ/EryC1/StrS family aminotransferase	B1-1_01765	DegT/DnrJ/EryC1/StrS family aminotransferase
- none -	fig|923.3.peg.353	hypothetical protein	KNPPMOOD_00354	putative protein	LV476_01775	WbqC family protein	B1-1_01770	hypothetical protein
- none -	fig|923.3.peg.354	hypothetical protein	KNPPMOOD_00355	hypothetical protein	LV476_01780	hypothetical protein	B1-1_01775	hypothetical protein
- none -	fig|923.3.peg.355	hypothetical protein	KNPPMOOD_00356	hypothetical protein	LV476_01785	sulfotransferase	B1-1_01780	Sulfotransferase family protein
- none -	fig|923.3.peg.356	hypothetical protein	KNPPMOOD_00358	Lipopolysaccharide biosynthesis protein WzxC	LV476_01790	lipopolysaccharide biosynthesis protein	B1-1_01790	Polysacc-synt-C domain-containing protein
- none -	fig|923.3.peg.358	hypothetical protein	KNPPMOOD_00360	hypothetical protein	LV476_01800	hypothetical protein	B1-1_01800	hypothetical protein
- none -	fig|923.3.peg.360	Glycosyl transferase, group 1	KNPPMOOD_00362	hypothetical protein	LV476_01810	glycosyltransferase family 4 protein	B1-1_01810	Glycosyl transferase%2C group 1
- none -	fig|923.3.peg.364	UDP-N-acetylglucosamine 4,6-dehydratase (EC 4.2.1.135)	KNPPMOOD_00366	UDP-N-acetyl-alpha-D-glucosamine C6 dehydratase	LV476_01830	polysaccharide biosynthesis protein	B1-1_01830	Polysacc-synt-2 domain-containing protein
- none -	fig|923.3.peg.365	hypothetical protein	KNPPMOOD_00367	hypothetical protein	LV476_01835	O-antigen ligase family protein	B1-1_01835	O-antigen ligase family protein
- none -	fig|923.3.peg.367	membrane protein involved in aromatic hydrocarbon degradation	KNPPMOOD_00369	hypothetical protein	LV476_01845	outer membrane protein transport protein	B1-1_01845	hypothetical protein
- none -	fig|923.3.peg.371	Two-component transcriptional response regulator, LuxR family	KNPPMOOD_00373	Transcriptional regulatory protein DegU	LV476_01865	response regulator transcription factor	B1-1_01865	hypothetical protein
- none -	fig|923.3.peg.372	hypothetical protein	KNPPMOOD_00374	Regulator of RpoS	LV476_01870	response regulator	B1-1_01870	hypothetical protein
- none -	fig|923.3.peg.373	hypothetical protein	KNPPMOOD_00375	Sensor histidine kinase RcsC	LV476_01875	ATP-binding protein	B1-1_01875	hypothetical protein
- none -	fig|923.3.peg.374	hypothetical protein	KNPPMOOD_00376	hypothetical protein	LV476_01880	Flp family type IVb pilin	B1-1_01880	hypothetical protein
- none -	fig|923.3.peg.375	hypothetical protein	KNPPMOOD_00377	hypothetical protein	LV476_01885	hypothetical protein	B1-1_01885	hypothetical protein
- none -	fig|923.3.peg.376	hypothetical protein	KNPPMOOD_00378	hypothetical protein	LV476_01890	pilus assembly protein	B1-1_01890	hypothetical protein
- none -	fig|923.3.peg.377	hypothetical protein	KNPPMOOD_00379	hypothetical protein	LV476_01895	Flp pilus assembly protein CpaB	B1-1_01895	hypothetical protein
- none -	fig|923.3.peg.378	Type II/IV secretion system secretin RcpA/CpaC, associated with Flp pilus assembly	KNPPMOOD_00380	Type 3 secretion system secretin	LV476_01900	pilus assembly protein N-terminal domain-containing protein	B1-1_01900	hypothetical protein
- none -	fig|923.3.peg.379	hypothetical protein	KNPPMOOD_00381	hypothetical protein	LV476_01905	hypothetical protein	B1-1_01905	hypothetical protein
- none -	fig|923.3.peg.380	Type II/IV secretion system ATP hydrolase TadA/VirB11/CpaF, TadA subfamily	KNPPMOOD_00382	hypothetical protein	LV476_01910	CpaF family protein	B1-1_01910	T2SP-E domain-containing protein
- none -	fig|923.3.peg.381	hypothetical protein	KNPPMOOD_00383	hypothetical protein	LV476_01915	type II secretion system F family protein	B1-1_01915	hypothetical protein
- none -	fig|923.3.peg.382	hypothetical protein	KNPPMOOD_00384	hypothetical protein	LV476_01920	type II secretion system F family protein	B1-1_01920	hypothetical protein
- none -	fig|923.3.peg.383	hypothetical protein	KNPPMOOD_00385	hypothetical protein	LV476_01925	tetratricopeptide repeat protein	B1-1_01925	hypothetical protein
- none -	fig|923.3.peg.384	hypothetical protein	KNPPMOOD_00386	hypothetical protein	LV476_01930	DUF3613 domain-containing protein	B1-1_01930	hypothetical protein
- none -	fig|923.3.peg.385	hypothetical protein	KNPPMOOD_00387	hypothetical protein	LV476_01935	pilus assembly protein TadG-related protein	B1-1_01935	hypothetical protein
- none -	fig|923.3.peg.386	hypothetical protein	KNPPMOOD_00388	hypothetical protein	LV476_01940	hypothetical protein	B1-1_01940	hypothetical protein
- none -	fig|923.3.peg.387	hypothetical protein	KNPPMOOD_00389	hypothetical protein	LV476_01945	restriction endonuclease-like protein	B1-1_01950	hypothetical protein
- none -	fig|923.3.peg.388	hypothetical protein	KNPPMOOD_00391	hypothetical protein	LV476_01950	hypothetical protein	B1-1_01955	DUF2357 domain-containing protein
- none -	fig|923.3.peg.389	5-methylcytosine-specific restriction related enzyme					B1-1_01960	AAA-5 domain-containing protein
- none -	fig|923.3.peg.391	hypothetical protein	KNPPMOOD_00393	hypothetical protein	LV476_01965	hypothetical protein	B1-1_01970	hypothetical protein	?
- none -	fig|923.3.peg.392	hypothetical protein	KNPPMOOD_00394	hypothetical protein	LV476_01970	hypothetical protein	B1-1_01975	hypothetical protein
- none -	fig|923.3.peg.393	hypothetical protein	KNPPMOOD_00395	hypothetical protein			B1-1_01980	hypothetical protein
- none -	fig|923.3.peg.394	hypothetical protein	KNPPMOOD_00396	hypothetical protein	LV476_01975	hypothetical protein	B1-1_01985	hypothetical protein
- none -	fig|923.3.peg.395	hypothetical protein	KNPPMOOD_00397	hypothetical protein	LV476_01980	DUF3987 domain-containing protein	B1-1_01990	hypothetical protein
- none -	fig|923.3.peg.396	hypothetical protein	KNPPMOOD_00398	hypothetical protein	LV476_01985	hypothetical protein	B1-1_01995	hypothetical protein
- none -	fig|923.3.peg.397	hypothetical protein	KNPPMOOD_00399	hypothetical protein			B1-1_02000	hypothetical protein
- none -	fig|923.3.peg.398	hypothetical protein	KNPPMOOD_00400	hypothetical protein	LV476_01990	hypothetical protein	B1-1_02005	hypothetical protein
- none -	fig|923.3.peg.399	Phage integrase	KNPPMOOD_00401	Tyrosine recombinase XerC	LV476_01995	site-specific integrase	B1-1_02010	Tyr recombinase domain-containing protein
- none -	fig|923.3.peg.400	hypothetical protein	KNPPMOOD_00403	hypothetical protein	LV476_02005	DUF3301 domain-containing protein	B1-1_02020	hypothetical protein
- none -	fig|923.3.peg.401	hypothetical protein	KNPPMOOD_00404	hypothetical protein	LV476_02010	DUF3024 domain-containing protein	B1-1_02025	DUF3024 domain-containing protein
- none -	fig|923.3.peg.402	DEAD-box ATP-dependent RNA helicase DeaD (= CshA) (EC 3.6.4.13)	KNPPMOOD_00405	ATP-dependent RNA helicase DeaD	LV476_02015	DEAD/DEAH box helicase	B1-1_02030	ATP-dependent RNA helicase DeaD
- none -	fig|923.3.peg.403	hypothetical protein	KNPPMOOD_00406	hypothetical protein	LV476_02020	mechanosensitive ion channel family protein	B1-1_02035	hypothetical protein
- none -	fig|923.3.peg.405	hypothetical protein	KNPPMOOD_00408	Protein-glutamate methylesterase/protein-glutamine glutaminase	LV476_02030	diguanylate cyclase	B1-1_02045	hypothetical protein
- none -	fig|923.3.peg.408	hypothetical protein	KNPPMOOD_00411	hypothetical protein	LV476_02045	collagen-like triple helix repeat-containing protein	B1-1_02060	hypothetical protein
- none -	fig|923.3.peg.409	hypothetical protein	KNPPMOOD_00412	hypothetical protein	LV476_02050	hypothetical protein	B1-1_02065	ShlB/FhaC/HecB family hemolysin secretion/activation protein
- none -	fig|923.3.peg.410	hypothetical protein	KNPPMOOD_00413	hypothetical protein	LV476_02055	SCP2 sterol-binding domain-containing protein	B1-1_02070	SCP2 domain-containing protein
- none -	fig|923.3.peg.411	hypothetical protein	KNPPMOOD_00414	hypothetical protein	LV476_02060	TerB family tellurite resistance protein	B1-1_02075	TerB domain-containing protein
- none -	fig|923.3.peg.412	Methyl-accepting chemotaxis sensor/transducer protein	KNPPMOOD_00415	hypothetical protein	LV476_02065	methyl-accepting chemotaxis protein	B1-1_02080	Chemotaxis protein
- none -	fig|923.3.peg.413	Bis-ABC ATPase Uup	KNPPMOOD_00416	ABC transporter ATP-binding protein uup	LV476_02070	ATP-binding cassette domain-containing protein	B1-1_02085	ATP-binding protein Uup
- none -	fig|923.3.peg.414	tRNA-specific adenosine-34 deaminase (EC 3.5.4.33)	KNPPMOOD_00417	tRNA-specific adenosine deaminase	LV476_02075	nucleoside deaminase	B1-1_02090	tRNA-specific adenosine deaminase
- none -	fig|923.3.peg.417	hypothetical protein	KNPPMOOD_00420	hypothetical protein	LV476_02090	hypothetical protein	B1-1_02105	hypothetical protein
- none -	fig|923.3.peg.419	diguanylate cyclase/phosphodiesterase (GGDEF & EAL domains) with PAS/PAC sensor(s)	KNPPMOOD_00422	hypothetical protein	LV476_02100	EAL domain-containing protein	B1-1_02115	EAL domain-containing protein
- none -	fig|923.3.peg.420	hypothetical protein	KNPPMOOD_00423	hypothetical protein	LV476_02105	ABC transporter substrate-binding protein	B1-1_02120	NMT1 domain-containing protein
- none -	fig|923.3.peg.421	hypothetical protein	KNPPMOOD_00424	hypothetical protein	LV476_02110	C40 family peptidase	B1-1_02125	NLPC-P60 domain-containing protein
- none -	fig|923.3.peg.422	23S rRNA (guanine(2445)-N(2))-methyltransferase (EC 2.1.1.173) / 23S rRNA (guanine(2069)-N(7))-methyltransferase (EC 2.1.1.264)	KNPPMOOD_00425	Ribosomal RNA large subunit methyltransferase K/L	LV476_02115	bifunctional 23S rRNA (guanine(2069)-N(7))-methyltransferase RlmK/23S rRNA (guanine(2445)-N(2))-methyltransferase RlmL	B1-1_02130	Ribosomal RNA large subunit methyltransferase K/L
- none -	fig|923.3.peg.423	hypothetical protein	KNPPMOOD_00426	hypothetical protein	LV476_02120	hypothetical protein	B1-1_02135	hypothetical protein
- none -	fig|923.3.peg.424	hypothetical protein	KNPPMOOD_00427	hypothetical protein	LV476_02125	hypothetical protein	B1-1_02140	hypothetical protein
- none -	fig|923.3.peg.426	FIG002261: Cytochrome c family protein	KNPPMOOD_00429	hypothetical protein	LV476_02135	c-type cytochrome	B1-1_02150	hypothetical protein
- none -	fig|923.3.peg.427	hypothetical protein	KNPPMOOD_00430	hypothetical protein	LV476_02140	cytochrome c4	B1-1_02155	Cytochrome c4
- none -	fig|923.3.peg.428	hypothetical protein	KNPPMOOD_00431	hypothetical protein	LV476_02145	cytochrome c	B1-1_02160	Cytochrome c
- none -	fig|923.3.peg.429	Cytochrome c oxidase (cbb3-type) subunit CcoO (EC 1.9.3.1)	KNPPMOOD_00432	hypothetical protein	LV476_02150	cbb3-type cytochrome c oxidase subunit II	B1-1_02165	Cytochrome-c oxidase
- none -	fig|923.3.peg.430	Cytochrome c oxidase (cbb3-type) subunit CcoN (EC 1.9.3.1)	KNPPMOOD_00433	Cbb3-type cytochrome c oxidase subunit CcoN1	LV476_02155	cbb3-type cytochrome oxidase assembly protein CcoS	B1-1_02170	Cytochrome-c oxidase
- none -	fig|923.3.peg.431	Oligopeptide ABC transporter, ATP-binding protein OppD (TC 3.A.1.5.1)	KNPPMOOD_00434	putative ABC transporter ATP-binding protein YejF	LV476_02160	dipeptide ABC transporter ATP-binding protein	B1-1_02175	Nickel-transporting ATPase%2C Fe(3+)-transporting ATPase
- none -	fig|923.3.peg.434	hypothetical protein	KNPPMOOD_00437	hypothetical protein	LV476_02175	cytochrome c	B1-1_02190	hypothetical protein
- none -	fig|923.3.peg.435	hypothetical protein	KNPPMOOD_00438	hypothetical protein	LV476_02180	DUF423 domain-containing protein	B1-1_02195	hypothetical protein
- none -	fig|923.3.peg.436	hypothetical protein	KNPPMOOD_00439	hypothetical protein	LV476_02185	hypothetical protein	B1-1_02200	hypothetical protein
- none -	fig|923.3.peg.438	tRNA-dihydrouridine synthase DusB	KNPPMOOD_00441	tRNA-dihydrouridine synthase B	LV476_02195	tRNA dihydrouridine synthase DusB	B1-1_02210	tRNA-dihydrouridine synthase B
- none -	fig|923.3.peg.442	FIG00857679: hypothetical protein	KNPPMOOD_00445	hypothetical protein	LV476_02215	TIGR00730 family Rossman fold protein	B1-1_02230	Cytokinin riboside 5'-monophosphate phosphoribohydrolase
- none -	fig|923.3.peg.443	DNA polymerase I (EC 2.7.7.7)	KNPPMOOD_00446	DNA polymerase I	LV476_02220	DNA polymerase I	B1-1_02235	DNA polymerase I
- none -	fig|923.3.peg.444	diguanylate cyclase/phosphodiesterase (GGDEF & EAL domains) with PAS/PAC sensor(s)	KNPPMOOD_00447	hypothetical protein	LV476_02225	EAL domain-containing protein	B1-1_02240	EAL domain-containing protein
- none -	fig|923.3.peg.445	Diadenosine tetraphosphate (Ap4A) hydrolase and other HIT family hydrolases	KNPPMOOD_00448	hypothetical protein	LV476_02230	HIT family protein	B1-1_02245	HIT domain-containing protein
- none -	fig|923.3.peg.448	Putative deoxyribonuclease YjjV	KNPPMOOD_00451	putative metal-dependent hydrolase YjjV	LV476_02245	TatD family hydrolase	B1-1_02260	hypothetical protein
- none -	fig|923.3.peg.449	hypothetical protein	KNPPMOOD_00452	hypothetical protein	LV476_02250	ThiF family adenylyltransferase	B1-1_02265	ThiF domain-containing protein
- none -	fig|923.3.peg.450	Dihydroorotase (EC 3.5.2.3)	KNPPMOOD_00453	Dihydroorotase-like protein	LV476_02255	dihydroorotase	B1-1_02270	Dihydroorotase
- none -	fig|923.3.peg.451	Aspartate carbamoyltransferase (EC 2.1.3.2)	KNPPMOOD_00454	Aspartate carbamoyltransferase	LV476_02260	aspartate carbamoyltransferase catalytic subunit	B1-1_02275	Aspartate carbamoyltransferase
- none -	fig|923.3.peg.452	Pyrimidine operon regulatory protein PyrR	KNPPMOOD_00455	Bifunctional protein pyrR	LV476_02265	bifunctional pyr operon transcriptional regulator/uracil phosphoribosyltransferase PyrR	B1-1_02280	Bifunctional pyr operon transcriptional regulator/uracil phosphoribosyltransferase PyrR
- none -	fig|923.3.peg.453	hypothetical protein	KNPPMOOD_00456	Putative pre-16S rRNA nuclease	LV476_02270	Holliday junction resolvase RuvX	B1-1_02285	Putative pre-16S rRNA nuclease
- none -	fig|923.3.peg.454	UPF0301 protein YqgE	KNPPMOOD_00457	hypothetical protein	LV476_02275	YqgE/AlgH family protein	B1-1_02290	UPF0301 protein AUR63_05835
- none -	fig|923.3.peg.455	LSU rRNA pseudouridine(2605) synthase (EC 5.4.99.22)	KNPPMOOD_00458	Ribosomal large subunit pseudouridine synthase B	LV476_02280	pseudouridine synthase	B1-1_02295	rRNA pseudouridine synthase
- none -	fig|923.3.peg.456	ABC transporter, permease protein (cluster 9, phospholipid)	KNPPMOOD_00459	hypothetical protein	LV476_02285	ABC transporter permease	B1-1_02300	Intermembrane phospholipid transport system permease protein MlaE
- none -	fig|923.3.peg.457	ABC transporter, ATP-binding protein (cluster 9, phospholipid)	KNPPMOOD_00460	putative ribonucleotide transport ATP-binding protein mkl	LV476_02290	ATP-binding cassette domain-containing protein	B1-1_02305	Phospholipid ABC transporter%2C ATP-binding protein MlaF
- none -	fig|923.3.peg.458	hypothetical protein	KNPPMOOD_00461	hypothetical protein	LV476_02295	MlaD family protein	B1-1_02310	MlaD domain-containing protein
- none -	fig|923.3.peg.459	hypothetical protein	KNPPMOOD_00462	hypothetical protein	LV476_02300	ABC-type transport auxiliary lipoprotein family protein	B1-1_02315	ABC-trans-aux domain-containing protein
- none -	fig|923.3.peg.460	hypothetical protein	KNPPMOOD_00463	hypothetical protein	LV476_02305	cupin domain-containing protein	B1-1_02320	hypothetical protein
- none -	fig|923.3.peg.461	Acriflavin resistance protein	KNPPMOOD_00464	Cobalt-zinc-cadmium resistance protein CzcA	LV476_02310	efflux RND transporter permease subunit	B1-1_02325	Multidrug resistance protein MdtB
- none -	fig|923.3.peg.463	hypothetical protein	KNPPMOOD_00466	hypothetical protein	LV476_02320	TolC family protein	B1-1_02335	TolC family protein
- none -	fig|923.3.peg.464	tRNA pseudouridine(38-40) synthase (EC 5.4.99.12)	KNPPMOOD_00467	tRNA pseudouridine synthase A	LV476_02325	tRNA pseudouridine(38-40) synthase TruA	B1-1_02340	tRNA pseudouridine synthase A
- none -	fig|923.3.peg.470	hypothetical protein	KNPPMOOD_00473	Cell division protein DedD	LV476_02355	SPOR domain-containing protein	B1-1_02370	SPOR domain-containing protein
- none -	fig|923.3.peg.471	Colicin V production protein	KNPPMOOD_00474	Colicin V production protein	LV476_02360	CvpA family protein	B1-1_02375	Colicin V production CvpA
- none -	fig|923.3.peg.473	ErfK/YbiS/YcfS/YnhG family protein	KNPPMOOD_00476	hypothetical protein	LV476_02370	L%2CD-transpeptidase	B1-1_02385	YkuD domain-containing protein
- none -	fig|923.3.peg.475	hypothetical protein	KNPPMOOD_00478	Protease synthase and sporulation protein PAI 2	LV476_02380	FMN-binding negative transcriptional regulator	B1-1_02395	hypothetical protein
- none -	fig|923.3.peg.476	FIG143263: Glycosyl transferase	KNPPMOOD_00479	hypothetical protein	LV476_02385	glycosyltransferase family 2 protein	B1-1_02400	hypothetical protein
- none -	fig|923.3.peg.477	hypothetical protein	KNPPMOOD_00480	hypothetical protein	LV476_02390	1-acyl-sn-glycerol-3-phosphate acyltransferase	B1-1_02405	1-acyl-sn-glycerol-3-phosphate acyltransferase
- none -	fig|923.3.peg.478	uncharacterized domain / RidA/YER057c/UK114 superfamily, group 5	KNPPMOOD_00481	hypothetical protein	LV476_02395	hypothetical protein	B1-1_02410	hypothetical protein
- none -	fig|923.3.peg.479	FIG022199: FAD-binding protein	KNPPMOOD_00482	hypothetical protein	LV476_02400	tryptophan 7-halogenase	B1-1_02415	Putative FAD-dependent oxidoreductase LodB
- none -	fig|923.3.peg.480	Phosphoesterase, PA-phosphatase related	KNPPMOOD_00483	hypothetical protein	LV476_02405	phosphatase PAP2 family protein	B1-1_02420	Phosphatase PAP2 family protein
- none -	fig|923.3.peg.481	3-oxoacyl-[ACP] synthase (EC 2.3.1.41) FabV like	KNPPMOOD_00484	hypothetical protein	LV476_02410	beta-ketoacyl-[acyl-carrier-protein] synthase family protein	B1-1_02425	3-oxoacyl-[ACP] synthase FabV like
- none -	fig|923.3.peg.482	3-oxoacyl-[ACP] synthase	KNPPMOOD_00485	hypothetical protein	LV476_02415	beta-ketoacyl synthase chain length factor	B1-1_02430	3-oxoacyl-ACP synthase
- none -	fig|923.3.peg.483	Oxidoreductase, short-chain dehydrogenase/reductase family	KNPPMOOD_00486	3-oxoacyl-[acyl-carrier-protein] reductase FabG	LV476_02420	3-oxoacyl-ACP reductase FabG	B1-1_02435	3-ketoacyl-ACP reductase
- none -	fig|923.3.peg.484	hypothetical protein	KNPPMOOD_00487	hypothetical protein	LV476_02425	polysaccharide deacetylase family protein	B1-1_02440	Polysaccharide deacetylase family protein
- none -	fig|923.3.peg.485	hypothetical protein	KNPPMOOD_00488	hypothetical protein	LV476_02430	3-hydroxylacyl-ACP dehydratase	B1-1_02445	hypothetical protein
- none -	fig|923.3.peg.486	FIG021862: membrane protein, exporter	KNPPMOOD_00489	hypothetical protein	LV476_02435	MMPL family transporter	B1-1_02450	MMPL domain-containing protein
- none -	fig|923.3.peg.487	hypothetical protein	KNPPMOOD_00490	hypothetical protein	LV476_02440	outer membrane lipoprotein carrier protein LolA	B1-1_02455	hypothetical protein
- none -	fig|923.3.peg.488	Lysophospholipid acyltransferase	KNPPMOOD_00491	hypothetical protein	LV476_02445	acyl-CoA synthetase	B1-1_02460	Acyl-CoA synthetase
- none -	fig|923.3.peg.489	hypothetical protein	KNPPMOOD_00492	hypothetical protein	LV476_02450	hypothetical protein	B1-1_02465	hypothetical protein
- none -	fig|923.3.peg.490	FIGfam138462: Acyl-CoA synthetase, AMP-(fatty) acid ligase	KNPPMOOD_00493	hypothetical protein	LV476_02455	AMP-binding protein	B1-1_02470	AMP-binding protein
- none -	fig|923.3.peg.491	hypothetical protein	KNPPMOOD_00494	hypothetical protein	LV476_02460	hypothetical protein	B1-1_02475	hypothetical protein
- none -	fig|923.3.peg.493	3-oxoacyl-[acyl-carrier-protein] synthase, KASII (EC 2.3.1.179)	KNPPMOOD_00496	3-oxoacyl-[acyl-carrier-protein] synthase 2	LV476_02470	beta-ketoacyl-[acyl-carrier-protein] synthase family protein	B1-1_02485	hypothetical protein
- none -	fig|923.3.peg.494	hypothetical protein	KNPPMOOD_00497	Acyl carrier protein	LV476_02475	phosphopantetheine-binding protein	B1-1_02490	Acyl carrier protein
- none -	fig|923.3.peg.495	Tol-Pal system peptidoglycan-associated lipoprotein PAL	KNPPMOOD_00499	Peptidoglycan-associated lipoprotein	LV476_02485	peptidoglycan-associated lipoprotein Pal	B1-1_02500	Peptidoglycan-associated protein
- none -	fig|923.3.peg.498	hypothetical protein	KNPPMOOD_00502	hypothetical protein	LV476_02500	hypothetical protein	B1-1_02515	RseA-N domain-containing protein
- none -	fig|923.3.peg.500	hypothetical protein	KNPPMOOD_00504	Protein RseC	LV476_02510	SoxR reducing system RseC family protein	B1-1_02525	hypothetical protein
- none -	fig|923.3.peg.504	hypothetical protein	KNPPMOOD_00508	hypothetical protein	LV476_02530	DUF4845 domain-containing protein	B1-1_02545	hypothetical protein
- none -	fig|923.3.peg.507	hypothetical protein	KNPPMOOD_00511	DNA repair protein RecO	LV476_02545	DNA repair protein RecO C-terminal domain-containing protein	B1-1_02560	DNA repair protein RecO
- none -	fig|923.3.peg.509	Holo-[acyl-carrier-protein] synthase (EC 2.7.8.7)	KNPPMOOD_00513	Holo-[acyl-carrier-protein] synthase	LV476_02555	holo-ACP synthase	B1-1_02570	Holo-[acyl-carrier-protein] synthase
- none -	fig|923.3.peg.513	Replicative DNA helicase (DnaB) (EC 3.6.4.12)	KNPPMOOD_00517	Replicative DNA helicase	LV476_02575	replicative DNA helicase	B1-1_02590	Replicative DNA helicase
- none -	fig|923.3.peg.515	hypothetical protein	KNPPMOOD_00519	hypothetical protein	LV476_02585	hypothetical protein	B1-1_02600	hypothetical protein
- none -	fig|923.3.peg.516	Tas protein, an NADP(H)-dependent aldo-keto reductase	KNPPMOOD_00520	Protein tas	LV476_02590	aldo/keto reductase	B1-1_02605	1-deoxy-D-xylulose-5-phosphate reductoisomerase protein
- none -	fig|923.3.peg.517	Succinate-semialdehyde dehydrogenase [NAD(P)+] (EC 1.2.1.16)	KNPPMOOD_00521	Succinate-semialdehyde dehydrogenase [NADP(+)] GabD	LV476_02595	NAD-dependent succinate-semialdehyde dehydrogenase	B1-1_02610	Succinate-semialdehyde dehydrogenase [NADP(+)] GabD
- none -	fig|923.3.peg.518	hypothetical protein	KNPPMOOD_00522	hypothetical protein	LV476_02600	hypothetical protein	B1-1_02615	hypothetical protein	?
- none -	fig|923.3.peg.519	hypothetical protein	KNPPMOOD_00523	hypothetical protein	LV476_02605	hypothetical protein	B1-1_02620	hypothetical protein
- none -	fig|923.3.peg.520	hypothetical protein	KNPPMOOD_00524	hypothetical protein	LV476_02610	hypothetical protein	B1-1_02625	hypothetical protein
- none -	fig|923.3.peg.521	hypothetical protein	KNPPMOOD_00525	hypothetical protein	LV476_02615	exopolysaccharide biosynthesis protein	B1-1_02630	hypothetical protein
- none -	fig|923.3.peg.523	hypothetical protein	KNPPMOOD_00527	hypothetical protein	LV476_02625	exopolysaccharide biosynthesis protein	B1-1_02640	Exopolysaccharide biosynthesis protein
- none -	fig|923.3.peg.524	Cold shock protein of CSP family	KNPPMOOD_00528	Cold shock-like protein CspC	LV476_02630	cold-shock protein	B1-1_02645	Cold-shock protein
- none -	fig|923.3.peg.525	Aldose 1-epimerase	KNPPMOOD_00529	Putative glucose-6-phosphate 1-epimerase	LV476_02635	D-hexose-6-phosphate mutarotase	B1-1_02650	Putative glucose-6-phosphate 1-epimerase
- none -	fig|923.3.peg.528	hypothetical protein
- none -	fig|923.3.peg.531	UDP-2,3-diacylglucosamine diphosphatase (EC 3.6.1.54)	KNPPMOOD_00534	UDP-2%2C3-diacylglucosamine hydrolase	LV476_02660	UDP-2%2C3-diacylglucosamine diphosphatase	B1-1_02675	UDP-2%2C3-diacylglucosamine hydrolase
- none -	fig|923.3.peg.532	CDP-diacylglycerol--glycerol-3-phosphate 3-phosphatidyltransferase (EC 2.7.8.5)	KNPPMOOD_00535	CDP-diacylglycerol--glycerol-3-phosphate 3-phosphatidyltransferase	LV476_02665	CDP-diacylglycerol--glycerol-3-phosphate 3-phosphatidyltransferase	B1-1_02680	CDP-diacylglycerol--glycerol-3-phosphate 3-phosphatidyltransferase
- none -	fig|923.3.peg.533	Acyl-CoA:1-acyl-sn-glycerol-3-phosphate acyltransferase (EC 2.3.1.51)	KNPPMOOD_00536	hypothetical protein	LV476_02670	1-acyl-sn-glycerol-3-phosphate acyltransferase	B1-1_02685	PlsC domain-containing protein
- none -	fig|923.3.peg.534	hypothetical protein	KNPPMOOD_00537	hypothetical protein	LV476_02675	hypothetical protein	B1-1_02690	hypothetical protein
- none -	fig|923.3.peg.535	Zinc ABC transporter, permease protein ZnuB	KNPPMOOD_00538	High-affinity zinc uptake system membrane protein ZnuB	LV476_02680	metal ABC transporter permease	B1-1_02695	hypothetical protein
- none -	fig|923.3.peg.536	hypothetical protein	KNPPMOOD_00539	High-affinity zinc uptake system ATP-binding protein ZnuC	LV476_02685	ABC transporter ATP-binding protein	B1-1_02700	ABC transporter domain-containing protein
- none -	fig|923.3.peg.537	Zinc ABC transporter, substrate-binding protein ZnuA	KNPPMOOD_00540	High-affinity zinc uptake system binding-protein ZnuA	LV476_02690	zinc ABC transporter substrate-binding protein	B1-1_02705	Periplasmic solute binding protein
- none -	fig|923.3.peg.541	Ribosomal protein S12p methylthiotransferase accessory factor YcaO	KNPPMOOD_00544	Ribosomal protein S12 methylthiotransferase accessory factor YcaO	LV476_02710	YcaO-like family protein	B1-1_02725	YcaO domain-containing protein
- none -	fig|923.3.peg.542	hypothetical protein	KNPPMOOD_00545	hypothetical protein	LV476_02715	MTH938/NDUFAF3 family protein	B1-1_02730	hypothetical protein
- none -	fig|923.3.peg.546	Flagellar two-component response regulator FleR	KNPPMOOD_00549	DNA-binding transcriptional regulator NtrC	LV476_02735	sigma-54 dependent transcriptional regulator	B1-1_02750	Sigma-54 factor interaction domain-containing protein
- none -	fig|923.3.peg.547	hypothetical protein	KNPPMOOD_00550	hypothetical protein	LV476_02740	hypothetical protein	B1-1_02755	hypothetical protein
- none -	fig|923.3.peg.548	hypothetical protein	KNPPMOOD_00551	hypothetical protein	LV476_02745	hypothetical protein	B1-1_02760	hypothetical protein
- none -	fig|923.3.peg.549	Fap amyloid fibril major component	KNPPMOOD_00552	hypothetical protein	LV476_02750	hypothetical protein	B1-1_02765	Adhesin
- none -	fig|923.3.peg.550	hypothetical protein	KNPPMOOD_00553	hypothetical protein	LV476_02755	C39 family peptidase	B1-1_02770	Peptidase C39 domain-containing protein
- none -	fig|923.3.peg.551	hypothetical protein	KNPPMOOD_00554	hypothetical protein	LV476_02760	hypothetical protein	B1-1_02775	hypothetical protein
- none -	fig|923.3.peg.552	FIG00973752: TolA-like membrane protein @ Fap amyloid fiber secretin	KNPPMOOD_00555	hypothetical protein	LV476_02765	transporter	B1-1_02780	Putative MetA-pathway of phenol degradation
- none -	fig|923.3.peg.553	Transcriptional regulator, LysR family	KNPPMOOD_00556	putative HTH-type transcriptional regulator YahB	LV476_02770	LysR family transcriptional regulator	B1-1_02785	HTH lysR-type domain-containing protein
- none -	fig|923.3.peg.554	Sulfur acceptor protein => iron-sulfur cluster assembly SufE	KNPPMOOD_00557	Cysteine desulfuration protein SufE	LV476_02775	SufE family protein	B1-1_02790	Fe-S cluster assembly protein SufE
- none -	fig|923.3.peg.556	hypothetical protein	KNPPMOOD_00559	Benzene 1%2C2-dioxygenase system ferredoxin subunit	LV476_02785	non-heme iron oxygenase ferredoxin subunit	B1-1_02800	Rieske domain-containing protein
- none -	fig|923.3.peg.557	PaaD-like protein (DUF59) involved in Fe-S cluster assembly	KNPPMOOD_00560	hypothetical protein	LV476_02790	putative Fe-S cluster assembly protein SufT	B1-1_02805	Putative Fe-S cluster assembly protein SufT
- none -	fig|923.3.peg.558	Cysteine desulfurase (EC 2.8.1.7) => SufS	KNPPMOOD_00561	Cysteine desulfurase	LV476_02795	cysteine desulfurase	B1-1_02810	Cysteine desulfurase
- none -	fig|923.3.peg.559	Iron-sulfur cluster assembly protein SufD	KNPPMOOD_00562	FeS cluster assembly protein SufD	LV476_02800	Fe-S cluster assembly protein SufD	B1-1_02815	SUF system FeS cluster assembly%2C SufBD
- none -	fig|923.3.peg.560	Iron-sulfur cluster assembly ATPase protein SufC	KNPPMOOD_00563	Vegetative protein 296	LV476_02805	Fe-S cluster assembly ATPase SufC	B1-1_02820	Fe-S cluster assembly ATPase SufC
- none -	fig|923.3.peg.561	Iron-sulfur cluster assembly protein SufB	KNPPMOOD_00564	FeS cluster assembly protein SufB	LV476_02810	Fe-S cluster assembly protein SufB	B1-1_02825	Fe-S cluster assembly protein SufB
- none -	fig|923.3.peg.563	tRNA-i(6)A37 methylthiotransferase (EC 2.8.4.3)	KNPPMOOD_00566	tRNA-2-methylthio-N(6)-dimethylallyladenosine synthase	LV476_02820	tRNA (N6-isopentenyl adenosine(37)-C2)-methylthiotransferase MiaB	B1-1_02835	tRNA-2-methylthio-N(6)-dimethylallyladenosine synthase
- none -	fig|923.3.peg.568	GTP-binding and nucleic acid-binding protein YchF	KNPPMOOD_00572	Ribosome-binding ATPase YchF	LV476_02850	redox-regulated ATPase YchF	B1-1_02865	Ribosome-binding ATPase YchF
- none -	fig|923.3.peg.573	hypothetical protein	KNPPMOOD_00578	Outer-membrane lipoprotein LolB	LV476_02880	lipoprotein insertase outer membrane protein LolB	B1-1_02895	Outer-membrane lipoprotein LolB
- none -	fig|923.3.peg.574	FIG140336: TPR domain protein	KNPPMOOD_00579	Beta-barrel assembly-enhancing protease	LV476_02885	tetratricopeptide repeat protein	B1-1_02900	TPR-REGION domain-containing protein
- none -	fig|923.3.peg.575	hypothetical protein	KNPPMOOD_00580	hypothetical protein	LV476_02890	hypothetical protein	B1-1_02905	hypothetical protein
- none -	fig|923.3.peg.576	hypothetical protein	KNPPMOOD_00581	hypothetical protein	LV476_02895	DUF6231 family protein	B1-1_02910	hypothetical protein
- none -	fig|923.3.peg.577	hypothetical protein	KNPPMOOD_00583	hypothetical protein	LV476_02905	hypothetical protein	B1-1_02920	LysM domain-containing protein
- none -	fig|923.3.peg.582	hypothetical protein	KNPPMOOD_00588	hypothetical protein	LV476_02930	DUF2237 domain-containing protein	B1-1_02945	DUF2237 domain-containing protein
- none -	fig|923.3.peg.583	hypothetical protein	KNPPMOOD_00589	HTH-type transcriptional regulator HdfR	LV476_02935	LysR family transcriptional regulator	B1-1_02950	HTH lysR-type domain-containing protein
- none -	fig|923.3.peg.584	Alpha,alpha-trehalose-phosphate synthase [UDP-forming] (EC 2.4.1.15)	KNPPMOOD_00590	hypothetical protein	LV476_02940	HAD-IIB family hydrolase	B1-1_02955	Mannosylfructose-phosphate phosphatase
- none -	fig|923.3.peg.585	hypothetical protein	KNPPMOOD_00591	hypothetical protein	LV476_02945	glycogen debranching protein	B1-1_02960	GDE-C domain-containing protein
- none -	fig|923.3.peg.586	MFS-type efflux pump ArsJ specific for 1-arseno-3-phosphoglycerate	KNPPMOOD_00592	hypothetical protein	LV476_02950	organoarsenical effux MFS transporter ArsJ	B1-1_02965	MFS domain-containing protein
- none -	fig|923.3.peg.587	hypothetical protein	KNPPMOOD_00593	Glyceraldehyde-3-phosphate dehydrogenase 3	LV476_02955	hypothetical protein	B1-1_02970	hypothetical protein
- none -	fig|923.3.peg.589	diguanylate cyclase/phosphodiesterase (GGDEF & EAL domains) with PAS/PAC sensor(s)	KNPPMOOD_00595	hypothetical protein	LV476_02965	EAL domain-containing protein	B1-1_02980	EAL domain-containing protein
- none -	fig|923.3.peg.590	diguanylate cyclase/phosphodiesterase (GGDEF & EAL domains) with PAS/PAC sensor(s)	KNPPMOOD_00596	hypothetical protein	LV476_02970	EAL domain-containing protein	B1-1_02985	EAL domain-containing protein
- none -	fig|923.3.peg.591	Argininosuccinate synthase (EC 6.3.4.5)	KNPPMOOD_00597	Argininosuccinate synthase	LV476_02975	argininosuccinate synthase	B1-1_02990	Argininosuccinate synthase
- none -	fig|923.3.peg.595	Protein of unknown function DUF81	KNPPMOOD_00601	hypothetical protein	LV476_02995	sulfite exporter TauE/SafE family protein	B1-1_03010	putative membrane transporter protein
- none -	fig|923.3.peg.597	Uncharacterized ferredoxin-like protein YfhL	KNPPMOOD_00603	Ferredoxin	LV476_03005	YfhL family 4Fe-4S dicluster ferredoxin	B1-1_03020	Ferredoxin
- none -	fig|923.3.peg.598	hypothetical protein	KNPPMOOD_00604	hypothetical protein	LV476_03010	acyl carrier protein	B1-1_03025	Carrier domain-containing protein
- none -	fig|923.3.peg.601	Carbamoyl-phosphate synthase large chain (EC 6.3.5.5)	KNPPMOOD_00607	Carbamoyl-phosphate synthase large chain	LV476_03025	carbamoyl-phosphate synthase large subunit	B1-1_03040	Carbamoyl-phosphate synthase large chain
- none -	fig|923.3.peg.602	Carbamoyl-phosphate synthase small chain (EC 6.3.5.5)	KNPPMOOD_00608	Carbamoyl-phosphate synthase small chain	LV476_03030	glutamine-hydrolyzing carbamoyl-phosphate synthase small subunit	B1-1_03045	Carbamoyl-phosphate synthase small chain
- none -	fig|923.3.peg.605	Mg/Co/Ni transporter MgtE, CBS domain-containing	KNPPMOOD_00611	Magnesium transporter MgtE	LV476_03045	magnesium transporter	B1-1_03060	Magnesium transporter MgtE
- none -	fig|923.3.peg.606	Ribosome small subunit-stimulated GTPase EngC	KNPPMOOD_00612	Small ribosomal subunit biogenesis GTPase RsgA	LV476_03050	ribosome small subunit-dependent GTPase A	B1-1_03065	Small ribosomal subunit biogenesis GTPase RsgA
- none -	fig|923.3.peg.608	hypothetical protein	KNPPMOOD_00614	Multidrug resistance protein MdtE	LV476_03060	efflux RND transporter periplasmic adaptor subunit	B1-1_03075	HlyD-D23 domain-containing protein
- none -	fig|923.3.peg.609	RND efflux system, inner membrane transporter	KNPPMOOD_00615	Efflux pump membrane transporter BepE	LV476_03065	multidrug efflux RND transporter permease subunit	B1-1_03080	Efflux pump membrane transporter
- none -	fig|923.3.peg.611	Replication-associated recombination protein RarA	KNPPMOOD_00617	Replication-associated recombination protein A	LV476_03075	replication-associated recombination protein A	B1-1_03090	Replication-associated recombination protein A
- none -	fig|923.3.peg.612	hypothetical protein	KNPPMOOD_00618	Outer-membrane lipoprotein carrier protein	LV476_03080	outer membrane lipoprotein chaperone LolA	B1-1_03095	Outer-membrane lipoprotein carrier protein
- none -	fig|923.3.peg.613	DNA translocase FtsK	KNPPMOOD_00619	DNA translocase FtsK	LV476_03085	DNA translocase FtsK 4TM domain-containing protein	B1-1_03100	DNA translocase FtsK
- none -	fig|923.3.peg.614	Peptide-methionine (R)-S-oxide reductase MsrB (EC 1.8.4.12)	KNPPMOOD_00620	Peptide methionine sulfoxide reductase MsrB	LV476_03090	peptide-methionine (R)-S-oxide reductase MsrB	B1-1_03105	Peptide methionine sulfoxide reductase MsrB
- none -	fig|923.3.peg.615	hypothetical protein	KNPPMOOD_00621	hypothetical protein	LV476_03095	ClpXP protease specificity-enhancing factor SspB	B1-1_03110	ClpXP protease specificity-enhancing factor
- none -	fig|923.3.peg.617	Ubiquinol-cytochrome C reductase, cytochrome C1 subunit	KNPPMOOD_00623	Ammonia monooxygenase gamma subunit	LV476_03105	cytochrome c1	B1-1_03120	Cytochrome c1
- none -	fig|923.3.peg.618	Ubiquinol-cytochrome C reductase, cytochrome B subunit (EC 1.10.2.2)	KNPPMOOD_00624	Cytochrome b	LV476_03110	cytochrome bc complex cytochrome b subunit	B1-1_03125	Cytochrome b
- none -	fig|923.3.peg.619	Ubiquinol-cytochrome C reductase iron-sulfur subunit (EC 1.10.2.2)	KNPPMOOD_00625	Ubiquinol-cytochrome c reductase iron-sulfur subunit	LV476_03115	ubiquinol-cytochrome c reductase iron-sulfur subunit	B1-1_03130	Ubiquinol-cytochrome c reductase iron-sulfur subunit
- none -	fig|923.3.peg.620	GTP cyclohydrolase 1 type 2 homolog YbgI	KNPPMOOD_00626	GTP cyclohydrolase 1 type 2	LV476_03120	Nif3-like dinuclear metal center hexameric protein	B1-1_03135	ANK-REP-REGION domain-containing protein
- none -	fig|923.3.peg.621	1-acyl-sn-glycerol-3-phosphate acyltransferase (EC 2.3.1.51)	KNPPMOOD_00627	Lysophospholipid transporter LplT	LV476_03125	MFS transporter	B1-1_03140	Major Facilitator Superfamily
- none -	fig|923.3.peg.622	hypothetical protein	KNPPMOOD_00628	hypothetical protein	LV476_03130	DNA polymerase Y family protein	B1-1_03145	DNA polymerase Y family protein
- none -	fig|923.3.peg.624	hypothetical protein	KNPPMOOD_00630	hypothetical protein	LV476_03140	hypothetical protein	B1-1_03155	hypothetical protein
- none -	fig|923.3.peg.625	hypothetical protein	KNPPMOOD_00631	Metalloprotease LoiP	LV476_03145	M48 family metallopeptidase	B1-1_03160	Peptidase-M48 domain-containing protein
- none -	fig|923.3.peg.626	hypothetical protein	KNPPMOOD_00632	hypothetical protein	LV476_03150	HDOD domain-containing protein	B1-1_03165	HDOD domain-containing protein
- none -	fig|923.3.peg.627	Energy-dependent translational throttle protein EttA	KNPPMOOD_00633	Energy-dependent translational throttle protein EttA	LV476_03155	energy-dependent translational throttle protein EttA	B1-1_03170	Energy-dependent translational throttle protein EttA
- none -	fig|923.3.peg.628	hypothetical protein	KNPPMOOD_00634	hypothetical protein	LV476_03160	VWA domain-containing protein	B1-1_03175	VWFA domain-containing protein
- none -	fig|923.3.peg.629	hypothetical protein	KNPPMOOD_00635	hypothetical protein	LV476_03165	hypothetical protein	B1-1_03180	hypothetical protein
- none -	fig|923.3.peg.630	UDP-N-acetylenolpyruvoylglucosamine reductase (EC 1.3.1.98)	KNPPMOOD_00636	UDP-N-acetylenolpyruvoylglucosamine reductase	LV476_03170	UDP-N-acetylmuramate dehydrogenase	B1-1_03185	UDP-N-acetylenolpyruvoylglucosamine reductase
- none -	fig|923.3.peg.631	hypothetical protein	KNPPMOOD_00637	hypothetical protein	LV476_03175	hypothetical protein	B1-1_03190	hypothetical protein
- none -	fig|923.3.peg.633	RND efflux system, inner membrane transporter	KNPPMOOD_00641	Multidrug export protein AcrF	LV476_03195	efflux RND transporter permease subunit	B1-1_03210	Acriflavin resistance protein
- none -	fig|923.3.peg.634	hypothetical protein	KNPPMOOD_00642	Solvent efflux pump periplasmic linker SrpA	LV476_03200	efflux RND transporter periplasmic adaptor subunit	B1-1_03215	HlyD-D23 domain-containing protein
- none -	fig|923.3.peg.637	Uncharacterized UPF0118 membrane protein	KNPPMOOD_00645	Putative transport protein YhhT	LV476_03215	AI-2E family transporter	B1-1_03230	AI-2E family transporter
- none -	fig|923.3.peg.638	predicted S-adenosylmethionine-dependent tRNA (guanine-N(7)-)-methyltransferase	KNPPMOOD_00646	tRNA (guanine-N(7)-)-methyltransferase	LV476_03220	methyltransferase domain-containing protein	B1-1_03235	SAM-dependent methyltransferase
- none -	fig|923.3.peg.639	hypothetical protein	KNPPMOOD_00647	hypothetical protein	LV476_03225	universal stress protein	B1-1_03240	Universal stress protein UspA
- none -	fig|923.3.peg.643	hypothetical protein	KNPPMOOD_00651	hypothetical protein	LV476_03245	carbohydrate porin	B1-1_03260	Carbohydrate porin
- none -	fig|923.3.peg.644	hypothetical protein	KNPPMOOD_00652	hypothetical protein	LV476_03250	ChaN family lipoprotein	B1-1_03265	ChaN family lipoprotein
- none -	fig|923.3.peg.645	RNA-binding protein	KNPPMOOD_00653	hypothetical protein	LV476_03255	RNA-binding protein	B1-1_03270	RNA-binding protein
- none -	fig|923.3.peg.646	hypothetical protein	KNPPMOOD_00654	hypothetical protein	LV476_03260	hypothetical protein	B1-1_03275	hypothetical protein
- none -	fig|923.3.peg.652	hypothetical protein	KNPPMOOD_00660	hypothetical protein	LV476_03290	hypothetical protein	B1-1_03305	HDOD domain-containing protein
- none -	fig|923.3.peg.653	Epoxyqueuosine reductase (EC 1.17.99.6) QueG	KNPPMOOD_00661	Epoxyqueuosine reductase	LV476_03295	tRNA epoxyqueuosine(34) reductase QueG	B1-1_03310	Epoxyqueuosine reductase
- none -	fig|923.3.peg.654	Fluoride ion transporter CrcB	KNPPMOOD_00662	Putative fluoride ion transporter CrcB	LV476_03300	fluoride efflux transporter CrcB	B1-1_03315	Putative fluoride ion transporter CrcB
- none -	fig|923.3.peg.655	hypothetical protein	KNPPMOOD_00663	hypothetical protein	LV476_03305	hypothetical protein	B1-1_03320	hypothetical protein
- none -	fig|923.3.peg.656	hypothetical protein	KNPPMOOD_00664	hypothetical protein	LV476_03310	hypothetical protein	B1-1_03325	hypothetical protein
- none -	fig|923.3.peg.657	tRNA threonylcarbamoyladenosine biosynthesis protein TsaB	KNPPMOOD_00665	tRNA threonylcarbamoyladenosine biosynthesis protein TsaB	LV476_03315	tRNA (adenosine(37)-N6)-threonylcarbamoyltransferase complex dimerization subunit type 1 TsaB	B1-1_03330	t(6)A37 threonylcarbamoyladenosine biosynthesis protein TsaB
- none -	fig|923.3.peg.658	Glucose-6-phosphate isomerase (EC 5.3.1.9)	KNPPMOOD_00666	Glucose-6-phosphate isomerase	LV476_03320	glucose-6-phosphate isomerase	B1-1_03335	Glucose-6-phosphate isomerase
- none -	fig|923.3.peg.663	Amylopullulanase	KNPPMOOD_00671	hypothetical protein	LV476_03345	glycoside hydrolase	B1-1_03360	Amylopullulanase
- none -	fig|923.3.peg.667	hypothetical protein	KNPPMOOD_00675	hypothetical protein	LV476_03365	DUF1631 family protein	B1-1_03380	DUF1631 domain-containing protein
- none -	fig|923.3.peg.668	hypothetical protein	KNPPMOOD_00676	hypothetical protein	LV476_03370	PilZ domain-containing protein	B1-1_03385	PilZ domain-containing protein
- none -	fig|923.3.peg.670	hypothetical protein	KNPPMOOD_00678	hypothetical protein	LV476_03380	DMT family transporter	B1-1_03395	EamA domain-containing protein
- none -	fig|923.3.peg.672	hypothetical protein	KNPPMOOD_00680	Multidrug resistance protein MdtA	LV476_03390	biotin/lipoyl-binding protein	B1-1_03405	Biotin-lipoyl-2 domain-containing protein
- none -	fig|923.3.peg.673	RND efflux system, inner membrane transporter	KNPPMOOD_00681	Swarming motility protein SwrC	LV476_03395	efflux RND transporter permease subunit	B1-1_03410	Acriflavin resistance protein
- none -	fig|923.3.peg.677	hypothetical protein
- none -	fig|923.3.peg.680	hypothetical protein	KNPPMOOD_00687	hypothetical protein	LV476_03425	hypothetical protein	B1-1_03440	hypothetical protein
- none -	fig|923.3.peg.681	hypothetical protein	KNPPMOOD_00688	hypothetical protein	LV476_03430	hypothetical protein	B1-1_03445	hypothetical protein
- none -	fig|923.3.peg.682	HYPOTHETICAL SIGNAL PEPTIDE PROTEIN	KNPPMOOD_00689	hypothetical protein	LV476_03435	SgcJ/EcaC family oxidoreductase	B1-1_03450	DUF4440 domain-containing protein
- none -	fig|923.3.peg.683	hypothetical protein	KNPPMOOD_00690	hypothetical protein	LV476_03440	hypothetical protein	B1-1_03455	hypothetical protein
- none -	fig|923.3.peg.685	diguanylate cyclase/phosphodiesterase (GGDEF & EAL domains) with PAS/PAC sensor(s)	KNPPMOOD_00692	hypothetical protein	LV476_03450	PAS domain S-box protein	B1-1_03465	hypothetical protein
- none -	fig|923.3.peg.686	hypothetical protein	KNPPMOOD_00693	hypothetical protein	LV476_03455	ABC transporter substrate-binding protein	B1-1_03470	NMT1 domain-containing protein
- none -	fig|923.3.peg.687	hypothetical protein	KNPPMOOD_00694	hypothetical protein	LV476_03460	rhodanese-like domain-containing protein	B1-1_03475	Sulfurtransferase
- none -	fig|923.3.peg.689	FIG138315: Putative alpha helix protein	KNPPMOOD_00696	hypothetical protein	LV476_03470	DUF615 domain-containing protein	B1-1_03485	hypothetical protein
- none -	fig|923.3.peg.690	hypothetical protein	KNPPMOOD_00697	Tryptophan-rich sensory protein	LV476_03475	tryptophan-rich sensory protein	B1-1_03490	Tryptophan-rich sensory protein
- none -	fig|923.3.peg.691	tRNA pseudouridine(13) synthase (EC 5.4.99.27)	KNPPMOOD_00698	tRNA pseudouridine synthase D	LV476_03480	tRNA pseudouridine(13) synthase TruD	B1-1_03495	tRNA pseudouridine synthase D
- none -	fig|923.3.peg.692	Dihydroorotase (EC 3.5.2.3)	KNPPMOOD_00699	Dihydroorotase	LV476_03485	dihydroorotase	B1-1_03500	Dihydroorotase
- none -	fig|923.3.peg.693	hypothetical protein	KNPPMOOD_00700	hypothetical protein	LV476_03490	DsrE family protein	B1-1_03505	DrsE domain-containing protein
- none -	fig|923.3.peg.695	Dihydroorotate dehydrogenase (quinone) (EC 1.3.5.2)	KNPPMOOD_00702	Dihydroorotate dehydrogenase (quinone)	LV476_03500	quinone-dependent dihydroorotate dehydrogenase	B1-1_03515	Dihydroorotate dehydrogenase (quinone)
- none -	fig|923.3.peg.696	Glycosyltransferase	KNPPMOOD_00703	D-inositol-3-phosphate glycosyltransferase	LV476_03505	glycosyltransferase family 4 protein	B1-1_03520	Capsular glucan synthase
- none -	fig|923.3.peg.697	Glycogen debranching enzyme	KNPPMOOD_00704	hypothetical protein	LV476_03510	amylo-alpha-1%2C6-glucosidase	B1-1_03525	Amylo-alpha-1%2C6-glucosidase
- none -	fig|923.3.peg.698	Molybdopterin-synthase adenylyltransferase (EC 2.7.7.80)	KNPPMOOD_00705	Molybdopterin-synthase adenylyltransferase	LV476_03515	molybdopterin-synthase adenylyltransferase MoeB	B1-1_03530	Molybdopterin-synthase adenylyltransferase MoeB
- none -	fig|923.3.peg.699	hypothetical protein	KNPPMOOD_00706	hypothetical protein	LV476_03520	hypothetical protein	B1-1_03535	hypothetical protein
- none -	fig|923.3.peg.700	Peptide chain release factor N(5)-glutamine methyltransferase (EC 2.1.1.297)	KNPPMOOD_00707	Release factor glutamine methyltransferase	LV476_03525	peptide chain release factor N(5)-glutamine methyltransferase	B1-1_03540	Release factor glutamine methyltransferase
- none -	fig|923.3.peg.704	Glycosyl transferase, family 2	KNPPMOOD_00711	Dodecaprenyl-phosphate galacturonate synthase	LV476_03545	glycosyltransferase family 2 protein	B1-1_03560	Family 2 glycosyl transferase
- none -	fig|923.3.peg.705	diguanylate cyclase/phosphodiesterase (GGDEF & EAL domains) with PAS/PAC sensor(s)	KNPPMOOD_00712	hypothetical protein	LV476_03550	diguanylate cyclase	B1-1_03565	Diguanylate cyclase DosC
- none -	fig|923.3.peg.706	hypothetical protein	KNPPMOOD_00713	hypothetical protein	LV476_03555	flippase-like domain-containing protein	B1-1_03570	Conserved hypothetical membrane protein
- none -	fig|923.3.peg.707	hypothetical protein	KNPPMOOD_00714	hypothetical protein	LV476_03560	DNA polymerase III subunit chi	B1-1_03575	DNA polymerase III chi subunit%2C HolC
- none -	fig|923.3.peg.710	UPF0047 protein YjbQ	KNPPMOOD_00717	hypothetical protein	LV476_03575	secondary thiamine-phosphate synthase enzyme YjbQ	B1-1_03590	Secondary thiamine-phosphate synthase
- none -	fig|923.3.peg.711	hypothetical protein	KNPPMOOD_00718	hypothetical protein	LV476_03580	PilZ domain-containing protein	B1-1_03595	PilZ domain-containing protein
- none -	fig|923.3.peg.712	hypothetical protein	KNPPMOOD_00719	Diguanylate cyclase VdcA	LV476_03585	GGDEF domain-containing protein	B1-1_03600	GGDEF domain-containing protein
- none -	fig|923.3.peg.714	Nucleoid-associated protein YaaK	KNPPMOOD_00721	Nucleoid-associated protein YbaB	LV476_03595	YbaB/EbfC family nucleoid-associated protein	B1-1_03610	Nucleoid-associated protein GM160_06795
- none -	fig|923.3.peg.718	ATP phosphoribosyltransferase (EC 2.4.2.17) => HisGs	KNPPMOOD_00725	ATP phosphoribosyltransferase	LV476_03620	ATP phosphoribosyltransferase	B1-1_03635	ATP phosphoribosyltransferase
- none -	fig|923.3.peg.720	hypothetical protein	KNPPMOOD_00727	hypothetical protein	LV476_03630	STAS domain-containing protein	B1-1_03645	STAS domain-containing protein
- none -	fig|923.3.peg.721	Uncharacterized ABC transporter, auxiliary component YrbC	KNPPMOOD_00728	Intermembrane phospholipid transport system binding protein MlaC	LV476_03635	ABC transporter substrate-binding protein	B1-1_03650	hypothetical protein
- none -	fig|923.3.peg.722	hypothetical protein	KNPPMOOD_00729	hypothetical protein	LV476_03640	TolC family protein	B1-1_03655	Outer membrane efflux protein
- none -	fig|923.3.peg.723	Phospholipid ABC transporter substrate-binding protein MlaD	KNPPMOOD_00730	Intermembrane phospholipid transport system binding protein MlaD	LV476_03645	outer membrane lipid asymmetry maintenance protein MlaD	B1-1_03660	Outer membrane lipid asymmetry maintenance protein MlaD
- none -	fig|923.3.peg.724	Phospholipid ABC transporter permease protein MlaE	KNPPMOOD_00731	Intermembrane phospholipid transport system permease protein MlaE	LV476_03650	lipid asymmetry maintenance ABC transporter permease subunit MlaE	B1-1_03665	Intermembrane phospholipid transport system permease protein MlaE
- none -	fig|923.3.peg.725	Phospholipid ABC transporter ATP-binding protein MlaF	KNPPMOOD_00732	Intermembrane phospholipid transport system ATP-binding protein MlaF	LV476_03655	ATP-binding cassette domain-containing protein	B1-1_03670	ABC transporter ATP-binding protein
- none -	fig|923.3.peg.726	hypothetical protein	KNPPMOOD_00733	hypothetical protein	LV476_03660	hypothetical protein	B1-1_03675	hypothetical protein
- none -	fig|923.3.peg.727	Nitrite reductase accessory protein NirV	KNPPMOOD_00734	Hercynine oxygenase	LV476_03665	formylglycine-generating enzyme family protein	B1-1_03680	FGE-sulfatase domain-containing protein
- none -	fig|923.3.peg.728	D-arabinose-5-phosphate isomerase (EC 5.3.1.13)	KNPPMOOD_00735	Arabinose 5-phosphate isomerase KdsD	LV476_03670	KpsF/GutQ family sugar-phosphate isomerase	B1-1_03685	Arabinose 5-phosphate isomerase
- none -	fig|923.3.peg.729	3-deoxy-D-manno-octulosonate 8-phosphate phosphatase (EC 3.1.3.45)	KNPPMOOD_00736	3-deoxy-D-manno-octulosonate 8-phosphate phosphatase KdsC	LV476_03675	HAD-IIIA family hydrolase	B1-1_03690	3-deoxy-D-manno-octulosonate 8-phosphate phosphatase KdsC
- none -	fig|923.3.peg.730	hypothetical protein	KNPPMOOD_00737	Lipopolysaccharide export system protein LptC	LV476_03680	LPS export ABC transporter periplasmic protein LptC	B1-1_03695	LPS export ABC transporter periplasmic protein LptC
- none -	fig|923.3.peg.731	hypothetical protein	KNPPMOOD_00738	Lipopolysaccharide export system protein LptA	LV476_03685	lipopolysaccharide transport periplasmic protein LptA	B1-1_03700	Lipopolysaccharide export system protein LptA
- none -	fig|923.3.peg.732	Lipopolysaccharide ABC transporter, ATP-binding protein LptB	KNPPMOOD_00739	Lipopolysaccharide export system ATP-binding protein LptB	LV476_03690	LPS export ABC transporter ATP-binding protein	B1-1_03705	LPS export ABC transporter ATP-binding protein
- none -	fig|923.3.peg.734	Ribosome hibernation promoting factor Hpf	KNPPMOOD_00741	Ribosome hibernation promoting factor	LV476_03700	ribosome-associated translation inhibitor RaiA	B1-1_03715	Ribosome-associated translation inhibitor RaiA
- none -	fig|923.3.peg.735	hypothetical protein	KNPPMOOD_00742	Nitrogen regulatory protein	LV476_03705	PTS sugar transporter subunit IIA	B1-1_03720	PTS EIIA type-2 domain-containing protein
- none -	fig|923.3.peg.736	HPr kinase/phosphorylase	KNPPMOOD_00743	HPr kinase/phosphorylase			B1-1_03725	Hpr-kinase-C domain-containing protein
- none -	fig|923.3.peg.737	RNase adapter protein RapZ	KNPPMOOD_00744	RNase adapter protein RapZ	LV476_03715	RNase adapter RapZ	B1-1_03730	Nucleotide-binding protein B7X12_01050
- none -	fig|923.3.peg.738	PTS system, mannose/fructose/sorbose family, IIA component	KNPPMOOD_00745	hypothetical protein	LV476_03720	PTS fructose transporter subunit IIA	B1-1_03735	PTS fructose transporter subunit IIA
- none -	fig|923.3.peg.739	Phosphocarrier protein, nitrogen regulation associated	KNPPMOOD_00746	HPr-like protein Crh	LV476_03725	HPr family phosphocarrier protein	B1-1_03740	HPr domain-containing protein
- none -	fig|923.3.peg.740	hypothetical protein	KNPPMOOD_00747	hypothetical protein	LV476_03730	hypothetical protein	B1-1_03745	hypothetical protein
- none -	fig|923.3.peg.741	Glutamate-1-semialdehyde 2,1-aminomutase (EC 5.4.3.8)	KNPPMOOD_00748	Glutamate-1-semialdehyde 2%2C1-aminomutase	LV476_03735	glutamate-1-semialdehyde 2%2C1-aminomutase	B1-1_03750	Glutamate-1-semialdehyde 2%2C1-aminomutase
- none -	fig|923.3.peg.743	Glucokinase (EC 2.7.1.2)	KNPPMOOD_00750	Glucokinase	LV476_03745	glucokinase	B1-1_03760	Glucokinase
- none -	fig|923.3.peg.744	Phosphorylase kinase alpha subunit	KNPPMOOD_00751	hypothetical protein	LV476_03750	glycoside hydrolase family 15 protein	B1-1_03765	Glyco-hydro-15 domain-containing protein
- none -	fig|923.3.peg.745	33 kDa chaperonin HslO	KNPPMOOD_00752	33 kDa chaperonin	LV476_03755	Hsp33 family molecular chaperone HslO	B1-1_03770	Hsp33 protein	TonB-dependent receptor
- none -	fig|923.3.peg.749	Rod shape-determining protein MreB	KNPPMOOD_00756	Cell shape-determining protein MreB	LV476_03775	rod shape-determining protein	B1-1_03790	Cell shape-determining protein MreB
- none -	fig|923.3.peg.750	Rod shape-determining protein MreC	KNPPMOOD_00757	hypothetical protein	LV476_03780	rod shape-determining protein MreC	B1-1_03795	Cell shape-determining protein MreC
- none -	fig|923.3.peg.751	hypothetical protein	KNPPMOOD_00758	hypothetical protein	LV476_03785	rod shape-determining protein MreD	B1-1_03800	Rod shape-determining protein MreD
- none -	fig|923.3.peg.754	hypothetical protein
- none -	fig|923.3.peg.755	TonB-dependent receptor	KNPPMOOD_00761	Vitamin B12 transporter BtuB	LV476_03800	TonB-dependent receptor	B1-1_03815	hypothetical protein
- none -	fig|923.3.peg.757	CCA tRNA nucleotidyltransferase (EC 2.7.7.72)	KNPPMOOD_00763	Multifunctional CCA protein	LV476_03810	multifunctional CCA addition/repair protein	B1-1_03825	Multifunctional CCA protein
- none -	fig|923.3.peg.758	5-methyltetrahydropteroyltriglutamate--homocysteine methyltransferase (EC 2.1.1.14)	KNPPMOOD_00764	5-methyltetrahydropteroyltriglutamate--homocysteine methyltransferase	LV476_03815	5-methyltetrahydropteroyltriglutamate-- homocysteine S-methyltransferase	B1-1_03830	5-methyltetrahydropteroyltriglutamate-- homocystei ne methyltransferase
- none -	fig|923.3.peg.759	diguanylate cyclase/phosphodiesterase (GGDEF & EAL domains) with PAS/PAC sensor(s)	KNPPMOOD_00765	hypothetical protein	LV476_03820	diguanylate cyclase	B1-1_03835	hypothetical protein
- none -	fig|923.3.peg.760	hypothetical protein	KNPPMOOD_00766	hypothetical protein	LV476_03825	hypothetical protein	B1-1_03840	hypothetical protein
- none -	fig|923.3.peg.761	Cryptic sugar kinase Mak	KNPPMOOD_00767	Fructokinase	LV476_03830	ROK family protein	B1-1_03845	hypothetical protein
- none -	fig|923.3.peg.763	HAD family hydrolase, a	KNPPMOOD_00769	hypothetical protein	LV476_03840	ATPase P	B1-1_03855	ATPase P
- none -	fig|923.3.peg.764	[4Fe-4S] cluster assembly scaffold protein Mrp (=ApbC)	KNPPMOOD_00770	Iron-sulfur cluster carrier protein	LV476_03845	iron-sulfur cluster carrier protein ApbC	B1-1_03860	Iron-sulfur cluster carrier protein
- none -	fig|923.3.peg.766	MBL-fold metallo-hydrolase superfamily	KNPPMOOD_00772	hypothetical protein	LV476_03855	MBL fold metallo-hydrolase	B1-1_03870	Hydrolase
- none -	fig|923.3.peg.767	hypothetical protein	KNPPMOOD_00773	hypothetical protein	LV476_03860	hypothetical protein	B1-1_03875	hypothetical protein
- none -	fig|923.3.peg.768	hypothetical protein	KNPPMOOD_00774	hypothetical protein	LV476_03865	hypothetical protein	B1-1_03880	hypothetical protein
- none -	fig|923.3.peg.769	Pirin	KNPPMOOD_00775	Quercetin 2%2C3-dioxygenase	LV476_03870	pirin family protein	B1-1_03885	hypothetical protein
- none -	fig|923.3.peg.771	Lipocalin-related protein and Bos/Can/Equ allergen	KNPPMOOD_00777	hypothetical protein	LV476_03880	YeeE/YedE family protein	B1-1_03895	Sulf-transp domain-containing protein
- none -	fig|923.3.peg.772	hypothetical protein	KNPPMOOD_00778	hypothetical protein	LV476_03885	choice-of-anchor F family protein	B1-1_03900	Autotransporter domain-containing protein
- none -	fig|923.3.peg.773	hypothetical protein	KNPPMOOD_00779	hypothetical protein	LV476_03890	hypothetical protein	B1-1_03905	hypothetical protein
- none -	fig|923.3.peg.775	Catalase-peroxidase KatG (EC 1.11.1.21)	KNPPMOOD_00781	Catalase-peroxidase	LV476_03900	catalase/peroxidase HPI	B1-1_03915	Catalase-peroxidase
- none -	fig|923.3.peg.776	conserved hypothetical protein; putative phospholipase D endonuclease domain	KNPPMOOD_00782	hypothetical protein	LV476_03905	phospholipase D-like domain-containing protein	B1-1_03920	PLD phosphodiesterase domain-containing protein
- none -	fig|923.3.peg.780	Mll5128 protein	KNPPMOOD_00786	hypothetical protein	LV476_03925	CocE/NonD family hydrolase	B1-1_03940	Peptidase S15
- none -	fig|923.3.peg.781	FIG01057880: hypothetical protein	KNPPMOOD_00787	hypothetical protein	LV476_03930	ATP-grasp domain-containing protein	B1-1_03945	ATP-grasp domain-containing protein
- none -	fig|923.3.peg.782	diguanylate cyclase/phosphodiesterase (GGDEF & EAL domains) with PAS/PAC sensor(s)	KNPPMOOD_00788	hypothetical protein	LV476_03935	diguanylate cyclase	B1-1_03950	hypothetical protein
- none -	fig|923.3.peg.783	diguanylate cyclase/phosphodiesterase (GGDEF & EAL domains) with PAS/PAC sensor(s)	KNPPMOOD_00789	hypothetical protein	LV476_03940	diguanylate cyclase	B1-1_03955	Diguanylate cyclase
- none -	fig|923.3.peg.784	Methyl-accepting chemotaxis sensor/transducer protein	KNPPMOOD_00790	Biofilm dispersion protein BdlA	LV476_03945	methyl-accepting chemotaxis protein	B1-1_03960	Methyl-accepting chemotaxis protein (2 PAS%2CMCP domains)
- none -	fig|923.3.peg.785	Tryptophan synthase (indole-salvaging) (EC 4.2.1.122)	KNPPMOOD_00791	Tryptophan synthase beta chain	LV476_03955	tryptophan synthase subunit beta	B1-1_03965	Tryptophan synthase beta chain
- none -	fig|923.3.peg.786	Formate-dependent phosphoribosylglycinamide formyltransferase	KNPPMOOD_00792	Formate-dependent phosphoribosylglycinamide formyltransferase	LV476_03960	formate-dependent phosphoribosylglycinamide formyltransferase	B1-1_03970	Formate-dependent phosphoribosylglycinamide formyltransferase
- none -	fig|923.3.peg.788	Metal transporter, ZIP family	KNPPMOOD_00794	Zinc transporter ZupT	LV476_03970	ZIP family metal transporter	B1-1_03980	Dihydroorotate dehydrogenase
- none -	fig|923.3.peg.789	diguanylate cyclase/phosphodiesterase (GGDEF & EAL domains) with PAS/PAC sensor(s)	KNPPMOOD_00795	hypothetical protein	LV476_03975	EAL domain-containing protein	B1-1_03985	hypothetical protein
- none -	fig|923.3.peg.790	Dodecin, a flavin storage/sequestration protein	KNPPMOOD_00796	hypothetical protein	LV476_03980	dodecin family protein	B1-1_03990	hypothetical protein
- none -	fig|923.3.peg.792	hypothetical protein	KNPPMOOD_00798	Pseudopaline exporter CntI	LV476_03990	DMT family transporter	B1-1_04000	DMT family transporter
- none -	fig|923.3.peg.793	Fructose-bisphosphate aldolase class I (EC 4.1.2.13)	KNPPMOOD_00799	Fructose-bisphosphate aldolase class 1	LV476_03995	fructose-bisphosphate aldolase class I	B1-1_04005	Fructose-bisphosphate aldolase class I
- none -	fig|923.3.peg.794	hypothetical protein	KNPPMOOD_00800	hypothetical protein	LV476_04000	CopD family protein	B1-1_04010	CopD domain-containing protein
- none -	fig|923.3.peg.795	DnaJ-like protein DjlA	KNPPMOOD_00801	Co-chaperone protein DjlA	LV476_04005	co-chaperone DjlA	B1-1_04015	Co-chaperone protein DjlA
- none -	fig|923.3.peg.796	L-lactate permease	KNPPMOOD_00802	L-lactate permease	LV476_04010	L-lactate permease	B1-1_04020	L-lactate permease
- none -	fig|923.3.peg.797	hypothetical protein	KNPPMOOD_00803	hypothetical protein	LV476_04015	hypothetical protein	B1-1_04025	hypothetical protein
- none -	fig|923.3.peg.798	hypothetical protein	KNPPMOOD_00804	hypothetical protein	LV476_04020	hypothetical protein	B1-1_04030	hypothetical protein
- none -	fig|923.3.peg.799	hypothetical protein	KNPPMOOD_00805	Outer membrane protein A	LV476_04025	outer membrane beta-barrel protein	B1-1_04035	hypothetical protein
- none -	fig|923.3.peg.800	hypothetical protein	KNPPMOOD_00806	hypothetical protein	LV476_04030	hypothetical protein	B1-1_04040	hypothetical protein
- none -	fig|923.3.peg.801	Sodium/glycine symporter GlyP	KNPPMOOD_00807	Amino-acid carrier protein AlsT	LV476_04035	sodium:alanine symporter family protein	B1-1_04045	Sodium:alanine symporter
- none -	fig|923.3.peg.803	hypothetical protein	KNPPMOOD_00809	hypothetical protein	LV476_04045	universal stress protein	B1-1_04055	Usp domain-containing protein
- none -	fig|923.3.peg.804	hypothetical protein	KNPPMOOD_00810	hypothetical protein	LV476_04050	DsrE family protein	B1-1_04060	DrsE domain-containing protein
- none -	fig|923.3.peg.805	hypothetical protein	KNPPMOOD_00811	hypothetical protein	LV476_04055	DUF2173 family protein	B1-1_04065	hypothetical protein
- none -	fig|923.3.peg.806	hypothetical protein	KNPPMOOD_00812	hypothetical protein	LV476_04060	DUF2173 family protein	B1-1_04070	hypothetical protein
- none -	fig|923.3.peg.807	hypothetical protein	KNPPMOOD_00813	hypothetical protein	LV476_04065	DUF2173 family protein	B1-1_04075	hypothetical protein
- none -	fig|923.3.peg.808	hypothetical protein	KNPPMOOD_00814	hypothetical protein	LV476_04070	sensor domain-containing diguanylate cyclase	B1-1_04080	hypothetical protein
- none -	fig|923.3.peg.809	FIG003003: hypothetical protein	KNPPMOOD_00815	hypothetical protein	LV476_04075	DUF72 domain-containing protein	B1-1_04085	DUF72 domain-containing protein
- none -	fig|923.3.peg.810	hypothetical protein	KNPPMOOD_00816	hypothetical protein	LV476_04080	phosphate-starvation-inducible PsiE family protein	B1-1_04090	Diguanylate cyclase
- none -	fig|923.3.peg.811	hypothetical protein	KNPPMOOD_00817	hypothetical protein	LV476_04085	diguanylate cyclase	B1-1_04095	Diguanylate cyclase
- none -	fig|923.3.peg.812	Sodium/glycine symporter GlyP	KNPPMOOD_00818	Amino-acid carrier protein AlsT	LV476_04090	sodium:alanine symporter family protein	B1-1_04100	Transporter
- none -	fig|923.3.peg.813	NAD(P)H dehydrogenase (quinone), Type IV (EC 1.6.5.2)	KNPPMOOD_00819	NAD(P)H dehydrogenase (quinone)	LV476_04095	NAD(P)H:quinone oxidoreductase	B1-1_04105	NAD(P)H dehydrogenase (quinone)
- none -	fig|923.3.peg.814	hypothetical protein	KNPPMOOD_00820	hypothetical protein	LV476_04100	hypothetical protein	B1-1_04110	hypothetical protein
- none -	fig|923.3.peg.815	capsule biosynthesis protein	KNPPMOOD_00821	putative polyglutamine synthesis accessory protein	LV476_04105	CapA family protein	B1-1_04115	PGA-cap domain-containing protein
- none -	fig|923.3.peg.817	hypothetical protein	KNPPMOOD_00823	Putative phosphoribosyl transferase	LV476_04115	dienelactone hydrolase family protein	B1-1_04125	DLH domain-containing protein
- none -	fig|923.3.peg.819	hypothetical protein	KNPPMOOD_00825	hypothetical protein	LV476_04125	hypothetical protein	B1-1_04135	Zinc resistance-associated protein
- none -	fig|923.3.peg.820	hypothetical protein	KNPPMOOD_00826	hypothetical protein			B1-1_04140	SHOCT domain-containing protein
- none -	fig|923.3.peg.821	Uncharacterized protein Mext_2892	KNPPMOOD_00827	hypothetical protein	LV476_04135	DUF3096 domain-containing protein	B1-1_04145	hypothetical protein
- none -	fig|923.3.peg.822	hypothetical protein	KNPPMOOD_00828	Thioesterase 1/protease 1/lysophospholipase L1	LV476_04140	arylesterase	B1-1_04150	Lysophospholipase L1
- none -	fig|923.3.peg.823	hypothetical protein
- none -	fig|923.3.peg.824	CsoS1D	KNPPMOOD_00829	hypothetical protein	LV476_04145	BMC domain-containing protein	B1-1_04155	BMC domain-containing protein
- none -	fig|923.3.peg.825	Adenosylhomocysteinase (EC 3.3.1.1)	KNPPMOOD_00830	hypothetical protein	LV476_04150	NUDIX hydrolase	B1-1_04160	Nucleoside triphosphate hydrolase
- none -	fig|923.3.peg.826	hypothetical protein	KNPPMOOD_00831	hypothetical protein	LV476_04155	hypothetical protein	B1-1_04165	hypothetical protein
- none -	fig|923.3.peg.827	Inner membrane protein YedI	KNPPMOOD_00832	Inner membrane protein YedI	LV476_04160	DUF808 domain-containing protein	B1-1_04170	DUF808 domain-containing protein
- none -	fig|923.3.peg.828	Acetylspermidine deacetylase (EC 3.5.1.48); Deacetylases, including yeast histone deacetylase and acetoin utilization protein	KNPPMOOD_00833	hypothetical protein	LV476_04165	histone deacetylase	B1-1_04175	Hist-deacetyl domain-containing protein
- none -	fig|923.3.peg.829	hypothetical protein	KNPPMOOD_00834	hypothetical protein	LV476_04170	formylmethanofuran dehydrogenase subunit E family protein	B1-1_04180	FmdE domain-containing protein
- none -	fig|923.3.peg.830	hypothetical protein	KNPPMOOD_00835	hypothetical protein	LV476_04175	cupin domain-containing protein	B1-1_04185	Cupin-2 domain-containing protein
- none -	fig|923.3.peg.831	UPF0337 protein YjbJ	KNPPMOOD_00836	hypothetical protein	LV476_04180	CsbD family protein	B1-1_04190	CsbD domain-containing protein
- none -	fig|923.3.peg.832	hypothetical protein	KNPPMOOD_00837	hypothetical protein	LV476_04185	PqqD family protein	B1-1_04195	Coenzyme PQQ synthesis protein D (PqqD)
- none -	fig|923.3.peg.833	hypothetical protein	KNPPMOOD_00838	hypothetical protein	LV476_04190	hypothetical protein	B1-1_04200	hypothetical protein
- none -	fig|923.3.peg.834	hypothetical protein			LV476_04195	hypothetical protein
- none -	fig|923.3.peg.835	Acetyltransferase, GNAT family	KNPPMOOD_00839	hypothetical protein	LV476_04200	N-acetyltransferase	B1-1_04205	N-acetyltransferase domain-containing protein
- none -	fig|923.3.peg.839	hypothetical protein	KNPPMOOD_00843	hypothetical protein	LV476_04220	hypothetical protein	B1-1_04225	Thioredoxin domain-containing protein
- none -	fig|923.3.peg.841	Heme O synthase, protoheme IX farnesyltransferase, COX10-CtaB	KNPPMOOD_00845	Protoheme IX farnesyltransferase	LV476_04230	heme o synthase	B1-1_04235	Protoheme IX farnesyltransferase
- none -	fig|923.3.peg.842	Cytochrome c oxidase caa3-type assembly factor CtaG_BS (unrelated to Cox11-CtaG family)	KNPPMOOD_00846	hypothetical protein	LV476_04235	cytochrome c oxidase assembly protein	B1-1_04240	hypothetical protein
- none -	fig|923.3.peg.843	Cytochrome oxidase biogenesis protein Sco1/SenC/PrrC, thiol-disulfide reductase involved in Cu(I) insertion into CoxII Cu(A) center	KNPPMOOD_00847	hypothetical protein	LV476_04240	SCO family protein	B1-1_04245	Thioredoxin domain-containing protein
- none -	fig|923.3.peg.844	hypothetical protein	KNPPMOOD_00848	hypothetical protein	LV476_04245	NERD domain-containing protein	B1-1_04250	NERD domain-containing protein
- none -	fig|923.3.peg.845	hypothetical protein	KNPPMOOD_00849	hypothetical protein	LV476_04250	cache domain-containing protein	B1-1_04255	hypothetical protein
- none -	fig|923.3.peg.846	hypothetical protein	KNPPMOOD_00850	hypothetical protein	LV476_04255	DedA family protein	B1-1_04260	DedA family protein
- none -	fig|923.3.peg.847	hypothetical protein	KNPPMOOD_00851	hypothetical protein	LV476_04260	hypothetical protein	B1-1_04265	hypothetical protein
- none -	fig|923.3.peg.848	Uncharacterized MFS-type transporter YxiO	KNPPMOOD_00852	hypothetical protein	LV476_04265	MFS transporter	B1-1_04270	MFS domain-containing protein
- none -	fig|923.3.peg.850	acetyltransferase, GNAT family	KNPPMOOD_00854	hypothetical protein	LV476_04275	N-acetyltransferase	B1-1_04280	N-acetyltransferase domain-containing protein
- none -	fig|923.3.peg.851	biogenesis of cell wall (cell envelope)	KNPPMOOD_00855	D-alanine--D-alanine ligase	LV476_04280	D-alanine--D-alanine ligase	B1-1_04285	ATP-grasp domain-containing protein
- none -	fig|923.3.peg.852	hypothetical protein	KNPPMOOD_00856	hypothetical protein	LV476_04285	GNAT family N-acetyltransferase	B1-1_04290	hypothetical protein
- none -	fig|923.3.peg.853	N-acetylornithine deacetylase (EC 3.5.1.16)	KNPPMOOD_00857	N-formyl-4-amino-5-aminomethyl-2-methylpyrimidine deformylase	LV476_04290	ArgE/DapE family deacylase	B1-1_04295	putative succinyl-diaminopimelate desuccinylase
- none -	fig|923.3.peg.854	ATP/GTP-binding protein	KNPPMOOD_00858	hypothetical protein	LV476_04295	ATP-binding protein	B1-1_04300	ATP-binding protein
- none -	fig|923.3.peg.855	hypothetical protein	KNPPMOOD_00859	hypothetical protein	LV476_04300	NERD domain-containing protein	B1-1_04305	NERD domain-containing protein
- none -	fig|923.3.peg.856	hypothetical protein	KNPPMOOD_00860	hypothetical protein	LV476_04305	M23 family metallopeptidase	B1-1_04310	Peptidase-M23 domain-containing protein
- none -	fig|923.3.peg.857	hypothetical protein	KNPPMOOD_00861	hypothetical protein	LV476_04320	hypothetical protein	B1-1_04315	hypothetical protein
- none -	fig|923.3.peg.861	hypothetical protein	KNPPMOOD_00865	hypothetical protein	LV476_04340	Hsp20/alpha crystallin family protein	B1-1_04335	SHSP domain-containing protein
- none -	fig|923.3.peg.862	tRNA(Ile)-lysidine synthetase (EC 6.3.4.19)	KNPPMOOD_00866	tRNA(Ile)-lysidine synthase	LV476_04345	tRNA lysidine(34) synthetase TilS	B1-1_04340	tRNA(Ile)-lysidine synthase
- none -	fig|923.3.peg.874	hypothetical protein	KNPPMOOD_00878	hypothetical protein	LV476_04405	hypothetical protein	B1-1_04400	hypothetical protein
- none -	fig|923.3.peg.877	hypothetical protein
- none -	fig|923.3.peg.878	hypothetical protein	KNPPMOOD_00881	hypothetical protein	LV476_04420	hypothetical protein	B1-1_04415	hypothetical protein
- none -	fig|923.3.peg.879	O-acetylhomoserine sulfhydrylase (EC 2.5.1.49) @ O-succinylhomoserine sulfhydrylase (EC 2.5.1.48)	KNPPMOOD_00882	O-succinylhomoserine sulfhydrylase	LV476_04425	O-succinylhomoserine sulfhydrylase	B1-1_04420	O-succinylhomoserine sulfhydrylase
- none -	fig|923.3.peg.880	hypothetical protein	KNPPMOOD_00883	hypothetical protein	LV476_04430	YqcC family protein	B1-1_04425	DUF446 domain-containing protein
- none -	fig|923.3.peg.881	Hydroxymethylpyrimidine phosphate kinase ThiD (EC 2.7.4.7)	KNPPMOOD_00884	Hydroxymethylpyrimidine/phosphomethylpyrimidine kinase	LV476_04435	hydroxymethylpyrimidine/phosphomethylpyrimidine kinase	B1-1_04430	Bifunctional hydroxymethylpyrimidine kinase/phosphomethylpyrimidine kinase
- none -	fig|923.3.peg.882	Ribonuclease BN (EC 3.1.-.-)	KNPPMOOD_00885	hypothetical protein	LV476_04440	YihY/virulence factor BrkB family protein	B1-1_04435	Virulence factor BrkB
- none -	fig|923.3.peg.883	ATP:Cob(I)alamin adenosyltransferase (EC 2.5.1.17)	KNPPMOOD_00886	Corrinoid adenosyltransferase	LV476_04445	cob(I)yrinic acid a%2Cc-diamide adenosyltransferase	B1-1_04440	Corrinoid adenosyltransferase
- none -	fig|923.3.peg.884	hypothetical protein	KNPPMOOD_00887	hypothetical protein	LV476_04450	hypothetical protein	B1-1_04445	hypothetical protein
- none -	fig|923.3.peg.885	Endonuclease III (EC 4.2.99.18)	KNPPMOOD_00888	Endonuclease III	LV476_04455	endonuclease III	B1-1_04450	Endonuclease III
- none -	fig|923.3.peg.886	FIG00433688: hypothetical protein	KNPPMOOD_00889	hypothetical protein	LV476_04460	DUF1841 family protein	B1-1_04455	hypothetical protein
- none -	fig|923.3.peg.887	UPF0260 protein YcgN	KNPPMOOD_00890	hypothetical protein	LV476_04465	YcgN family cysteine cluster protein	B1-1_04460	UPF0260 protein DEM34_01910
- none -	fig|923.3.peg.888	Type II secretion system protein E	KNPPMOOD_00891	hypothetical protein	LV476_04470	GspE/PulE family protein	B1-1_04465	T2SP-E domain-containing protein
- none -	fig|923.3.peg.889	hypothetical protein	KNPPMOOD_00892	hypothetical protein	LV476_04475	hypothetical protein	B1-1_04470	hypothetical protein
- none -	fig|923.3.peg.890	hypothetical protein	KNPPMOOD_00893	hypothetical protein	LV476_04480	hypothetical protein	B1-1_04475	hypothetical protein
- none -	fig|923.3.peg.891	Cyclopropane-fatty-acyl-phospholipid synthase (EC 2.1.1.79)	KNPPMOOD_00894	Cyclopropane-fatty-acyl-phospholipid synthase	LV476_04485	cyclopropane fatty acyl phospholipid synthase	B1-1_04480	Cyclopropane-fatty-acyl-phospholipid synthase
- none -	fig|923.3.peg.892	Aconitate hydratase 2 (EC 4.2.1.3)	KNPPMOOD_00895	Aconitate hydratase B	LV476_04490	bifunctional aconitate hydratase 2/2-methylisocitrate dehydratase	B1-1_04485	Aconitate hydratase B
- none -	fig|923.3.peg.894	hypothetical protein	KNPPMOOD_00897	hypothetical protein	LV476_04500	hypothetical protein	B1-1_04495	hypothetical protein
- none -	fig|923.3.peg.895	hypothetical protein	KNPPMOOD_00898	hypothetical protein	LV476_04505	META domain-containing protein	B1-1_04500	META domain-containing protein
- none -	fig|923.3.peg.898	hypothetical protein	KNPPMOOD_00901	hypothetical protein	LV476_04520	hypothetical protein	B1-1_04515	hypothetical protein
- none -	fig|923.3.peg.899	(Y14336) putative extracellular protein containing predicted 35aa signal peptide	KNPPMOOD_00906	hypothetical protein	LV476_04545	heme-binding protein	B1-1_04540	Adenosylcobalamin biosynthesis%2C GlcG-related protein
- none -	fig|923.3.peg.900	NADH:flavin oxidoreductases, Old Yellow Enzyme family	KNPPMOOD_00907	N-ethylmaleimide reductase	LV476_04550	alkene reductase	B1-1_04545	Alkene reductase
- none -	fig|923.3.peg.901	hypothetical protein	KNPPMOOD_00908	hypothetical protein	LV476_04555	DUF2288 domain-containing protein	B1-1_04550	DUF2288 domain-containing protein
- none -	fig|923.3.peg.902	hypothetical protein	KNPPMOOD_00909	hypothetical protein	LV476_04560	cupin domain-containing protein	B1-1_04555	Cupin-2 domain-containing protein
- none -	fig|923.3.peg.903	hypothetical protein	KNPPMOOD_00910	hypothetical protein	LV476_04565	hypothetical protein	B1-1_04560	hypothetical protein
- none -	fig|923.3.peg.904	3-deoxy-manno-octulosonate cytidylyltransferase (EC 2.7.7.38)	KNPPMOOD_00911	3-deoxy-manno-octulosonate cytidylyltransferase	LV476_04570	3-deoxy-manno-octulosonate cytidylyltransferase	B1-1_04565	3-deoxy-manno-octulosonate cytidylyltransferase
- none -	fig|923.3.peg.906	Tetraacyldisaccharide 4'-kinase (EC 2.7.1.130)	KNPPMOOD_00913	Tetraacyldisaccharide 4'-kinase	LV476_04580	tetraacyldisaccharide 4'-kinase	B1-1_04575	Tetraacyldisaccharide 4'-kinase
- none -	fig|923.3.peg.907	Lipid A export permease/ATP-binding protein MsbA	KNPPMOOD_00914	Lipid A export ATP-binding/permease protein MsbA	LV476_04585	lipid A export permease/ATP-binding protein MsbA	B1-1_04580	ATP-dependent lipid A-core flippase
- none -	fig|923.3.peg.908	Biopolymer transport protein ExbD/TolR	KNPPMOOD_00915	Tol-Pal system protein TolR	LV476_04590	biopolymer transporter ExbD	B1-1_04585	Biopolymer transport protein ExbD/TolR
- none -	fig|923.3.peg.909	MotA/TolQ/ExbB proton channel family protein	KNPPMOOD_00916	Biopolymer transport protein ExbB	LV476_04595	MotA/TolQ/ExbB proton channel family protein	B1-1_04590	Biopolymer transporter ExbB
- none -	fig|923.3.peg.910	hypothetical protein	KNPPMOOD_00917	hypothetical protein	LV476_04600	mucoidy inhibitor MuiA family protein	B1-1_04595	hypothetical protein
- none -	fig|923.3.peg.912	hypothetical protein
- none -	fig|923.3.peg.913	FIG003879: Predicted amidohydrolase	KNPPMOOD_00919	Deaminated glutathione amidase	LV476_04610	carbon-nitrogen hydrolase family protein	B1-1_04605	CN hydrolase domain-containing protein
- none -	fig|923.3.peg.914	hypothetical protein	KNPPMOOD_00920	hypothetical protein	LV476_04615	TIGR02099 family protein	B1-1_04610	hypothetical protein
- none -	fig|923.3.peg.915	Ribonuclease G	KNPPMOOD_00921	Ribonuclease G	LV476_04620	ribonuclease G	B1-1_04615	Ribonuclease G
- none -	fig|923.3.peg.916	Septum formation protein Maf	KNPPMOOD_00922	dTTP/UTP pyrophosphatase	LV476_04625	Maf family protein	B1-1_04620	dTTP/UTP pyrophosphatase
- none -	fig|923.3.peg.917	23S rRNA (pseudouridine(1915)-N(3))-methyltransferase (EC 2.1.1.177)	KNPPMOOD_00923	Ribosomal RNA large subunit methyltransferase H	LV476_04630	23S rRNA (pseudouridine(1915)-N(3))-methyltransferase RlmH	B1-1_04625	Ribosomal RNA large subunit methyltransferase H
- none -	fig|923.3.peg.918	Ribosomal silencing factor RsfA	KNPPMOOD_00924	Ribosomal silencing factor RsfS	LV476_04635	ribosome silencing factor	B1-1_04630	Ribosome silencing factor
- none -	fig|923.3.peg.921	DNA polymerase III delta subunit (EC 2.7.7.7)	KNPPMOOD_00927	DNA polymerase III subunit delta	LV476_04650	DNA polymerase III subunit delta	B1-1_04645	DNA-pol3-delta domain-containing protein
- none -	fig|923.3.peg.922	hypothetical protein	KNPPMOOD_00928	LPS-assembly lipoprotein LptE	LV476_04655	hypothetical protein	B1-1_04650	LPS-assembly lipoprotein LptE
- none -	fig|923.3.peg.924	hypothetical protein	KNPPMOOD_00930	hypothetical protein	LV476_04665	zinc ribbon-containing protein	B1-1_04660	hypothetical protein
- none -	fig|923.3.peg.925	Thiosulfate sulfurtransferase, rhodanese (EC 2.8.1.1)	KNPPMOOD_00931	3-mercaptopyruvate sulfurtransferase	LV476_04670	hypothetical protein	B1-1_04665	Sulfurtransferase
- none -	fig|923.3.peg.926	CBS domain protein	KNPPMOOD_00932	Hypoxic response protein 1	LV476_04675	CBS domain-containing protein	B1-1_04670	Histidine kinase
- none -	fig|923.3.peg.927	Ribosomal arrest protein RaiA / Cold shock protein of CSP family	KNPPMOOD_00933	hypothetical protein	LV476_04680	HPF/RaiA family ribosome-associated protein	B1-1_04675	30S ribosomal protein S30
- none -	fig|923.3.peg.928	hypothetical protein	KNPPMOOD_00934	hypothetical protein	LV476_04685	CIA30 family protein	B1-1_04680	CIA30 domain-containing protein
- none -	fig|923.3.peg.929	Integral membrane protein	KNPPMOOD_00935	hypothetical protein	LV476_04690	DUF4396 domain-containing protein	B1-1_04685	DUF4396 domain-containing protein
- none -	fig|923.3.peg.930	hypothetical protein	KNPPMOOD_00936	hypothetical protein	LV476_04695	hypothetical protein	B1-1_04690	hypothetical protein
- none -	fig|923.3.peg.931	hypothetical protein	KNPPMOOD_00937	Tetrathionate hydrolase	LV476_04700	PQQ-binding-like beta-propeller repeat protein	B1-1_04695	Outer membrane protein assembly factor BamB%2C contains PQQ-like beta-propeller repeat
- none -	fig|923.3.peg.932	Integrase	KNPPMOOD_00938	Prophage integrase IntA	LV476_04705	integrase arm-type DNA-binding domain-containing protein	B1-1_04700	Integrase
- none -	fig|923.3.peg.933	hypothetical protein	KNPPMOOD_00939	hypothetical protein	LV476_04710	DUF262 domain-containing protein	B1-1_04705	hypothetical protein
- none -	fig|923.3.peg.934	FIG01200742: hypothetical protein	KNPPMOOD_00940	hypothetical protein	LV476_04715	DUF262 domain-containing HNH endonuclease family protein	B1-1_04710	hypothetical protein
- none -	fig|923.3.peg.936	Type I restriction-modification system, specificity subunit S	KNPPMOOD_00942	Type-1 restriction enzyme EcoKI specificity protein	LV476_04725	restriction endonuclease subunit S	B1-1_04720	hypothetical protein
- none -	fig|923.3.peg.938	hypothetical protein	KNPPMOOD_00944	hypothetical protein	LV476_04735	hypothetical protein	B1-1_04730	hypothetical protein
- none -	fig|923.3.peg.939	Putative helicase	KNPPMOOD_00945	hypothetical protein	LV476_04740	DEAD/DEAH box helicase	B1-1_04735	Helicase
- none -	fig|923.3.peg.940	FIG00964765: hypothetical protein	KNPPMOOD_00946	hypothetical protein	LV476_04745	EH signature domain-containing protein	B1-1_04740	EH-Signature domain-containing protein
- none -	fig|923.3.peg.941	OmpA/MotB domain protein	KNPPMOOD_00947	hypothetical protein	LV476_04750	hypothetical protein	B1-1_04745	OmpA-like domain-containing protein
- none -	fig|923.3.peg.942	Methyl-accepting chemotaxis protein	KNPPMOOD_00948	hypothetical protein	LV476_04755	anti-phage defense ZorAB system protein ZorA	B1-1_04750	hypothetical protein
- none -	fig|923.3.peg.944	Helicase, C-terminal	KNPPMOOD_00950	hypothetical protein	LV476_04765	DEAD/DEAH box helicase	B1-1_04760	hypothetical protein
- none -	fig|923.3.peg.945	hypothetical protein	KNPPMOOD_00951	hypothetical protein	LV476_04770	phospholipase D family protein	B1-1_04765	hypothetical protein
- none -	fig|923.3.peg.946	FIG00554779: hypothetical protein	KNPPMOOD_00952	hypothetical protein	LV476_04775	DUF6361 family protein	B1-1_04770	hypothetical protein
- none -	fig|923.3.peg.947	hypothetical protein	KNPPMOOD_00953	ATP-dependent zinc metalloprotease FtsH	LV476_04780	AAA family ATPase	B1-1_04775	hypothetical protein
- none -	fig|923.3.peg.948	transcriptional factor MdcH	KNPPMOOD_00954	hypothetical protein	LV476_04785	WYL domain-containing protein	B1-1_04780	Transcriptional regulator-like protein
- none -	fig|923.3.peg.949	hypothetical protein	KNPPMOOD_00955	hypothetical protein	LV476_04790	hypothetical protein	B1-1_04785	hypothetical protein
- none -	fig|923.3.peg.950	hypothetical protein	KNPPMOOD_00956	hypothetical protein	LV476_04795	cyclin-dependent kinase inhibitor 3 family protein	B1-1_04790	Dual specificity protein phosphatase-like protein
- none -	fig|923.3.peg.951	hypothetical protein	KNPPMOOD_00957	hypothetical protein	LV476_04800	SprT-like domain-containing protein	B1-1_04795	SprT domain-containing protein
- none -	fig|923.3.peg.952	ABC-type Fe3+-hydroxamate transport system, periplasmic component	KNPPMOOD_00958	hypothetical protein	LV476_04805	hypothetical protein	B1-1_04800	HEPN-Apea domain-containing protein
- none -	fig|923.3.peg.953	hypothetical protein	KNPPMOOD_00959	hypothetical protein	LV476_04810	endonuclease/exonuclease/phosphatase family protein	B1-1_04805	endonuclease/exonuclease/phosphatase family protein
- none -	fig|923.3.peg.954	hypothetical protein	KNPPMOOD_00960	hypothetical protein	LV476_04815	hypothetical protein	B1-1_04810	hypothetical protein
- none -	fig|923.3.peg.955	Diadenosine tetraphosphatase and related serine/threonine protein phosphatases	KNPPMOOD_00961	Bis(5'-nucleosyl)-tetraphosphatase%2C symmetrical	LV476_04820	metallophosphoesterase	B1-1_04815	Bis(5'-nucleosyl)-tetraphosphatase PrpE [asymmetrical]
- none -	fig|923.3.peg.956	hypothetical protein	KNPPMOOD_00962	hypothetical protein	LV476_04825	hypothetical protein	B1-1_04820	hypothetical protein
- none -	fig|923.3.peg.957	hypothetical protein	KNPPMOOD_00963	hypothetical protein	LV476_04830	hypothetical protein	B1-1_04825	hypothetical protein
- none -	fig|923.3.peg.958	putative ADP-ribosylglycohydrolase	KNPPMOOD_00964	hypothetical protein	LV476_04835	ADP-ribosylglycohydrolase family protein	B1-1_04830	ADP-ribosyl-(Dinitrogen reductase) hydrolase DraG
- none -	fig|923.3.peg.959	hypothetical protein	KNPPMOOD_00965	hypothetical protein	LV476_04840	hypothetical protein	B1-1_04835	hypothetical protein
- none -	fig|923.3.peg.960	hypothetical protein	KNPPMOOD_00966	hypothetical protein			B1-1_04840	hypothetical protein
- none -	fig|923.3.peg.961	hypothetical protein	KNPPMOOD_00967	hypothetical protein	LV476_04845	hypothetical protein	B1-1_04845	hypothetical protein
- none -	fig|923.3.peg.962	Putative ADP-ribosylglycohydrolase	KNPPMOOD_00968	ADP-ribosylarginine hydrolase Tri1	LV476_04850	ADP-ribosylglycohydrolase family protein	B1-1_04850	ADP-ribosyl-[dinitrogen reductase] glycohydrolase
- none -	fig|923.3.peg.963	hypothetical protein			LV476_04855	hypothetical protein
- none -	fig|923.3.peg.964	hypothetical protein	KNPPMOOD_00969	hypothetical protein	LV476_04860	hypothetical protein	B1-1_04855	hypothetical protein
- none -	fig|923.3.peg.965	hypothetical protein	KNPPMOOD_00970	SOS response-associated protein YedK	LV476_04865	SOS response-associated peptidase	B1-1_04860	Abasic site processing protein
- none -	fig|923.3.peg.966	hypothetical protein	KNPPMOOD_00971	hypothetical protein	LV476_04870	hypothetical protein	B1-1_04865	hypothetical protein
- none -	fig|923.3.peg.967	hypothetical protein	KNPPMOOD_00972	hypothetical protein	LV476_04875	hypothetical protein	B1-1_04870	hypothetical protein
- none -	fig|923.3.peg.968	Helix-hairpin-helix DNA-binding, class 1	KNPPMOOD_00973	hypothetical protein	LV476_04880	helix-hairpin-helix domain-containing protein	B1-1_04875	DNA-binding protein
- none -	fig|923.3.peg.969	hypothetical protein	KNPPMOOD_00974	hypothetical protein	LV476_04885	methyltransferase domain-containing protein	B1-1_04880	Methyltransferase domain-containing protein
- none -	fig|923.3.peg.970	hypothetical protein	KNPPMOOD_00975	hypothetical protein	LV476_04890	hypothetical protein	B1-1_04885	hypothetical protein
- none -	fig|923.3.peg.971	hypothetical protein	KNPPMOOD_00976	hypothetical protein	LV476_04895	hypothetical protein	B1-1_04890	hypothetical protein
- none -	fig|923.3.peg.972	hypothetical protein	KNPPMOOD_00977	hypothetical protein	LV476_04900	hypothetical protein	B1-1_04895	hypothetical protein
- none -	fig|923.3.peg.975	LSU rRNA pseudouridine(955/2504/2580) synthase (EC 5.4.99.24)	KNPPMOOD_00981	Ribosomal large subunit pseudouridine synthase C	LV476_04920	RluA family pseudouridine synthase	B1-1_04915	Pseudouridine synthase
- none -	fig|923.3.peg.977	Periplasmic serine proteases (ClpP class)	KNPPMOOD_00983	hypothetical protein	LV476_04930	S49 family peptidase	B1-1_04925	S49 family peptidase
- none -	fig|923.3.peg.981	hypothetical protein	KNPPMOOD_00987	Putative NAD(P)H nitroreductase YdjA	LV476_04950	nitroreductase	B1-1_04945	Putative NAD(P)H nitroreductase
- none -	fig|923.3.peg.983	hypothetical protein	KNPPMOOD_00989	hypothetical protein	LV476_04960	high-potential iron-sulfur protein	B1-1_04955	High-putative iron-sulfur protein
- none -	fig|923.3.peg.984	hypothetical protein	KNPPMOOD_00990	hypothetical protein	LV476_04965	DUF2007 domain-containing protein	B1-1_04960	DUF2007 domain-containing protein
- none -	fig|923.3.peg.987	hypothetical protein	KNPPMOOD_00993	hypothetical protein	LV476_04980	hypothetical protein	B1-1_04975	hypothetical protein
- none -	fig|923.3.peg.988	hypothetical protein	KNPPMOOD_00994	hypothetical protein	LV476_04985	DUF465 domain-containing protein	B1-1_04980	GTP-binding protein
- none -	fig|923.3.peg.989	Long-chain fatty acid transport protein	KNPPMOOD_00995	47 kDa outer membrane protein	LV476_04990	outer membrane protein transport protein	B1-1_04985	hypothetical protein
- none -	fig|923.3.peg.991	hypothetical protein	KNPPMOOD_00997	hypothetical protein	LV476_05000	hypothetical protein	B1-1_04995	hypothetical protein
- none -	fig|923.3.peg.992	DNA polymerase III alpha subunit (EC 2.7.7.7)	KNPPMOOD_00998	DNA polymerase III subunit alpha	LV476_05005	DNA polymerase III subunit alpha	B1-1_05000	DNA polymerase III subunit alpha
- none -	fig|923.3.peg.993	FIG00005326: uncharacterized protein	KNPPMOOD_00999	hypothetical protein	LV476_05010	ferritin-like domain-containing protein	B1-1_05005	DUF455 domain-containing protein
- none -	fig|923.3.peg.994	hypothetical protein	KNPPMOOD_01000	hypothetical protein	LV476_05015	LysR family transcriptional regulator	B1-1_05010	HTH lysR-type domain-containing protein
- none -	fig|923.3.peg.995	ABC transporter, permease protein 2 (cluster 5, nickel/peptides/opines)	KNPPMOOD_01001	Inner membrane ABC transporter permease protein YejE	LV476_05020	ABC transporter permease	B1-1_05015	Peptide ABC transporter permease
- none -	fig|923.3.peg.996	ABC transporter, permease protein 1 (cluster 5, nickel/peptides/opines)	KNPPMOOD_01002	Inner membrane ABC transporter permease protein YejB	LV476_05025	microcin C ABC transporter permease YejB	B1-1_05020	Microcin C ABC transporter permease YejB
- none -	fig|923.3.peg.997	hypothetical protein	KNPPMOOD_01003	hypothetical protein	LV476_05030	hypothetical protein	B1-1_05025	hypothetical protein
- none -	fig|923.3.peg.998	ABC transporter, substrate-binding protein (cluster 5, nickel/peptides/opines)	KNPPMOOD_01004	hypothetical protein	LV476_05035	extracellular solute-binding protein	B1-1_05030	Oligopeptide-binding protein AppA
- none -	fig|923.3.peg.1000	hypothetical protein	KNPPMOOD_01006	hypothetical protein	LV476_05045	DUF4395 domain-containing protein	B1-1_05040	DUF4395 domain-containing protein
- none -	fig|923.3.peg.1001	Proton/glutamate symporter @ Sodium/glutamate symporter	KNPPMOOD_01007	Proton/glutamate-aspartate symporter	LV476_05050	dicarboxylate/amino acid:cation symporter	B1-1_05045	Sodium:dicarboxylate symporter
- none -	fig|923.3.peg.1006	ATP-dependent Clp protease proteolytic subunit ClpP (EC 3.4.21.92)	KNPPMOOD_01012	ATP-dependent Clp protease proteolytic subunit	LV476_05075	ATP-dependent Clp endopeptidase proteolytic subunit ClpP	B1-1_05070	ATP-dependent Clp protease proteolytic subunit
- none -	fig|923.3.peg.1007	Cell division trigger factor (EC 5.2.1.8)	KNPPMOOD_01013	Trigger factor	LV476_05080	trigger factor	B1-1_05075	Trigger factor
- none -	fig|923.3.peg.1008	Signal recognition particle protein Ffh	KNPPMOOD_01015	Signal recognition particle protein	LV476_05090	signal recognition particle protein	B1-1_05085	Signal recognition particle protein
- none -	fig|923.3.peg.1009	GTP-binding protein TypA/BipA	KNPPMOOD_01016	GTP-binding protein TypA/BipA	LV476_05095	translational GTPase TypA	B1-1_05090	50S ribosomal subunit assembly factor BipA
- none -	fig|923.3.peg.1011	hypothetical protein	KNPPMOOD_01018	hypothetical protein	LV476_05105	DUF484 family protein	B1-1_05100	hypothetical protein
- none -	fig|923.3.peg.1012	Site-specific tyrosine recombinase XerC	KNPPMOOD_01019	Tyrosine recombinase XerC	LV476_05110	tyrosine recombinase XerC	B1-1_05105	Tyrosine recombinase XerC
- none -	fig|923.3.peg.1013	ATP-dependent protease subunit HslV (EC 3.4.25.2)	KNPPMOOD_01020	ATP-dependent protease subunit HslV	LV476_05115	ATP-dependent protease subunit HslV	B1-1_05110	ATP-dependent protease subunit HslV
- none -	fig|923.3.peg.1015	COG3536: Uncharacterized protein conserved in bacteria	KNPPMOOD_01022	hypothetical protein	LV476_05125	DUF971 domain-containing protein	B1-1_05120	GBBH-like-N domain-containing protein
- none -	fig|923.3.peg.1016	2-methoxy-6-polyprenyl-1,4-benzoquinol methylase (EC 2.1.1.201)	KNPPMOOD_01023	Ubiquinone/menaquinone biosynthesis C-methyltransferase UbiE	LV476_05130	bifunctional demethylmenaquinone methyltransferase/2-methoxy-6-polyprenyl-1%2C4-benzoquinol methylase UbiE	B1-1_05125	Ubiquinone/menaquinone biosynthesis C-methyltransferase UbiE
- none -	fig|923.3.peg.1017	hypothetical protein	KNPPMOOD_01024	Membrane-bound lytic murein transglycosylase F	LV476_05135	membrane-bound lytic murein transglycosylase MltF	B1-1_05130	PBPb domain-containing protein
- none -	fig|923.3.peg.1022	3-phosphoshikimate 1-carboxyvinyltransferase (EC 2.5.1.19)	KNPPMOOD_01029	3-phosphoshikimate 1-carboxyvinyltransferase	LV476_05160	3-phosphoshikimate 1-carboxyvinyltransferase	B1-1_05155	3-phosphoshikimate 1-carboxyvinyltransferase
- none -	fig|923.3.peg.1029	S-methyl-5-thioribose-1-phosphate isomerase (EC 5.3.1.23)	KNPPMOOD_01036	Methylthioribose-1-phosphate isomerase	LV476_05195	S-methyl-5-thioribose-1-phosphate isomerase	B1-1_05190	Methylthioribose-1-phosphate isomerase
- none -	fig|923.3.peg.1031	Small-conductance mechanosensitive channel	KNPPMOOD_01038	Small-conductance mechanosensitive channel	LV476_05205	mechanosensitive ion channel	B1-1_05200	Mechanosensitive ion channel protein MscS
- none -	fig|923.3.peg.1032	hypothetical protein	KNPPMOOD_01039	hypothetical protein	LV476_05210	hypothetical protein	B1-1_05205	hypothetical protein
- none -	fig|923.3.peg.1033	hypothetical protein	KNPPMOOD_01040	hypothetical protein	LV476_05220	diguanylate cyclase	B1-1_05210	hypothetical protein
- none -	fig|923.3.peg.1034	Integrase	KNPPMOOD_01041	Prophage integrase IntS	LV476_05225	tyrosine-type recombinase/integrase	B1-1_05215	Integrase
- none -	fig|923.3.peg.1035	hypothetical protein	KNPPMOOD_01042	hypothetical protein	LV476_05230	hypothetical protein	B1-1_05220	hypothetical protein	?
- none -	fig|923.3.peg.1036	hypothetical protein	KNPPMOOD_01043	hypothetical protein	LV476_05235	hypothetical protein	B1-1_05225	hypothetical protein
- none -	fig|923.3.peg.1037	hypothetical protein	KNPPMOOD_01044	hypothetical protein	LV476_05240	hypothetical protein	B1-1_05230	hypothetical protein
- none -	fig|923.3.peg.1038	hypothetical protein	KNPPMOOD_01045	hypothetical protein	LV476_05245	helicase RepA family protein	B1-1_05235	hypothetical protein
- none -	fig|923.3.peg.1039	hypothetical protein	KNPPMOOD_01046	hypothetical protein	LV476_05250	hypothetical protein	B1-1_05240	hypothetical protein
- none -	fig|923.3.peg.1040	Phage endonuclease / Phage holin (ACLAME 9)	KNPPMOOD_01047	hypothetical protein	LV476_05255	HNH endonuclease	B1-1_05245	hypothetical protein
- none -	fig|923.3.peg.1041	hypothetical protein	KNPPMOOD_01048	hypothetical protein	LV476_05260	P27 family phage terminase small subunit	B1-1_05250	hypothetical protein
- none -	fig|923.3.peg.1042	hypothetical protein	KNPPMOOD_01049	hypothetical protein	LV476_05265	phage major capsid protein	B1-1_05255	hypothetical protein
- none -	fig|923.3.peg.1043	Phage tail tape measure protein	KNPPMOOD_01050	hypothetical protein	LV476_05270	hypothetical protein	B1-1_05260	hypothetical protein
- none -	fig|923.3.peg.1044	hypothetical protein	KNPPMOOD_01051	hypothetical protein	LV476_05275	hypothetical protein	B1-1_05270	hypothetical protein
- none -	fig|923.3.peg.1045	23S rRNA (uracil(1939)-C(5))-methyltransferase (EC 2.1.1.190)	KNPPMOOD_01054	23S rRNA (uracil(1939)-C(5))-methyltransferase RlmD	LV476_05290	23S rRNA (uracil(1939)-C(5))-methyltransferase RlmD	B1-1_05285	23S rRNA (uracil(1939)-C(5))-methyltransferase RlmD
- none -	fig|923.3.peg.1047	hypothetical protein	KNPPMOOD_01056	Sensor histidine kinase RcsC	LV476_05300	response regulator	B1-1_05295	Response regulator
- none -	fig|923.3.peg.1048	diguanylate cyclase/phosphodiesterase (GGDEF & EAL domains) with PAS/PAC sensor(s)	KNPPMOOD_01057	Cyclic di-GMP phosphodiesterase PdeB	LV476_05305	bifunctional diguanylate cyclase/phosphodiesterase	B1-1_05300	Bifunctional diguanylate cyclase/phosphodiesterase
- none -	fig|923.3.peg.1050	Flavohemoglobin / Nitric oxide dioxygenase (EC 1.14.12.17)	KNPPMOOD_01060	Flavohemoprotein	LV476_05320	NO-inducible flavohemoprotein	B1-1_05315	Flavohemoglobin	?
- none -	fig|923.3.peg.1052	hypothetical protein	KNPPMOOD_01062	hypothetical protein	LV476_05330	cytochrome c	B1-1_05325	hypothetical protein
- none -	fig|923.3.peg.1053	Transcriptional regulator, AcrR family	KNPPMOOD_01063	Nucleoid occlusion factor SlmA	LV476_05335	TetR/AcrR family transcriptional regulator	B1-1_05330	Regulatory protein TetR
- none -	fig|923.3.peg.1054	hypothetical protein	KNPPMOOD_01064	Multidrug resistance protein MdtA	LV476_05340	efflux RND transporter periplasmic adaptor subunit	B1-1_05335	hypothetical protein
- none -	fig|923.3.peg.1055	Cation/multidrug efflux pump	KNPPMOOD_01065	Multidrug export protein AcrF	LV476_05345	efflux RND transporter permease subunit	B1-1_05340	Multidrug resistance protein MdtB
- none -	fig|923.3.peg.1056	4-amino-4-deoxy-L-arabinose transferase	KNPPMOOD_01066	hypothetical protein	LV476_05350	DUF3147 family protein	B1-1_05345	4-amino-4-deoxy-L-arabinose transferase
- none -	fig|923.3.peg.1057	hypothetical protein	KNPPMOOD_01067	hypothetical protein	LV476_05355	hypothetical protein	B1-1_05350	hypothetical protein
- none -	fig|923.3.peg.1058	hypothetical protein	KNPPMOOD_01068	Cobalt-zinc-cadmium resistance protein CzcC	LV476_05360	TolC family protein	B1-1_05355	TolC family protein
- none -	fig|923.3.peg.1060	CzcABC family efflux RND transporter, transmembrane protein	KNPPMOOD_01070	Cobalt-zinc-cadmium resistance protein CzcA	LV476_05370	efflux RND transporter permease subunit	B1-1_05365	Efflux RND transporter permease subunit
- none -	fig|923.3.peg.1062	Two-component transcriptional response regulator, OmpR family	KNPPMOOD_01072	Transcriptional activator protein CopR	LV476_05380	heavy metal response regulator transcription factor	B1-1_05375	Two-component system response regulator
- none -	fig|923.3.peg.1064	hypothetical protein	KNPPMOOD_01074	hypothetical protein	LV476_05390	periplasmic heavy metal sensor	B1-1_05385	Zinc resistance-associated protein
- none -	fig|923.3.peg.1069	Outer membrane receptor for ferric coprogen and ferric-rhodotorulic acid	KNPPMOOD_01079	FhuE receptor	LV476_05415	TonB-dependent siderophore receptor	B1-1_05410	TonB-dependent siderophore receptor
- none -	fig|923.3.peg.1074	Biopolymer transport protein ExbD/TolR	KNPPMOOD_01084	Biopolymer transport protein ExbD	LV476_05440	biopolymer transporter ExbD	B1-1_05435	Outer membrane transport energization protein ExbD
- none -	fig|923.3.peg.1075	MotA/TolQ/ExbB proton channel family protein	KNPPMOOD_01085	Biopolymer transport protein ExbB	LV476_05445	MotA/TolQ/ExbB proton channel family protein	B1-1_05440	MotA-ExbB domain-containing protein
- none -	fig|923.3.peg.1076	hypothetical protein	KNPPMOOD_01086	hypothetical protein	LV476_05450	energy transducer TonB	B1-1_05445	hypothetical protein
- none -	fig|923.3.peg.1077	hypothetical protein	KNPPMOOD_01087	hypothetical protein	LV476_05455	thioredoxin family protein	B1-1_05450	Thioredoxin domain-containing protein
- none -	fig|923.3.peg.1078	hypothetical protein	KNPPMOOD_01088	hypothetical protein	LV476_05460	hypothetical protein	B1-1_05455	hypothetical protein
- none -	fig|923.3.peg.1079	COGs COG2378	KNPPMOOD_01089	hypothetical protein	LV476_05465	WYL domain-containing protein	B1-1_05460	WYL domain-containing protein
- none -	fig|923.3.peg.1080	hypothetical protein	KNPPMOOD_01090	hypothetical protein	LV476_05470	hypothetical protein	B1-1_05465	hypothetical protein
- none -	fig|923.3.peg.1081	K(+)/H(+) antiporter NhaP2	KNPPMOOD_01091	K(+)/H(+) antiporter NhaP2	LV476_05475	potassium/proton antiporter	B1-1_05470	RCK C-terminal domain-containing protein
- none -	fig|923.3.peg.1083	Acetylspermidine deacetylase (EC 3.5.1.48); Deacetylases, including yeast histone deacetylase and acetoin utilization protein	KNPPMOOD_01093	Histone deacetylase-like amidohydrolase	LV476_05485	histone deacetylase family protein	B1-1_05480	Hist-deacetyl domain-containing protein
- none -	fig|923.3.peg.1084	hypothetical protein	KNPPMOOD_01094	Universal stress protein	LV476_05490	universal stress protein	B1-1_05485	hypothetical protein
- none -	fig|923.3.peg.1085	hypothetical protein	KNPPMOOD_01095	hypothetical protein	LV476_05495	alpha/beta hydrolase	B1-1_05490	Hydrolase-4 domain-containing protein
- none -	fig|923.3.peg.1087	hypothetical protein	KNPPMOOD_01097	hypothetical protein	LV476_05505	DUF2339 domain-containing protein	B1-1_05500	Membrane protein-like protein
- none -	fig|923.3.peg.1088	ATP-dependent DNA helicase RecQ	KNPPMOOD_01098	ATP-dependent DNA helicase RecQ	LV476_05510	DNA helicase RecQ	B1-1_05505	DNA helicase
- none -	fig|923.3.peg.1090	tRNA cytosine(34) acetyltransferase (EC 2.3.1.193)	KNPPMOOD_01100	tRNA(Met) cytidine acetyltransferase TmcA	LV476_05520	GNAT family N-acetyltransferase	B1-1_05515	tRNA(Met) cytidine acetyltransferase TmcA
- none -	fig|923.3.peg.1092	hypothetical protein	KNPPMOOD_01102	putative protein YrbL	LV476_05530	PhoP regulatory network YrbL family protein	B1-1_05525	PhoP regulatory network protein YrbL
- none -	fig|923.3.peg.1093	FIG00605285: hypothetical protein	KNPPMOOD_01103	hypothetical protein	LV476_05535	DUF1614 domain-containing protein	B1-1_05530	DUF1614 domain-containing protein	Betaine/carnitine/choline transporter (BCCT) family
- none -	fig|923.3.peg.1094	Probable thiol oxidoreductase with 2 cytochrome c heme-binding sites	KNPPMOOD_01104	hypothetical protein	LV476_05540	c-type cytochrome	B1-1_05535	hypothetical protein
- none -	fig|923.3.peg.1095	hypothetical protein	KNPPMOOD_01105	Iron-regulated protein A	LV476_05545	hypothetical protein	B1-1_05540	Peptidase-M75 domain-containing protein
- none -	fig|923.3.peg.1096	hypothetical protein	KNPPMOOD_01106	hypothetical protein	LV476_05550	LbtU family siderophore porin	B1-1_05545	hypothetical protein
- none -	fig|923.3.peg.1097	Manganese ABC transporter, inner membrane permease protein SitD	KNPPMOOD_01107	Manganese transport system membrane protein MntD	LV476_05555	metal ABC transporter permease	B1-1_05550	Zinc ABC transporter permease
- none -	fig|923.3.peg.1098	Manganese ABC transporter, inner membrane permease protein SitC	KNPPMOOD_01108	Manganese transport system membrane protein MntC	LV476_05560	metal ABC transporter permease	B1-1_05555	Zinc ABC transporter permease
- none -	fig|923.3.peg.1099	Manganese ABC transporter, ATP-binding protein SitB	KNPPMOOD_01109	Manganese transport system ATP-binding protein MntB	LV476_05565	metal ABC transporter ATP-binding protein	B1-1_05560	Manganese ABC transporter ATP-binding protein
- none -	fig|923.3.peg.1100	Manganese ABC transporter, periplasmic-binding protein SitA	KNPPMOOD_01110	Manganese-binding lipoprotein MntA	LV476_05570	zinc ABC transporter substrate-binding protein	B1-1_05565	Periplasmic zinc-binding protein TroA
- none -	fig|923.3.peg.1101	hypothetical protein	KNPPMOOD_01111	hypothetical protein	LV476_05575	HPP family protein	B1-1_05570	HPP family protein
- none -	fig|923.3.peg.1102	Ribonuclease T	KNPPMOOD_01112	Ribonuclease T	LV476_05580	ribonuclease T	B1-1_05575	Ribonuclease T
- none -	fig|923.3.peg.1104	diguanylate cyclase/phosphodiesterase (GGDEF & EAL domains) with PAS/PAC sensor(s)	KNPPMOOD_01114	hypothetical protein	LV476_05590	bifunctional diguanylate cyclase/phosphodiesterase	B1-1_05585	Diguanylate cyclase
- none -	fig|923.3.peg.1106	hypothetical protein	KNPPMOOD_01116	hypothetical protein	LV476_05600	tetratricopeptide repeat protein	B1-1_05595	TPR-REGION domain-containing protein
- none -	fig|923.3.peg.1108	FIG00955330: hypothetical protein	KNPPMOOD_01118	putative protein	LV476_05610	AAA family ATPase	B1-1_05605	APH domain-containing protein
- none -	fig|923.3.peg.1111	Glutamate-pyruvate aminotransferase AlaC (EC 2.6.1.2)	KNPPMOOD_01121	Glutamate-pyruvate aminotransferase AlaC	LV476_05625	alanine transaminase	B1-1_05620	Alanine transaminase
- none -	fig|923.3.peg.1112	hypothetical protein
- none -	fig|923.3.peg.1113	Betaine/carnitine/choline transporter (BCCT) family	KNPPMOOD_01122	Glycine betaine transporter 2	LV476_05630	BCCT family transporter	B1-1_05625	BCCT transporter
- none -	fig|923.3.peg.1114	Dienelactone hydrolase family protein	KNPPMOOD_01123	hypothetical protein	LV476_05635	dienelactone hydrolase family protein	B1-1_05630	Dienelactone hydrolase family protein
- none -	fig|923.3.peg.1115	hypothetical protein	KNPPMOOD_01124	hypothetical protein	LV476_05640	hypothetical protein	B1-1_05635	hypothetical protein
- none -	fig|923.3.peg.1117	FIG00651652: hypothetical protein	KNPPMOOD_01126	hypothetical protein	LV476_05650	hypothetical protein	B1-1_05645	hypothetical protein
- none -	fig|923.3.peg.1118	hypothetical protein	KNPPMOOD_01127	hypothetical protein	LV476_05655	class A beta-lactamase-related serine hydrolase	B1-1_05650	Serine hydrolase
- none -	fig|923.3.peg.1119	hypothetical protein	KNPPMOOD_01128	hypothetical protein	LV476_05660	ATP translocase	B1-1_05655	ADP%2CATP carrier protein
- none -	fig|923.3.peg.1120	Putative stomatin/prohibitin-family membrane protease subunit aq_911	KNPPMOOD_01129	hypothetical protein			B1-1_05660	PHB domain-containing protein
- none -	fig|923.3.peg.1121	Putative membrane-bound ClpP-class protease associated with aq_911	KNPPMOOD_01130	hypothetical protein	LV476_05670	nodulation protein NfeD	B1-1_05665	Serine protease
- none -	fig|923.3.peg.1122	GTP 3',8-cyclase (EC 4.1.99.22)	KNPPMOOD_01131	GTP 3'%2C8-cyclase	LV476_05675	GTP 3'%2C8-cyclase MoaA	B1-1_05670	GTP 3'%2C8-cyclase
- none -	fig|923.3.peg.1123	Cyclic pyranopterin monophosphate synthase (EC 4.6.1.17)	KNPPMOOD_01132	Cyclic pyranopterin monophosphate synthase	LV476_05680	cyclic pyranopterin monophosphate synthase MoaC	B1-1_05675	Cyclic pyranopterin monophosphate synthase
- none -	fig|923.3.peg.1124	Molybdopterin molybdenumtransferase (EC 2.10.1.1)	KNPPMOOD_01133	Molybdopterin molybdenumtransferase	LV476_05685	molybdopterin molybdotransferase MoeA	B1-1_05680	Molybdopterin molybdenumtransferase
- none -	fig|923.3.peg.1125	Molybdopterin synthase catalytic subunit MoaE (EC 2.8.1.12)	KNPPMOOD_01134	hypothetical protein	LV476_05690	molybdenum cofactor biosynthesis protein MoaE	B1-1_05685	MPT synthase subunit 2
- none -	fig|923.3.peg.1126	Periplasmic sulfane dehydrogenase, molybdopterin-containing subunit SoxC	KNPPMOOD_01135	hypothetical protein	LV476_05695	sulfite dehydrogenase	B1-1_05690	Sulfite dehydrogenase
- none -	fig|923.3.peg.1127	Sulfite dehydrogenase cytochrome subunit SoxD	KNPPMOOD_01136	hypothetical protein	LV476_05700	cytochrome c	B1-1_05695	Cytochrome c domain-containing protein
- none -	fig|923.3.peg.1128	Sodium-transporting ATPase subunit G	KNPPMOOD_01137	ATP synthase gamma chain	LV476_05705	F0F1 ATP synthase subunit gamma	B1-1_05700	H+transporting two-sector ATPase gamma subunit
- none -	fig|923.3.peg.1129	Sodium-transporting ATPase subunit A	KNPPMOOD_01138	ATP synthase subunit alpha	LV476_05710	alternate F1F0 ATPase%2C F1 subunit alpha	B1-1_05705	ATP synthase subunit alpha 1
- none -	fig|923.3.peg.1130	Sodium-transporting ATPase subunit F	KNPPMOOD_01139	ATP synthase subunit b	LV476_05715	F0F1 ATP synthase subunit delta	B1-1_05710	hypothetical protein
- none -	fig|923.3.peg.1131	Sodium-transporting ATPase subunit E	KNPPMOOD_01140	ATP synthase subunit c	LV476_05720	F0F1 ATP synthase subunit C	B1-1_05715	ATP synthase subunit c
- none -	fig|923.3.peg.1132	Sodium-transporting ATPase subunit B	KNPPMOOD_01141	ATP synthase subunit a	LV476_05725	F0F1 ATP synthase subunit A	B1-1_05720	ATP synthase subunit a 1
- none -	fig|923.3.peg.1133	hypothetical protein	KNPPMOOD_01142	hypothetical protein	LV476_05730	ATP synthase subunit I	B1-1_05725	hypothetical protein
- none -	fig|923.3.peg.1134	Sodium-transporting ATPase subunit Q	KNPPMOOD_01143	hypothetical protein	LV476_05735	AtpZ/AtpI family protein	B1-1_05730	F0F1-ATPase subunit
- none -	fig|923.3.peg.1135	Sodium-transporting ATPase subunit C	KNPPMOOD_01144	ATP synthase epsilon chain	LV476_05740	F0F1 ATP synthase subunit epsilon	B1-1_05735	ATP synthase epsilon chain
- none -	fig|923.3.peg.1136	Sodium-transporting ATPase subunit D	KNPPMOOD_01145	ATP synthase subunit beta	LV476_05745	F0F1 ATP synthase subunit beta	B1-1_05740	ATP synthase subunit beta 1
- none -	fig|923.3.peg.1138	5'-methylthioadenosine phosphorylase (EC 2.4.2.28)	KNPPMOOD_01147	S-methyl-5'-thioinosine phosphorylase	LV476_05755	S-methyl-5'-thioinosine phosphorylase	B1-1_05750	putative S-methyl-5'-thioinosine phosphorylase
- none -	fig|923.3.peg.1140	beta-N-acetylglucosaminidase (EC 3.2.1.52)	KNPPMOOD_01149	Beta-hexosaminidase	LV476_05765	beta-N-acetylhexosaminidase	B1-1_05760	Beta-hexosaminidase
- none -	fig|923.3.peg.1141	N-linked glycosylation glycosyltransferase PglG	KNPPMOOD_01150	hypothetical protein	LV476_05770	general glycosylation pathway protein	B1-1_05765	hypothetical protein
- none -	fig|923.3.peg.1142	Dienelactone hydrolase family protein	KNPPMOOD_01151	hypothetical protein	LV476_05775	dienelactone hydrolase family protein	B1-1_05770	DLH domain-containing protein
- none -	fig|923.3.peg.1150	Protein YaiI	KNPPMOOD_01159	hypothetical protein	LV476_05815	YaiI/YqxD family protein	B1-1_05810	UPF0178 protein AUR63_09030
- none -	fig|923.3.peg.1151	Uncharacterized protein YhiN	KNPPMOOD_01160	putative protein	LV476_05820	NAD(P)/FAD-dependent oxidoreductase	B1-1_05815	HI0933-like protein
- none -	fig|923.3.peg.1152	FIG00785332: hypothetical protein	KNPPMOOD_01161	hypothetical protein	LV476_05825	DUF4010 domain-containing protein	B1-1_05820	DUF4010 domain-containing protein
- none -	fig|923.3.peg.1153	RND multidrug efflux transporter; Acriflavin resistance protein	KNPPMOOD_01162	Multidrug resistance protein MdtC	LV476_05830	efflux RND transporter permease subunit	B1-1_05825	Acriflavin resistance protein
- none -	fig|923.3.peg.1154	hypothetical protein	KNPPMOOD_01163	Multidrug resistance protein MdtA	LV476_05835	efflux RND transporter periplasmic adaptor subunit	B1-1_05830	HlyD-D23 domain-containing protein
- none -	fig|923.3.peg.1156	hypothetical protein	KNPPMOOD_01165	hypothetical protein	LV476_05845	class I SAM-dependent methyltransferase	B1-1_05840	Methyltransf-11 domain-containing protein
- none -	fig|923.3.peg.1157	hypothetical protein	KNPPMOOD_01166	putative 3-phenylpropionic acid transporter	LV476_05850	MFS transporter	B1-1_05845	MFS domain-containing protein
- none -	fig|923.3.peg.1162	Lipid-A-disaccharide synthase (EC 2.4.1.182)	KNPPMOOD_01171	Lipid-A-disaccharide synthase	LV476_05875	lipid-A-disaccharide synthase	B1-1_05870	Lipid-A-disaccharide synthase
- none -	fig|923.3.peg.1163	Fumarate hydratase class II (EC 4.2.1.2)	KNPPMOOD_01172	Fumarate hydratase class II	LV476_05880	class II fumarate hydratase	B1-1_05875	Fumarate hydratase
- none -	fig|923.3.peg.1164	Acyl-[acyl-carrier-protein]--UDP-N-acetylglucosamine O-acyltransferase (EC 2.3.1.129)	KNPPMOOD_01173	Acyl-[acyl-carrier-protein]--UDP-N-acetylglucosamine O-acyltransferase	LV476_05885	acyl-ACP--UDP-N-acetylglucosamine O-acyltransferase	B1-1_05880	Acyl-[acyl-carrier-protein]--UDP-N- acetylglucosam ine O-acyltransferase
- none -	fig|923.3.peg.1166	UDP-3-O-[3-hydroxymyristoyl] glucosamine N-acyltransferase (EC 2.3.1.191)	KNPPMOOD_01175	UDP-3-O-acylglucosamine N-acyltransferase	LV476_05895	UDP-3-O-(3-hydroxymyristoyl)glucosamine N-acyltransferase	B1-1_05890	UDP-3-O-acylglucosamine N-acyltransferase
- none -	fig|923.3.peg.1168	Outer membrane protein assembly factor YaeT	KNPPMOOD_01177	Outer membrane protein assembly factor BamA	LV476_05905	outer membrane protein assembly factor BamA	B1-1_05900	Outer membrane protein assembly factor BamA
- none -	fig|923.3.peg.1169	Membrane-associated zinc metalloprotease	KNPPMOOD_01178	Regulator of sigma-E protease RseP	LV476_05910	RIP metalloprotease RseP	B1-1_05905	Zinc metalloprotease
- none -	fig|923.3.peg.1171	Phosphatidate cytidylyltransferase (EC 2.7.7.41)	KNPPMOOD_01180	Phosphatidate cytidylyltransferase	LV476_05920	phosphatidate cytidylyltransferase	B1-1_05915	Phosphatidate cytidylyltransferase
- none -	fig|923.3.peg.1174	Uridylate kinase (EC 2.7.4.22)	KNPPMOOD_01183	Uridylate kinase	LV476_05935	UMP kinase	B1-1_05930	Uridylate kinase
- none -	fig|923.3.peg.1178	hypothetical protein	KNPPMOOD_01187	hypothetical protein	LV476_05955	c-type cytochrome	B1-1_05950	hypothetical protein
- none -	fig|923.3.peg.1180	Cell division-associated, ATP-dependent zinc metalloprotease FtsH	KNPPMOOD_01189	ATP-dependent zinc metalloprotease FtsH			B1-1_05960	ATP-dependent zinc metalloprotease FtsH
- none -	fig|923.3.peg.1181	23S rRNA (uridine(2552)-2'-O)-methyltransferase (EC 2.1.1.166)	KNPPMOOD_01190	Ribosomal RNA large subunit methyltransferase E	LV476_05970	23S rRNA (uridine(2552)-2'-O)-methyltransferase RlmE	B1-1_05965	Ribosomal RNA large subunit methyltransferase E
- none -	fig|923.3.peg.1182	hypothetical protein	KNPPMOOD_01191	hypothetical protein	LV476_05975	copper chaperone PCu(A)C	B1-1_05970	Copper chaperone PCu(A)C
- none -	fig|923.3.peg.1183	Cytochrome oxidase biogenesis protein Sco1/SenC/PrrC, thiol-disulfide reductase involved in Cu(I) insertion into CoxII Cu(A) center	KNPPMOOD_01192	hypothetical protein	LV476_05980	SCO family protein	B1-1_05975	Thioredoxin domain-containing protein
- none -	fig|923.3.peg.1184	RNA-binding protein YhbY	KNPPMOOD_01193	RNA-binding protein	LV476_05985	ribosome assembly RNA-binding protein YhbY	B1-1_05980	RNA-binding protein
- none -	fig|923.3.peg.1186	Inner membrane protein, KefB/KefC family	KNPPMOOD_01195	Glutathione-regulated potassium-efflux system protein KefC	LV476_05995	monovalent cation:proton antiporter-2 (CPA2) family protein	B1-1_05990	hypothetical protein
- none -	fig|923.3.peg.1187	hypothetical protein	KNPPMOOD_01196	hypothetical protein	LV476_06000	hypothetical protein	B1-1_05995	hypothetical protein
- none -	fig|923.3.peg.1189	hypothetical protein	KNPPMOOD_01198	hypothetical protein	LV476_06010	RDD family protein	B1-1_06005	RDD domain-containing protein
- none -	fig|923.3.peg.1190	Cell division protein FtsZ	KNPPMOOD_01199	Cell division protein FtsZ	LV476_06015	cell division protein FtsZ	B1-1_06010	Cell division protein FtsZ
- none -	fig|923.3.peg.1191	Cell division protein FtsA	KNPPMOOD_01200	Cell division protein FtsA	LV476_06020	cell division protein FtsA	B1-1_06015	Cell division protein FtsA
- none -	fig|923.3.peg.1192	Cell division protein FtsQ	KNPPMOOD_01201	Cell division protein FtsQ	LV476_06025	cell division protein FtsQ/DivIB	B1-1_06020	Cell division protein FtsQ
- none -	fig|923.3.peg.1193	D-alanine--D-alanine ligase (EC 6.3.2.4)	KNPPMOOD_01202	D-alanine--D-alanine ligase	LV476_06030	D-alanine--D-alanine ligase	B1-1_06025	D-alanine--D-alanine ligase
- none -	fig|923.3.peg.1194	UDP-N-acetylmuramate--L-alanine ligase (EC 6.3.2.8)	KNPPMOOD_01203	UDP-N-acetylmuramate--L-alanine ligase	LV476_06035	UDP-N-acetylmuramate--L-alanine ligase	B1-1_06030	UDP-N-acetylmuramate--L-alanine ligase
- none -	fig|923.3.peg.1195	UDP-N-acetylglucosamine--N-acetylmuramyl-(pentapeptide) pyrophosphoryl-undecaprenol N-acetylglucosamine transferase (EC 2.4.1.227)	KNPPMOOD_01204	UDP-N-acetylglucosamine--N-acetylmuramyl-(pentapeptide) pyrophosphoryl-undecaprenol N-acetylglucosamine transferase	LV476_06040	undecaprenyldiphospho-muramoylpentapeptide beta-N-acetylglucosaminyltransferase	B1-1_06035	UDP-N-acetylglucosamine--N-acetylmuramyl- (pentape ptide) pyrophosphoryl-undecaprenol N-acetylglucosamine transferase
- none -	fig|923.3.peg.1196	Peptidoglycan glycosyltransferase FtsW (EC 2.4.1.129)	KNPPMOOD_01205	putative peptidoglycan glycosyltransferase FtsW	LV476_06045	putative lipid II flippase FtsW	B1-1_06040	putative peptidoglycan glycosyltransferase FtsW
- none -	fig|923.3.peg.1197	UDP-N-acetylmuramoyl-L-alanine--D-glutamate ligase (EC 6.3.2.9)	KNPPMOOD_01206	UDP-N-acetylmuramoylalanine--D-glutamate ligase	LV476_06050	UDP-N-acetylmuramoyl-L-alanine--D-glutamate ligase	B1-1_06045	UDP-N-acetylmuramoylalanine--D-glutamate ligase
- none -	fig|923.3.peg.1198	Phospho-N-acetylmuramoyl-pentapeptide-transferase (EC 2.7.8.13)	KNPPMOOD_01207	Phospho-N-acetylmuramoyl-pentapeptide-transferase	LV476_06055	phospho-N-acetylmuramoyl-pentapeptide- transferase	B1-1_06050	Phospho-N-acetylmuramoyl-pentapeptide- transferase
- none -	fig|923.3.peg.1199	UDP-N-acetylmuramoyl-tripeptide--D-alanyl-D-alanine ligase (EC 6.3.2.10)	KNPPMOOD_01208	UDP-N-acetylmuramoyl-tripeptide--D-alanyl-D-alanine ligase	LV476_06060	UDP-N-acetylmuramoyl-tripeptide--D-alanyl-D- alanine ligase	B1-1_06055	UDP-N-acetylmuramoyl-tripeptide--D-alanyl-D- alani ne ligase
- none -	fig|923.3.peg.1200	UDP-N-acetylmuramoyl-dipeptide--2,6-diaminopimelate ligase (EC 6.3.2.13)	KNPPMOOD_01209	UDP-N-acetylmuramoyl-L-alanyl-D-glutamate--2%2C6-diaminopimelate ligase	LV476_06065	UDP-N-acetylmuramoyl-L-alanyl-D-glutamate--2%2C 6-diaminopimelate ligase	B1-1_06060	UDP-N-acetylmuramoyl-L-alanyl-D-glutamate--2%2C6- di aminopimelate ligase
- none -	fig|923.3.peg.1202	hypothetical protein	KNPPMOOD_01211	Cell division protein FtsL	LV476_06075	cell division protein FtsL	B1-1_06070	Cell division protein FtsL
- none -	fig|923.3.peg.1203	16S rRNA (cytosine(1402)-N(4))-methyltransferase (EC 2.1.1.199)	KNPPMOOD_01212	Ribosomal RNA small subunit methyltransferase H	LV476_06080	16S rRNA (cytosine(1402)-N(4))-methyltransferase RsmH	B1-1_06075	Ribosomal RNA small subunit methyltransferase H
- none -	fig|923.3.peg.1204	Transcriptional regulator MraZ	KNPPMOOD_01213	Transcriptional regulator MraZ	LV476_06085	division/cell wall cluster transcriptional repressor MraZ	B1-1_06080	Transcriptional regulator MraZ
- none -	fig|923.3.peg.1205	hypothetical protein	KNPPMOOD_01214	hypothetical protein	LV476_06095	hypothetical protein	B1-1_06090	hypothetical protein
- none -	fig|923.3.peg.1206	hypothetical protein	KNPPMOOD_01216	Trans-acting regulatory protein HvrA	LV476_06100	H-NS histone family protein	B1-1_06095	HNS domain-containing protein
- none -	fig|923.3.peg.1207	hypothetical protein	KNPPMOOD_01217	hypothetical protein	LV476_06105	flagellar hook-length control protein FliK	B1-1_06100	Flg-hook domain-containing protein
- none -	fig|923.3.peg.1208	hypothetical protein	KNPPMOOD_01218	hypothetical protein	LV476_06110	flagellar FliJ family protein	B1-1_06105	Flagellar FliJ protein
- none -	fig|923.3.peg.1210	hypothetical protein	KNPPMOOD_01220	hypothetical protein	LV476_06120	hypothetical protein	B1-1_06115	Flagellar assembly protein FliH
- none -	fig|923.3.peg.1211	Flagellar motor switch protein FliG	KNPPMOOD_01221	Flagellar motor switch protein FliG	LV476_06125	flagellar motor switch protein FliG	B1-1_06120	Flagellar motor switch protein FliG
- none -	fig|923.3.peg.1212	Flagellar M-ring protein FliF	KNPPMOOD_01222	Flagellar M-ring protein	LV476_06130	flagellar M-ring protein FliF	B1-1_06125	Flagellar M-ring protein
- none -	fig|923.3.peg.1214	Flagellar regulatory protein FleQ	KNPPMOOD_01224	Anaerobic nitric oxide reductase transcription regulator NorR	LV476_06140	sigma-54 dependent transcriptional regulator	B1-1_06135	Sigma-54 factor interaction domain-containing protein
- none -	fig|923.3.peg.1215	hypothetical protein	KNPPMOOD_01225	hypothetical protein	LV476_06145	hypothetical protein	B1-1_06140	hypothetical protein
- none -	fig|923.3.peg.1216	hypothetical protein	KNPPMOOD_01226	hypothetical protein	LV476_06150	flagellar hook-length control protein FliK	B1-1_06145	hypothetical protein
- none -	fig|923.3.peg.1217	hypothetical protein	KNPPMOOD_01227	hypothetical protein	LV476_06155	EscU/YscU/HrcU family type III secretion system export apparatus switch protein	B1-1_06150	hypothetical protein	Outer membrane component of TAM transport system
- none -	fig|923.3.peg.1218	FIG001592: Phosphocarrier protein kinase/phosphorylase, nitrogen regulation associated	KNPPMOOD_01231	Phosphoenolpyruvate-dependent phosphotransferase system	LV476_06175	phosphoenolpyruvate--protein phosphotransferase	B1-1_06170	Phosphoenolpyruvate--protein phosphotransferase
- none -	fig|923.3.peg.1219	Adenosine (5')-pentaphospho-(5'')-adenosine pyrophosphohydrolase	KNPPMOOD_01232	RNA pyrophosphohydrolase	LV476_06180	RNA pyrophosphohydrolase	B1-1_06175	RNA pyrophosphohydrolase
- none -	fig|923.3.peg.1222	hypothetical protein	KNPPMOOD_01235	hypothetical protein	LV476_06195	DUF1134 domain-containing protein	B1-1_06190	hypothetical protein
- none -	fig|923.3.peg.1223	hypothetical protein	KNPPMOOD_01236	hypothetical protein	LV476_06200	DUF3365 domain-containing protein	B1-1_06195	DUF3365 domain-containing protein
- none -	fig|923.3.peg.1226	Two-component transcriptional response regulator, LuxR family	KNPPMOOD_01239	Response regulator GacA	LV476_06215	response regulator transcription factor	B1-1_06210	Two component transcriptional regulator%2C LuxR family
- none -	fig|923.3.peg.1227	hypothetical protein	KNPPMOOD_01240	Inorganic triphosphatase	LV476_06220	CYTH domain-containing protein	B1-1_06215	CYTH domain-containing protein
- none -	fig|923.3.peg.1228	3-oxoacyl-[acyl-carrier-protein] synthase, KASIII (EC 2.3.1.180)	KNPPMOOD_01241	3-oxoacyl-[acyl-carrier-protein] synthase 3	LV476_06225	ketoacyl-ACP synthase III	B1-1_06220	3-oxoacyl-[acyl-carrier-protein] synthase 3
- none -	fig|923.3.peg.1229	Phosphate:acyl-ACP acyltransferase PlsX (EC 2.3.1.n2)	KNPPMOOD_01242	Phosphate acyltransferase	LV476_06230	phosphate acyltransferase PlsX	B1-1_06225	Phosphate acyltransferase
- none -	fig|923.3.peg.1231	hypothetical protein	KNPPMOOD_01244	hypothetical protein	LV476_06240	YceD family protein	B1-1_06235	23S rRNA accumulation protein YceD
- none -	fig|923.3.peg.1232	FIG146278: Maf/YceF/YhdE family protein	KNPPMOOD_01245	7-methyl-GTP pyrophosphatase	LV476_06245	Maf family nucleotide pyrophosphatase	B1-1_06240	Nucleoside triphosphate pyrophosphatase
- none -	fig|923.3.peg.1233	Undecaprenyl-diphosphatase (EC 3.6.1.27)	KNPPMOOD_01246	Undecaprenyl-diphosphatase	LV476_06250	undecaprenyl-diphosphate phosphatase	B1-1_06245	Undecaprenyl-diphosphatase
- none -	fig|923.3.peg.1235	Putative membrane protease YugP	KNPPMOOD_01248	hypothetical protein	LV476_06260	zinc metallopeptidase	B1-1_06255	Peptidase
- none -	fig|923.3.peg.1236	hypothetical protein	KNPPMOOD_01249	Translocation and assembly module subunit TamB	LV476_06265	translocation/assembly module TamB domain-containing protein	B1-1_06260	hypothetical protein
- none -	fig|923.3.peg.1237	hypothetical protein
- none -	fig|923.3.peg.1238	Outer membrane component of TAM transport system	KNPPMOOD_01250	Translocation and assembly module subunit TamA	LV476_06270	autotransporter assembly complex protein TamA	B1-1_06265	Autotransporter assembly factor TamA
- none -	fig|923.3.peg.1239	DNA topoisomerase IV subunit B (EC 5.99.1.3)	KNPPMOOD_01251	DNA topoisomerase 4 subunit B	LV476_06275	DNA topoisomerase IV subunit B	B1-1_06270	DNA topoisomerase 4 subunit B
- none -	fig|923.3.peg.1240	Thioredoxin	KNPPMOOD_01252	Chaperedoxin	LV476_06280	thioredoxin	B1-1_06275	F plasmid transfer operon protein
- none -	fig|923.3.peg.1241	Cobalt/zinc/cadmium resistance protein CzcD	KNPPMOOD_01253	Cadmium%2C cobalt and zinc/H(+)-K(+) antiporter	LV476_06285	cation diffusion facilitator family transporter	B1-1_06280	hypothetical protein
- none -	fig|923.3.peg.1242	hypothetical protein	KNPPMOOD_01254	hypothetical protein	LV476_06290	heme-binding protein	B1-1_06285	Haem-degrading
- none -	fig|923.3.peg.1246	hypothetical protein	KNPPMOOD_01258	hypothetical protein	LV476_06310	hypothetical protein	B1-1_06305	hypothetical protein
- none -	fig|923.3.peg.1248	hypothetical protein	KNPPMOOD_01260	hypothetical protein			B1-1_06315	hypothetical protein
- none -	fig|923.3.peg.1249	Putative transposase InsK for insertion sequence element IS150	KNPPMOOD_01261	IS3 family transposase ISPlsp1			B1-1_06320	Integrase catalytic domain-containing protein
- none -	fig|923.3.peg.1250	hypothetical protein	KNPPMOOD_01262	Transcriptional regulator SlyA	LV476_06325	MarR family transcriptional regulator	B1-1_06325	HTH marR-type domain-containing protein
- none -	fig|923.3.peg.1252	Murein hydrolase activator NlpD	KNPPMOOD_01264	Murein hydrolase activator NlpD	LV476_06335	peptidoglycan DD-metalloendopeptidase family protein	B1-1_06335	LysM domain-containing protein
- none -	fig|923.3.peg.1255	5'-nucleotidase SurE (EC 3.1.3.5)	KNPPMOOD_01267	5'-nucleotidase SurE	LV476_06350	5'/3'-nucleotidase SurE	B1-1_06350	5'-nucleotidase SurE
- none -	fig|923.3.peg.1256	hypothetical protein	KNPPMOOD_01268	putative DNA endonuclease SmrA	LV476_06355	Smr/MutS family endonuclease	B1-1_06355	Smr domain-containing protein
- none -	fig|923.3.peg.1257	hypothetical protein	KNPPMOOD_01269	hypothetical protein	LV476_06360	hypothetical protein	B1-1_06360	hypothetical protein
- none -	fig|923.3.peg.1258	hypothetical protein	KNPPMOOD_01270	Thiamine-phosphate synthase	LV476_06365	thiamine phosphate synthase	B1-1_06365	Nudix hydrolase domain-containing protein
- none -	fig|923.3.peg.1259	Glutamate N-acetyltransferase (EC 2.3.1.35) @ N-acetylglutamate synthase (EC 2.3.1.1)	KNPPMOOD_01271	Arginine biosynthesis bifunctional protein ArgJ	LV476_06375	bifunctional glutamate N-acetyltransferase/amino-acid acetyltransferase ArgJ	B1-1_06370	Arginine biosynthesis bifunctional protein ArgJ
- none -	fig|923.3.peg.1260	hypothetical protein	KNPPMOOD_01272	hypothetical protein	LV476_06380	YdgA family protein	B1-1_06375	hypothetical protein
- none -	fig|923.3.peg.1261	hypothetical protein	KNPPMOOD_01273	hypothetical protein	LV476_06385	hypothetical protein	B1-1_06380	hypothetical protein
- none -	fig|923.3.peg.1262	Protein translocase subunit SecA	KNPPMOOD_01274	Protein translocase subunit SecA	LV476_06390	preprotein translocase subunit SecA	B1-1_06385	Protein translocase subunit SecA
- none -	fig|923.3.peg.1263	hypothetical protein	KNPPMOOD_01275	hypothetical protein	LV476_06395	DciA family protein	B1-1_06390	Dna[CI] antecedent%2C DciA
- none -	fig|923.3.peg.1264	hypothetical protein	KNPPMOOD_01276	hypothetical protein	LV476_06400	DUF2846 domain-containing protein	B1-1_06395	hypothetical protein
- none -	fig|923.3.peg.1265	Flavoredoxin	KNPPMOOD_01277	hypothetical protein	LV476_06405	flavin reductase family protein	B1-1_06400	Flavoredoxin
- none -	fig|923.3.peg.1267	UDP-3-O-[3-hydroxymyristoyl] N-acetylglucosamine deacetylase (EC 3.5.1.108)	KNPPMOOD_01279	UDP-3-O-acyl-N-acetylglucosamine deacetylase	LV476_06415	UDP-3-O-acyl-N-acetylglucosamine deacetylase	B1-1_06410	UDP-3-O-acyl-N-acetylglucosamine deacetylase
- none -	fig|923.3.peg.1270	tRNA (guanine(37)-N(1))-methyltransferase (EC 2.1.1.228)	KNPPMOOD_01282	tRNA (guanine-N(1)-)-methyltransferase	LV476_06430	tRNA (guanosine(37)-N1)-methyltransferase TrmD	B1-1_06425	tRNA (guanine-N(1)-)-methyltransferase
- none -	fig|923.3.peg.1275	hypothetical protein	KNPPMOOD_01287	hypothetical protein	LV476_06455	DUF2065 domain-containing protein	B1-1_06450	DUF2065 domain-containing protein
- none -	fig|923.3.peg.1278	Ribosome LSU-associated GTP-binding protein HflX	KNPPMOOD_01290	GTPase HflX	LV476_06470	GTPase HflX	B1-1_06465	GTPase HflX
- none -	fig|923.3.peg.1280	tRNA dimethylallyltransferase (EC 2.5.1.75)	KNPPMOOD_01292	tRNA dimethylallyltransferase	LV476_06480	tRNA (adenosine(37)-N6)-dimethylallyltransferase MiaA	B1-1_06475	tRNA dimethylallyltransferase
- none -	fig|923.3.peg.1283	tRNA threonylcarbamoyladenosine biosynthesis protein TsaE	KNPPMOOD_01295	tRNA threonylcarbamoyladenosine biosynthesis protein TsaE	LV476_06495	tRNA (adenosine(37)-N6)-threonylcarbamoyltransferase complex ATPase subunit type 1 TsaE	B1-1_06490	t(6)A37 threonylcarbamoyladenosine biosynthesis protein TsaE
- none -	fig|923.3.peg.1284	NAD(P)H-hydrate epimerase (EC 5.1.99.6) / ADP-dependent (S)-NAD(P)H-hydrate dehydratase (EC 4.2.1.136)	KNPPMOOD_01296	Bifunctional NAD(P)H-hydrate repair enzyme Nnr	LV476_06500	NAD(P)H-hydrate dehydratase	B1-1_06495	Bifunctional NAD(P)H-hydrate repair enzyme
- none -	fig|923.3.peg.1286	hypothetical protein	KNPPMOOD_01298	Acid sugar phosphatase	LV476_06510	TIGR01458 family HAD-type hydrolase	B1-1_06505	Putative hydrolase YutF
- none -	fig|923.3.peg.1287	HAD-superfamily hydrolase, subfamily IA, variant 3	KNPPMOOD_01299	hypothetical protein	LV476_06515	HAD family phosphatase	B1-1_06510	hypothetical protein
- none -	fig|923.3.peg.1290	Formamidopyrimidine-DNA glycosylase (EC 3.2.2.23)	KNPPMOOD_01302	Formamidopyrimidine-DNA glycosylase	LV476_06530	bifunctional DNA-formamidopyrimidine glycosylase/DNA-(apurinic or apyrimidinic site) lyase	B1-1_06525	Formamidopyrimidine-DNA glycosylase
- none -	fig|923.3.peg.1291	thioredoxin family protein	KNPPMOOD_01303	Thiol-disulfide oxidoreductase ResA	LV476_06535	TlpA family protein disulfide reductase	B1-1_06530	Thioredoxin domain-containing protein
- none -	fig|923.3.peg.1293	Dethiobiotin synthase BioD (EC 6.3.3.3)	KNPPMOOD_01305	ATP-dependent dethiobiotin synthetase BioD	LV476_06545	dethiobiotin synthase	B1-1_06540	ATP-dependent dethiobiotin synthetase BioD
- none -	fig|923.3.peg.1296	hypothetical protein	KNPPMOOD_01308	Beta-barrel assembly-enhancing protease	LV476_06560	tetratricopeptide repeat protein	B1-1_06555	hypothetical protein
- none -	fig|923.3.peg.1297	bi-functional transferase/deacetylase	KNPPMOOD_01309	hypothetical protein	LV476_06565	glycosyltransferase	B1-1_06560	Glycosyl transferase family 2
- none -	fig|923.3.peg.1299	hypothetical protein	KNPPMOOD_01311	hypothetical protein	LV476_06575	hypothetical protein	B1-1_06570	hypothetical protein
- none -	fig|923.3.peg.1300	hypothetical protein	KNPPMOOD_01312	hypothetical protein	LV476_06580	acetyltransferase	B1-1_06575	Acetyltransferase
- none -	fig|923.3.peg.1301	hypothetical protein	KNPPMOOD_01313	hypothetical protein	LV476_06585	host attachment protein	B1-1_06580	Protein required for attachment to host cells
- none -	fig|923.3.peg.1302	hypothetical protein	KNPPMOOD_01314	hypothetical protein	LV476_06590	hypothetical protein	B1-1_06585	Sulfurtransferase
- none -	fig|923.3.peg.1303	hypothetical protein	KNPPMOOD_01315	hypothetical protein	LV476_06595	hypothetical protein	B1-1_06590	hypothetical protein
- none -	fig|923.3.peg.1304	hypothetical protein	KNPPMOOD_01316	hypothetical protein	LV476_06600	hypothetical protein	B1-1_06595	Sulf-transp domain-containing protein
- none -	fig|923.3.peg.1305	YeeE/YedE family protein	KNPPMOOD_01317	hypothetical protein	LV476_06605	YeeE/YedE family protein	B1-1_06600	Transporter
- none -	fig|923.3.peg.1306	hypothetical protein			LV476_06610	YeeE/YedE family protein
- none -	fig|923.3.peg.1307	MBL-fold metallo-hydrolase superfamily	KNPPMOOD_01318	Hydroxyacylglutathione hydrolase	LV476_06615	MBL fold metallo-hydrolase	B1-1_06605	MBL fold metallo-hydrolase
- none -	fig|923.3.peg.1308	hypothetical protein	KNPPMOOD_01319	hypothetical protein			B1-1_06610	hypothetical protein
- none -	fig|923.3.peg.1309	Zinc uptake regulation protein Zur	KNPPMOOD_01320	Zinc uptake regulation protein	LV476_06620	transcriptional repressor	B1-1_06615	Ferric uptake regulation protein
- none -	fig|923.3.peg.1310	Methyltransferase small	KNPPMOOD_01321	Ribosomal RNA large subunit methyltransferase G	LV476_06625	methyltransferase	B1-1_06620	Methyltransferase
- none -	fig|923.3.peg.1311	Methionine biosynthesis protein MetW	KNPPMOOD_01322	Bifunctional methionine biosynthesis protein MetXA/MetW	LV476_06630	methionine biosynthesis protein MetW	B1-1_06625	Methionine biosynthesis protein MetW
- none -	fig|923.3.peg.1312	Homoserine O-acetyltransferase (EC 2.3.1.31)	KNPPMOOD_01323	Homoserine O-succinyltransferase	LV476_06635	homoserine O-acetyltransferase	B1-1_06630	Homoserine O-succinyltransferase
- none -	fig|923.3.peg.1313	Cell division integral membrane protein, YggT and half-length relatives	KNPPMOOD_01324	hypothetical protein	LV476_06640	YggT family protein	B1-1_06635	YGGT family
- none -	fig|923.3.peg.1315	Pyridoxal phosphate-containing protein YggS	KNPPMOOD_01326	Pyridoxal phosphate homeostasis protein	LV476_06650	YggS family pyridoxal phosphate-dependent enzyme	B1-1_06645	Pyridoxal phosphate homeostasis protein
- none -	fig|923.3.peg.1317	Type IV pilus assembly ATPase component PilU	KNPPMOOD_01328	Twitching mobility protein	LV476_06660	PilT/PilU family type 4a pilus ATPase	B1-1_06655	PilT/PilU family type 4a pilus ATPase
- none -	fig|923.3.peg.1318	Type IV pilus assembly ATPase component PilU	KNPPMOOD_01329	Twitching mobility protein	LV476_06665	PilT/PilU family type 4a pilus ATPase	B1-1_06660	Type IV pili twitching motility protein PilT
- none -	fig|923.3.peg.1321	Helicase PriA essential for oriC/DnaA-independent DNA replication	KNPPMOOD_01333	Primosomal protein N'	LV476_06685	primosomal protein N'	B1-1_06680	Primosomal protein N'
- none -	fig|923.3.peg.1323	Orotate phosphoribosyltransferase (EC 2.4.2.10)	KNPPMOOD_01335	Orotate phosphoribosyltransferase	LV476_06695	orotate phosphoribosyltransferase	B1-1_06690	Orotate phosphoribosyltransferase
- none -	fig|923.3.peg.1324	Uncharacterized protein, MJ0678-like	KNPPMOOD_01336	hypothetical protein	LV476_06700	TIGR00341 family protein	B1-1_06695	DUF389 domain-containing protein
- none -	fig|923.3.peg.1325	Chaperone protein ClpB (ATP-dependent unfoldase)	KNPPMOOD_01337	Chaperone protein ClpB	LV476_06705	ATP-dependent chaperone ClpB	B1-1_06700	Chaperone protein ClpB
- none -	fig|923.3.peg.1326	hypothetical protein	KNPPMOOD_01338	UDP-2%2C3-diacylglucosamine hydrolase	LV476_06710	UDP-2%2C3-diacylglucosamine diphosphatase	B1-1_06705	Metallophos domain-containing protein
- none -	fig|923.3.peg.1327	Permease of the drug/metabolite transporter (DMT) superfamily	KNPPMOOD_01339	hypothetical protein	LV476_06715	DMT family transporter	B1-1_06710	Permease of the drug/metabolite transporter (DMT) superfamily
- none -	fig|923.3.peg.1330	FIG00003370: Multicopper polyphenol oxidase	KNPPMOOD_01342	Polyphenol oxidase	LV476_06730	peptidoglycan editing factor PgeF	B1-1_06725	Purine nucleoside phosphorylase
- none -	fig|923.3.peg.1331	LSU rRNA pseudouridine(1911/1915/1917) synthase (EC 5.4.99.23)	KNPPMOOD_01343	Ribosomal large subunit pseudouridine synthase D	LV476_06735	23S rRNA pseudouridine(1911/1915/1917) synthase RluD	B1-1_06730	Pseudouridine synthase
- none -	fig|923.3.peg.1332	Outer membrane beta-barrel assembly protein BamD	KNPPMOOD_01344	Outer membrane protein assembly factor BamD	LV476_06740	outer membrane protein assembly factor BamD	B1-1_06735	Outer membrane protein assembly factor BamD
- none -	fig|923.3.peg.1333	hypothetical protein	KNPPMOOD_01345	hypothetical protein	LV476_06745	peptidoglycan-binding protein	B1-1_06740	PG-binding-1 domain-containing protein
- none -	fig|923.3.peg.1338	Protein YhfA	KNPPMOOD_01350	Protein YhfA	LV476_06770	OsmC family protein	B1-1_06765	Peroxiredoxin
- none -	fig|923.3.peg.1341	hypothetical protein	KNPPMOOD_01353	hypothetical protein	LV476_06785	type II toxin-antitoxin system YoeB family toxin	B1-1_06780	hypothetical protein
- none -	fig|923.3.peg.1342	hypothetical protein	KNPPMOOD_01354	hypothetical protein	LV476_06790	hypothetical protein	B1-1_06785	hypothetical protein
- none -	fig|923.3.peg.1343	hypothetical protein	KNPPMOOD_01355	hypothetical protein	LV476_06795	SHOCT domain-containing protein	B1-1_06790	hypothetical protein
- none -	fig|923.3.peg.1346	Acyl-CoA:1-acyl-sn-glycerol-3-phosphate acyltransferase (EC 2.3.1.51)	KNPPMOOD_01358	hypothetical protein	LV476_06810	1-acyl-sn-glycerol-3-phosphate acyltransferase	B1-1_06805	PlsC domain-containing protein
- none -	fig|923.3.peg.1348	Alcohol dehydrogenase	KNPPMOOD_01360	Benzil reductase ((S)-benzoin forming)	LV476_06820	SDR family NAD(P)-dependent oxidoreductase	B1-1_06815	Alcohol dehydrogenase
- none -	fig|923.3.peg.1355	23S rRNA (guanosine(2251)-2'-O)-methyltransferase (EC 2.1.1.185)	KNPPMOOD_01368	23S rRNA (guanosine-2'-O-)-methyltransferase RlmB	LV476_06860	23S rRNA (guanosine(2251)-2'-O)-methyltransferase RlmB	B1-1_06855	23S rRNA (guanosine-2'-O-)-methyltransferase RlmB
- none -	fig|923.3.peg.1358	hypothetical protein	KNPPMOOD_01371	hypothetical protein	LV476_06875	hypothetical protein	B1-1_06870	hypothetical protein
- none -	fig|923.3.peg.1359	hypothetical protein	KNPPMOOD_01372	hypothetical protein	LV476_06880	DUF302 domain-containing protein	B1-1_06875	DUF302 domain-containing protein
- none -	fig|923.3.peg.1365	Protein translocase subunit SecY	KNPPMOOD_01378	Protein translocase subunit SecY	LV476_06910	preprotein translocase subunit SecY	B1-1_06905	Protein translocase subunit SecY
- none -	fig|923.3.peg.1393	LSU ribosomal protein L7p/L12p (P1/P2)	KNPPMOOD_01406	50S ribosomal protein L7/L12	LV476_07050	50S ribosomal protein L7/L12	B1-1_07045	50S ribosomal protein L7/L12
- none -	fig|923.3.peg.1398	Protein translocase subunit SecE	KNPPMOOD_01411	Protein translocase subunit SecE	LV476_07075	preprotein translocase subunit SecE	B1-1_07070	Protein translocase subunit SecE
- none -	fig|923.3.peg.1400	hypothetical protein	KNPPMOOD_01418	Type III pantothenate kinase	LV476_07110	type III pantothenate kinase	B1-1_07105	Type III pantothenate kinase
- none -	fig|923.3.peg.1401	hypothetical protein	KNPPMOOD_01419	Bifunctional ligase/repressor BirA	LV476_07115	biotin--[acetyl-CoA-carboxylase] ligase	B1-1_07110	BPL/LPL catalytic domain-containing protein
- none -	fig|923.3.peg.1404	Putative protease	KNPPMOOD_01422	hypothetical protein	LV476_07130	PDZ domain-containing protein	B1-1_07125	PDZ domain-containing protein
- none -	fig|923.3.peg.1406	Auxin efflux carrier family protein	KNPPMOOD_01424	hypothetical protein	LV476_07140	AEC family transporter	B1-1_07135	Transporter
- none -	fig|923.3.peg.1407	Thioredoxin	KNPPMOOD_01425	Putative thioredoxin 2	LV476_07145	thioredoxin	B1-1_07140	Thioredoxin
- none -	fig|923.3.peg.1408	Uncharacterized protein, similar to the N-terminal domain of Lon protease	KNPPMOOD_01426	hypothetical protein	LV476_07150	LON peptidase substrate-binding domain-containing protein	B1-1_07145	Lon N-terminal domain-containing protein
- none -	fig|923.3.peg.1409	Flavin prenyltransferase UbiX	KNPPMOOD_01427	Flavin prenyltransferase UbiX	LV476_07155	UbiX family flavin prenyltransferase	B1-1_07150	Flavin prenyltransferase UbiX
- none -	fig|923.3.peg.1411	hypothetical protein	KNPPMOOD_01429	hypothetical protein	LV476_07165	hypothetical protein	B1-1_07160	hypothetical protein
- none -	fig|923.3.peg.1412	hypothetical protein
- none -	fig|923.3.peg.1413	Sulfide:quinone oxidoreductase, Type VI	KNPPMOOD_01430	Sulfide-quinone reductase	LV476_07170	FAD-dependent oxidoreductase	B1-1_07165	Pyridine nucleotide-disulfide oxidoreductase
- none -	fig|923.3.peg.1414	Protein-methionine-sulfoxide reductase heme-binding subunit MsrQ	KNPPMOOD_01431	Protein-methionine-sulfoxide reductase heme-binding subunit MsrQ	LV476_07175	sulfoxide reductase heme-binding subunit YedZ	B1-1_07170	Protein-methionine-sulfoxide reductase heme-binding subunit MsrQ
- none -	fig|923.3.peg.1415	Protein-methionine-sulfoxide reductase catalytic subunit MsrP	KNPPMOOD_01432	Protein-methionine-sulfoxide reductase catalytic subunit MsrP	LV476_07180	protein-methionine-sulfoxide reductase catalytic subunit MsrP	B1-1_07175	Protein-methionine-sulfoxide reductase catalytic subunit MsrP
- none -	fig|923.3.peg.1416	Phosphotransferase involved in threonylcarbamoyladenosine t(6)A37 formation in tRNA	KNPPMOOD_01433	N-acetylmuramate/N-acetylglucosamine kinase	LV476_07185	phosphotransferase	B1-1_07180	APH domain-containing protein
- none -	fig|923.3.peg.1419	hypothetical protein	KNPPMOOD_01436	Ectoine TRAP transporter small permease protein TeaB	LV476_07200	TRAP transporter small permease	B1-1_07195	Tripartite ATP-independent periplasmic transporters%2C DctQ component
- none -	fig|923.3.peg.1420	hypothetical protein	KNPPMOOD_01437	Ectoine-binding periplasmic protein TeaA	LV476_07205	TRAP transporter substrate-binding protein DctP	B1-1_07200	Bacterial extracellular solute-binding protein%2C family 7
- none -	fig|923.3.peg.1423	hypothetical protein	KNPPMOOD_01440	hypothetical protein	LV476_07220	hypothetical protein	B1-1_07215	hypothetical protein
- none -	fig|923.3.peg.1424	hypothetical protein	KNPPMOOD_01441	hypothetical protein	LV476_07225	HlyD family efflux transporter periplasmic adaptor subunit	B1-1_07220	hypothetical protein
- none -	fig|923.3.peg.1425	hypothetical protein	KNPPMOOD_01442	hypothetical protein	LV476_07230	diguanylate cyclase	B1-1_07225	hypothetical protein
- none -	fig|923.3.peg.1426	hypothetical protein	KNPPMOOD_01443	Poly-beta-1%2C6-N-acetyl-D-glucosamine synthase	LV476_07235	glycosyltransferase family 2 protein	B1-1_07230	Biofilm PGA synthesis N-glycosyltransferase PgaC
- none -	fig|923.3.peg.1427	hypothetical protein	KNPPMOOD_01444	hypothetical protein	LV476_07240	DsrE family protein	B1-1_07235	DrsE domain-containing protein
- none -	fig|923.3.peg.1428	hypothetical protein	KNPPMOOD_01445	hypothetical protein	LV476_07245	hypothetical protein	B1-1_07240	hypothetical protein
- none -	fig|923.3.peg.1430	Hemolysin activator protein precursor	KNPPMOOD_01447	Filamentous hemagglutinin transporter protein FhaC	LV476_07255	ShlB/FhaC/HecB family hemolysin secretion/activation protein	B1-1_07250	hypothetical protein
- none -	fig|923.3.peg.1431	Putative large exoprotein involved in heme utilization or adhesion of ShlA/HecA/FhaA family	KNPPMOOD_01448	hypothetical protein	LV476_07260	hemagglutinin repeat-containing protein	B1-1_07255	Haemagg-act domain-containing protein
- none -	fig|923.3.peg.1432	hypothetical protein	KNPPMOOD_01449	hypothetical protein	LV476_07270	hypothetical protein	B1-1_07260	hypothetical protein
- none -	fig|923.3.peg.1433	hypothetical protein	KNPPMOOD_01450	hypothetical protein	LV476_07275	hypothetical protein	B1-1_07265	hypothetical protein
- none -	fig|923.3.peg.1434	hypothetical protein	KNPPMOOD_01451	hypothetical protein	LV476_07280	outer membrane beta-barrel protein	B1-1_07270	OMP-b-brl domain-containing protein
- none -	fig|923.3.peg.1435	hypothetical protein	KNPPMOOD_01452	hypothetical protein	LV476_07285	hypothetical protein	B1-1_07275	hypothetical protein
- none -	fig|923.3.peg.1437	Putative transmembrane protein	KNPPMOOD_01454	hypothetical protein	LV476_07295	hypothetical protein	B1-1_07285	hypothetical protein
- none -	fig|923.3.peg.1438	hypothetical protein	KNPPMOOD_01455	RNA chaperone ProQ	LV476_07300	ProQ/FinO family protein	B1-1_07290	ProQ domain-containing protein	Protein-L-isoaspartate O-methyltransferase (EC 2.1.1.77)
- none -	fig|923.3.peg.1439	Monofunctional biosynthetic peptidoglycan transglycosylase	KNPPMOOD_01456	Biosynthetic peptidoglycan transglycosylase	LV476_07305	monofunctional biosynthetic peptidoglycan transglycosylase	B1-1_07295	Biosynthetic peptidoglycan transglycosylase
- none -	fig|923.3.peg.1440	hypothetical protein	KNPPMOOD_01457	hypothetical protein	LV476_07310	O-antigen ligase family protein	B1-1_07300	hypothetical protein
- none -	fig|923.3.peg.1441	hypothetical protein	KNPPMOOD_01458	Fimbrial protein	LV476_07315	pilin	B1-1_07305	Pilin
- none -	fig|923.3.peg.1442	hypothetical protein	KNPPMOOD_01459	hypothetical protein	LV476_07325	helix-hairpin-helix domain-containing protein	B1-1_07310	hypothetical protein
- none -	fig|923.3.peg.1443	7-cyano-7-deazaguanine synthase (EC 6.3.4.20)	KNPPMOOD_01466	7-cyano-7-deazaguanine synthase	LV476_07360	7-cyano-7-deazaguanine synthase QueC	B1-1_07345	7-cyano-7-deazaguanine synthase
- none -	fig|923.3.peg.1444	7-carboxy-7-deazaguanine synthase (EC 4.3.99.3)	KNPPMOOD_01467	7-carboxy-7-deazaguanine synthase	LV476_07365	7-carboxy-7-deazaguanine synthase QueE	B1-1_07350	7-carboxy-7-deazaguanine synthase
- none -	fig|923.3.peg.1445	TPR repeat containing exported protein; Putative periplasmic protein contains a protein prenylyltransferase domain	KNPPMOOD_01468	Cell division coordinator CpoB	LV476_07370	tol-pal system protein YbgF	B1-1_07355	Cell division coordinator CpoB
- none -	fig|923.3.peg.1446	Tol-Pal system beta propeller repeat protein TolB	KNPPMOOD_01469	Tol-Pal system protein TolB	LV476_07375	Tol-Pal system beta propeller repeat protein TolB	B1-1_07360	Tol-Pal system protein TolB
- none -	fig|923.3.peg.1447	Phage protein (ACLAME 676)	KNPPMOOD_01470	hypothetical protein	LV476_07380	cell envelope integrity protein TolA	B1-1_07365	Cell envelope integrity protein TolA
- none -	fig|923.3.peg.1448	Tol biopolymer transport system, TolR protein	KNPPMOOD_01471	Biopolymer transport protein ExbD	LV476_07385	protein TolR	B1-1_07370	Tol-Pal system protein TolR
- none -	fig|923.3.peg.1449	Tol-Pal system protein TolQ	KNPPMOOD_01472	Tol-Pal system protein TolQ	LV476_07390	protein TolQ	B1-1_07375	Tol-Pal system protein TolQ
- none -	fig|923.3.peg.1450	Tol-Pal system-associated acyl-CoA thioesterase	KNPPMOOD_01473	Acyl-CoA thioester hydrolase YbgC	LV476_07395	tol-pal system-associated acyl-CoA thioesterase	B1-1_07380	Tol-pal system-associated acyl-CoA thioesterase
- none -	fig|923.3.peg.1451	Holliday junction ATP-dependent DNA helicase RuvB (EC 3.6.4.12)	KNPPMOOD_01474	Holliday junction ATP-dependent DNA helicase RuvB	LV476_07400	Holliday junction branch migration DNA helicase RuvB	B1-1_07385	Holliday junction ATP-dependent DNA helicase RuvB
- none -	fig|923.3.peg.1452	Holliday junction ATP-dependent DNA helicase RuvA (EC 3.6.4.12)	KNPPMOOD_01475	Holliday junction ATP-dependent DNA helicase RuvA	LV476_07405	Holliday junction branch migration protein RuvA	B1-1_07390	Holliday junction ATP-dependent DNA helicase RuvA
- none -	fig|923.3.peg.1453	Crossover junction endodeoxyribonuclease RuvC (EC 3.1.22.4)	KNPPMOOD_01476	Crossover junction endodeoxyribonuclease RuvC	LV476_07410	crossover junction endodeoxyribonuclease RuvC	B1-1_07395	crossover junction endodeoxyribonuclease RuvC
- none -	fig|923.3.peg.1454	Probable transcriptional regulatory protein YebC	KNPPMOOD_01477	putative transcriptional regulatory protein	LV476_07415	YebC/PmpR family DNA-binding transcriptional regulator	B1-1_07400	putative transcriptional regulatory protein FAZ79_10345
- none -	fig|923.3.peg.1458	Uncharacterized inner membrane transporter YijE	KNPPMOOD_01481	putative cystine transporter YijE	LV476_07435	DMT family transporter	B1-1_07420	EamA-like transporter family
- none -	fig|923.3.peg.1459	hypothetical protein	KNPPMOOD_01482	hypothetical protein	LV476_07440	DUF1328 domain-containing protein	B1-1_07425	UPF0391 membrane protein GM160_10660
- none -	fig|923.3.peg.1460	hypothetical protein	KNPPMOOD_01483	hypothetical protein	LV476_07445	DUF5362 domain-containing protein	B1-1_07430	hypothetical protein
- none -	fig|923.3.peg.1461	Phosphomethylpyrimidine synthase ThiC (EC 4.1.99.17)	KNPPMOOD_01484	Phosphomethylpyrimidine synthase	LV476_07450	phosphomethylpyrimidine synthase ThiC	B1-1_07435	Phosphomethylpyrimidine synthase
- none -	fig|923.3.peg.1462	hypothetical protein							hypothetical protein
- none -	fig|923.3.peg.1464	Outer membrane channel TolC (OpmH)	KNPPMOOD_01486	Outer membrane protein TolC	LV476_07460	TolC family outer membrane protein	B1-1_07445	hypothetical protein	Adenosylhomocysteinase (EC 3.3.1.1)
- none -	fig|923.3.peg.1465	3-deoxy-D-manno-octulosonic acid transferase (EC 2.4.99.12)(EC 2.4.99.13)	KNPPMOOD_01487	3-deoxy-D-manno-octulosonic acid transferase			B1-1_07450	3-deoxy-D-manno-octulosonic acid transferase
- none -	fig|923.3.peg.1466	hypothetical protein	KNPPMOOD_01488	Lipid A biosynthesis lauroyltransferase	LV476_07470	lipid A biosynthesis acyltransferase	B1-1_07455	Bacterial lipid A biosynthesis acyltransferase
- none -	fig|923.3.peg.1467	hypothetical protein	KNPPMOOD_01489	hypothetical protein	LV476_07475	glycosyltransferase family 2 protein	B1-1_07460	Glyco-trans-2-like domain-containing protein
- none -	fig|923.3.peg.1468	hypothetical protein	KNPPMOOD_01490	D-inositol-3-phosphate glycosyltransferase	LV476_07480	glycosyltransferase	B1-1_07465	Glycosyl transferases group 1
- none -	fig|923.3.peg.1469	Glycosyltransferase	KNPPMOOD_01491	D-inositol-3-phosphate glycosyltransferase	LV476_07485	glycosyltransferase family 4 protein	B1-1_07470	Capsular glucan synthase
- none -	fig|923.3.peg.1471	hypothetical protein	KNPPMOOD_01493	hypothetical protein	LV476_07495	zinc-finger domain-containing protein	B1-1_07480	zf-CHCC domain-containing protein
- none -	fig|923.3.peg.1473	GGDEF domain protein	KNPPMOOD_01495	hypothetical protein	LV476_07505	sensor domain-containing diguanylate cyclase	B1-1_07490	GGDEF domain-containing protein
- none -	fig|923.3.peg.1474	hypothetical protein	KNPPMOOD_01496	Cell division protein FtsN	LV476_07510	SPOR domain-containing protein	B1-1_07495	SPOR domain-containing protein
- none -	fig|923.3.peg.1477	hypothetical protein	KNPPMOOD_01499	Dihydromonapterin reductase	LV476_07525	SDR family oxidoreductase	B1-1_07510	NAD dependent epimerase/dehydratase family
- none -	fig|923.3.peg.1478	Efflux ABC transporter, permease protein	KNPPMOOD_01500	hypothetical protein	LV476_07530	ABC transporter permease	B1-1_07515	Transport permease protein
- none -	fig|923.3.peg.1479	Efflux ABC transporter, ATP-binding protein	KNPPMOOD_01501	Linearmycin resistance ATP-binding protein LnrL	LV476_07535	ATP-binding cassette domain-containing protein	B1-1_07520	ABC transporter
- none -	fig|923.3.peg.1480	hypothetical protein	KNPPMOOD_01502	hypothetical protein	LV476_07540	PAS domain-containing protein	B1-1_07525	hypothetical protein
- none -	fig|923.3.peg.1481	Fructose-bisphosphate aldolase class II (EC 4.1.2.13)	KNPPMOOD_01503	Fructose-bisphosphate aldolase	LV476_07545	fructose-bisphosphate aldolase class II	B1-1_07530	Fructose-1%2C6-bisphosphate aldolase
- none -	fig|923.3.peg.1483	Phosphoglycerate kinase (EC 2.7.2.3)	KNPPMOOD_01505	Phosphoglycerate kinase	LV476_07555	phosphoglycerate kinase	B1-1_07540	Phosphoglycerate kinase
- none -	fig|923.3.peg.1486	Alkyl hydroperoxide reductase and/or thiol-specific antioxidant family (AhpC/TSA) protein	KNPPMOOD_01508	hypothetical protein	LV476_07570	thioredoxin family protein	B1-1_07555	Alkyl hydroperoxide reductase
- none -	fig|923.3.peg.1487	hypothetical protein
- none -	fig|923.3.peg.1488	hypothetical protein	KNPPMOOD_01509	hypothetical protein	LV476_07575	phosphate/phosphite/phosphonate ABC transporter substrate-binding protein	B1-1_07560	PhnD/SsuA/transferrin family substrate-binding protein
- none -	fig|923.3.peg.1489	S-adenosylmethionine synthetase (EC 2.5.1.6)	KNPPMOOD_01510	S-adenosylmethionine synthase	LV476_07580	methionine adenosyltransferase	B1-1_07565	S-adenosylmethionine synthase
- none -	fig|923.3.peg.1490	hypothetical protein
- none -	fig|923.3.peg.1491	Adenosylhomocysteinase (EC 3.3.1.1)	KNPPMOOD_01511	Adenosylhomocysteinase	LV476_07585	adenosylhomocysteinase	B1-1_07570	Adenosylhomocysteinase
- none -	fig|923.3.peg.1495	16S rRNA (uracil(1498)-N(3))-methyltransferase (EC 2.1.1.193)	KNPPMOOD_01515	Ribosomal RNA small subunit methyltransferase E	LV476_07605	16S rRNA (uracil(1498)-N(3))-methyltransferase	B1-1_07590	Ribosomal RNA small subunit methyltransferase E
- none -	fig|923.3.peg.1497	Succinyl-CoA ligase [ADP-forming] alpha chain (EC 6.2.1.5)	KNPPMOOD_01517	Succinate--CoA ligase [ADP-forming] subunit alpha	LV476_07615	succinate--CoA ligase subunit alpha	B1-1_07600	Succinate--CoA ligase [ADP-forming] subunit alpha
- none -	fig|923.3.peg.1498	Succinyl-CoA ligase [ADP-forming] beta chain (EC 6.2.1.5)	KNPPMOOD_01518	Succinate--CoA ligase [ADP-forming] subunit beta	LV476_07620	ADP-forming succinate--CoA ligase subunit beta	B1-1_07605	Succinate--CoA ligase [ADP-forming] subunit beta	hypothetical protein
- none -	fig|923.3.peg.1500	hypothetical protein	KNPPMOOD_01525	hypothetical protein	LV476_07655	peptidoglycan DD-metalloendopeptidase family protein	B1-1_07640	LysM domain-containing protein
- none -	fig|923.3.peg.1501	Anhydro-N-acetylmuramic acid kinase (EC 2.7.1.170)	KNPPMOOD_01526	Anhydro-N-acetylmuramic acid kinase	LV476_07660	anhydro-N-acetylmuramic acid kinase	B1-1_07645	Anhydro-N-acetylmuramic acid kinase
- none -	fig|923.3.peg.1502	Citrate synthase (si) (EC 2.3.3.1)	KNPPMOOD_01527	Citrate synthase	LV476_07665	citrate synthase	B1-1_07650	Citrate synthase
- none -	fig|923.3.peg.1503	Iron-sulfur cluster insertion protein ErpA	KNPPMOOD_01528	Iron-sulfur cluster insertion protein ErpA	LV476_07670	iron-sulfur cluster insertion protein ErpA	B1-1_07655	Iron-sulfur cluster insertion protein ErpA
- none -	fig|923.3.peg.1504	N-acetyl-gamma-glutamyl-phosphate reductase (EC 1.2.1.38)	KNPPMOOD_01529	N-acetyl-gamma-glutamyl-phosphate reductase	LV476_07675	N-acetyl-gamma-glutamyl-phosphate reductase	B1-1_07660	N-acetyl-gamma-glutamyl-phosphate reductase
- none -	fig|923.3.peg.1505	Chloride channel protein	KNPPMOOD_01530	Voltage-gated ClC-type chloride channel ClcB	LV476_07680	chloride channel protein	B1-1_07665	Voltage gated chloride channel
- none -	fig|923.3.peg.1506	hypothetical protein	KNPPMOOD_01531	Thiol-disulfide oxidoreductase ResA	LV476_07685	TlpA family protein disulfide reductase	B1-1_07670	Thioredoxin domain-containing protein
- none -	fig|923.3.peg.1509	LSU rRNA pseudouridine(746) synthase (EC 5.4.99.29) @ tRNA pseudouridine(32) synthase (EC 5.4.99.28)	KNPPMOOD_01534	Dual-specificity RNA pseudouridine synthase RluA	LV476_07700	RluA family pseudouridine synthase	B1-1_07685	PseudoU-synth-2 domain-containing protein
- none -	fig|923.3.peg.1510	glyoxalase family protein	KNPPMOOD_01535	hypothetical protein	LV476_07705	VOC family protein	B1-1_07690	Lactoylglutathione lyase
- none -	fig|923.3.peg.1511	N-succinyl-L,L-diaminopimelate aminotransferase (EC 2.6.1.17), type 2	KNPPMOOD_01536	LL-diaminopimelate aminotransferase	LV476_07710	succinyldiaminopimelate transaminase	B1-1_07695	Succinyldiaminopimelate transaminase
- none -	fig|923.3.peg.1513	hypothetical protein	KNPPMOOD_01538	hypothetical protein	LV476_07720	class I SAM-dependent methyltransferase	B1-1_07705	Methyltransf-25 domain-containing protein
- none -	fig|923.3.peg.1517	hypothetical protein	KNPPMOOD_01542	hypothetical protein	LV476_07740	cytochrome c	B1-1_07725	Cytochrome c domain-containing protein
- none -	fig|923.3.peg.1524	Lysine 2,3-aminomutase related protein	KNPPMOOD_01549	hypothetical protein	LV476_07775	lysine 2%2C3-aminomutase	B1-1_07760	Lysine 2%2C3-aminomutase
- none -	fig|923.3.peg.1525	hypothetical protein
- none -	fig|923.3.peg.1526	hypothetical protein	KNPPMOOD_01550	hypothetical protein	LV476_07780	hypothetical protein	B1-1_07765	hypothetical protein
- none -	fig|923.3.peg.1527	hypothetical protein	KNPPMOOD_01551	hypothetical protein	LV476_07785	TolC family protein	B1-1_07770	hypothetical protein
- none -	fig|923.3.peg.1528	Copper/silver efflux RND transporter, membrane fusion protein CusB	KNPPMOOD_01552	hypothetical protein	LV476_07790	efflux RND transporter periplasmic adaptor subunit	B1-1_07775	HlyD-D23 domain-containing protein
- none -	fig|923.3.peg.1529	Copper/silver efflux RND transporter, transmembrane protein CusA	KNPPMOOD_01553	Cation efflux system protein CusA	LV476_07795	efflux RND transporter permease subunit	B1-1_07780	Cation transporter
- none -	fig|923.3.peg.1530	protein of unknown function DUF302	KNPPMOOD_01554	hypothetical protein	LV476_07800	DUF302 domain-containing protein	B1-1_07785	DUF302 domain-containing protein
- none -	fig|923.3.peg.1534	Peptidoglycan lipid II flippase MurJ	KNPPMOOD_01558	putative lipid II flippase MurJ	LV476_07820	murein biosynthesis integral membrane protein MurJ	B1-1_07805	putative lipid II flippase MurJ
- none -	fig|923.3.peg.1535	hypothetical protein
- none -	fig|923.3.peg.1536	hypothetical protein	KNPPMOOD_01559	hypothetical protein	LV476_07825	hypothetical protein	B1-1_07810	hypothetical protein
- none -	fig|923.3.peg.1537	hypothetical protein	KNPPMOOD_01560	hypothetical protein	LV476_07830	AbiV family abortive infection protein	B1-1_07815	hypothetical protein
- none -	fig|923.3.peg.1538	Arylesterase precursor (EC 3.1.1.2)	KNPPMOOD_01561	hypothetical protein	LV476_07835	arylesterase	B1-1_07820	Arylesterase
- none -	fig|923.3.peg.1539	ABC-type antimicrobial peptide transport system, ATPase component	KNPPMOOD_01562	putative ABC transporter ATP-binding protein YknY	LV476_07840	ATP-binding cassette domain-containing protein	B1-1_07825	ABC transporter domain-containing protein
- none -	fig|923.3.peg.1540	hypothetical protein	KNPPMOOD_01563	hypothetical protein	LV476_07845	FtsX-like permease family protein	B1-1_07830	FtsX domain-containing protein
- none -	fig|923.3.peg.1541	Chromosome (plasmid) partitioning protein ParA	KNPPMOOD_01564	Sporulation initiation inhibitor protein Soj	LV476_07850	ParA family protein	B1-1_07835	AAA-31 domain-containing protein
- none -	fig|923.3.peg.1542	Nitrogen regulation protein NR(I), GlnG (=NtrC)	KNPPMOOD_01565	DNA-binding transcriptional regulator NtrC	LV476_07855	nitrogen regulation protein NR(I)	B1-1_07840	DNA-binding transcriptional regulator NtrC
- none -	fig|923.3.peg.1543	Nitrogen regulation protein NtrB (EC 2.7.13.3)	KNPPMOOD_01566	Sensory histidine kinase/phosphatase NtrB	LV476_07860	ATP-binding protein	B1-1_07845	Histidine kinase
- none -	fig|923.3.peg.1544	hypothetical protein	KNPPMOOD_01567	hypothetical protein	LV476_07865	hypothetical protein	B1-1_07850	hypothetical protein
- none -	fig|923.3.peg.1545	N5-carboxyaminoimidazole ribonucleotide synthase (EC 6.3.4.18)	KNPPMOOD_01568	N5-carboxyaminoimidazole ribonucleotide synthase	LV476_07870	5-(carboxyamino)imidazole ribonucleotide synthase	B1-1_07855	N5-carboxyaminoimidazole ribonucleotide synthase
- none -	fig|923.3.peg.1546	N5-carboxyaminoimidazole ribonucleotide mutase (EC 5.4.99.18)	KNPPMOOD_01569	N5-carboxyaminoimidazole ribonucleotide mutase	LV476_07875	5-(carboxyamino)imidazole ribonucleotide mutase	B1-1_07860	N5-carboxyaminoimidazole ribonucleotide mutase
- none -	fig|923.3.peg.1547	FIG002082: Protein SirB2	KNPPMOOD_01570	hypothetical protein	LV476_07880	SirB2 family protein	B1-1_07865	Invasion gene expression up-regulator%2C SirB
- none -	fig|923.3.peg.1548	hypothetical protein	KNPPMOOD_01571	hypothetical protein	LV476_07885	energy-coupling factor ABC transporter permease	B1-1_07870	hypothetical protein
- none -	fig|923.3.peg.1549	hypothetical protein	KNPPMOOD_01572	Cytochrome c-554(547)	LV476_07890	c-type cytochrome	B1-1_07875	Cytochrome c-554(547)
- none -	fig|923.3.peg.1550	Probable iron export permease protein FetB	KNPPMOOD_01573	putative iron export permease protein FetB	LV476_07895	iron export ABC transporter permease subunit FetB	B1-1_07880	Iron export ABC transporter permease subunit FetB
- none -	fig|923.3.peg.1552	hypothetical protein	KNPPMOOD_01575	Cytochrome c6	LV476_07905	c-type cytochrome	B1-1_07890	C-type cytochrome
- none -	fig|923.3.peg.1553	ATP-dependent DNA helicase RecG (EC 3.6.4.12)	KNPPMOOD_01576	ATP-dependent DNA helicase RecG	LV476_07910	ATP-dependent DNA helicase RecG	B1-1_07895	ATP-dependent DNA helicase RecG
- none -	fig|923.3.peg.1554	hypothetical protein	KNPPMOOD_01577	Membrane-bound lytic murein transglycosylase F	LV476_07915	transporter substrate-binding domain-containing protein	B1-1_07900	GGDEF domain-containing protein
- none -	fig|923.3.peg.1555	Putative drug efflux protein	KNPPMOOD_01578	hypothetical protein	LV476_07920	MFS transporter	B1-1_07905	MFS domain-containing protein
- none -	fig|923.3.peg.1556	hypothetical protein	KNPPMOOD_01579	hypothetical protein	LV476_07925	hypothetical protein	B1-1_07910	GIY-YIG domain-containing protein
- none -	fig|923.3.peg.1557	hypothetical protein	KNPPMOOD_01580	hypothetical protein	LV476_07930	Sbal_3080 family lipoprotein	B1-1_07915	SHOCT domain-containing protein
- none -	fig|923.3.peg.1558	hypothetical protein	KNPPMOOD_01581	hypothetical protein	LV476_07935	hypothetical protein	B1-1_07920	hypothetical protein
- none -	fig|923.3.peg.1559	Succinate-semialdehyde dehydrogenase [NAD] (EC 1.2.1.24); Succinate-semialdehyde dehydrogenase [NADP+] (EC 1.2.1.79)	KNPPMOOD_01582	Aldehyde dehydrogenase	LV476_07940	NAD-dependent succinate-semialdehyde dehydrogenase	B1-1_07925	Aldehyde dehydrogenase family protein
- none -	fig|923.3.peg.1560	Diaminobutyrate dipeptidase	KNPPMOOD_01583	Ectoine hydrolase	LV476_07945	ectoine hydrolase	B1-1_07930	Peptidase M24
- none -	fig|923.3.peg.1561	Diaminobutyrate--2-oxoglutarate transaminase (EC 2.6.1.76)	KNPPMOOD_01584	Diaminobutyrate--2-oxoglutarate transaminase	LV476_07950	aspartate aminotransferase family protein	B1-1_07935	Diaminobutyrate--2-oxoglutarate transaminase
- none -	fig|923.3.peg.1562	N-acyl-L-amino acid amidohydrolase (EC 3.5.1.14)	KNPPMOOD_01585	Hippurate hydrolase	LV476_07955	N(2)-acetyl-L-2%2C4-diaminobutanoate deacetylase DoeB2	B1-1_07940	Peptidase M20
- none -	fig|923.3.peg.1563	MBL-fold metallo-hydrolase superfamily	KNPPMOOD_01586	Thiosulfate sulfurtransferase GlpE	LV476_07960	MBL fold metallo-hydrolase	B1-1_07945	MBL fold metallo-hydrolase
- none -	fig|923.3.peg.1566	hypothetical protein	KNPPMOOD_01589	hypothetical protein	LV476_07975	hypothetical protein	B1-1_07960	hypothetical protein
- none -	fig|923.3.peg.1567	hypothetical protein	KNPPMOOD_01590	RNA polymerase-binding transcription factor DksA	LV476_07980	TraR/DksA family transcriptional regulator	B1-1_07965	DksA C4-type domain-containing protein
- none -	fig|923.3.peg.1568	hypothetical protein	KNPPMOOD_01591	hypothetical protein	LV476_07985	hypothetical protein	B1-1_07970	hypothetical protein
- none -	fig|923.3.peg.1569	SoxH protein, homolog	KNPPMOOD_01592	hypothetical protein	LV476_07990	MBL fold metallo-hydrolase	B1-1_07975	SoxH protein
- none -	fig|923.3.peg.1570	Uncharacterized oxidoreductase DR_0249	KNPPMOOD_01593	1-deoxyxylulose-5-phosphate synthase YajO	LV476_07995	aldo/keto reductase	B1-1_07980	D-threo-aldose 1-dehydrogenase
- none -	fig|923.3.peg.1571	FIG00808910: hypothetical protein	KNPPMOOD_01594	Protein PsiE	LV476_08000	phosphate-starvation-inducible PsiE family protein	B1-1_07985	Protein PsiE
- none -	fig|923.3.peg.1574	hypothetical protein	KNPPMOOD_01597	hypothetical protein	LV476_08015	hypothetical protein	B1-1_08000	hypothetical protein
- none -	fig|923.3.peg.1575	hypothetical protein	KNPPMOOD_01598	Adaptive-response sensory-kinase SasA	LV476_08020	ATP-binding protein	B1-1_08005	Histidine kinase
- none -	fig|923.3.peg.1577	hypothetical protein	KNPPMOOD_01600	hypothetical protein	LV476_08030	phosphohistidine phosphatase SixA	B1-1_08015	Phosphohistidine phosphatase SixA
- none -	fig|923.3.peg.1578	putative membrane protein	KNPPMOOD_01601	hypothetical protein	LV476_08035	FHA domain-containing protein	B1-1_08020	Forkhead-associated protein
- none -	fig|923.3.peg.1579	Serine/threonine protein kinase PrkC, regulator of stationary phase	KNPPMOOD_01602	Serine/threonine-protein kinase PknD	LV476_08040	protein kinase	B1-1_08025	Non-specific serine/threonine protein kinase
- none -	fig|923.3.peg.1580	hypothetical protein	KNPPMOOD_01603	hypothetical protein	LV476_08045	tetratricopeptide repeat protein	B1-1_08030	hypothetical protein
- none -	fig|923.3.peg.1581	hypothetical protein	KNPPMOOD_01604	hypothetical protein	LV476_08050	protein phosphatase 2C domain-containing protein	B1-1_08035	PPM-type phosphatase domain-containing protein
- none -	fig|923.3.peg.1582	Bis-ABC ATPase YheS	KNPPMOOD_01605	putative ABC transporter ATP-binding protein YheS	LV476_08055	ATP-binding cassette domain-containing protein	B1-1_08040	ABC transporter ATP-binding protein
- none -	fig|923.3.peg.1584	hypothetical protein	KNPPMOOD_01608	hypothetical protein	LV476_08070	hypothetical protein	B1-1_08055	hypothetical protein
- none -	fig|923.3.peg.1585	hypothetical protein	KNPPMOOD_01609	hypothetical protein	LV476_08075	VWA domain-containing protein	B1-1_08060	TPR-REGION domain-containing protein
- none -	fig|923.3.peg.1586	hypothetical protein	KNPPMOOD_01610	hypothetical protein	LV476_08080	VWA domain-containing protein	B1-1_08065	VWFA domain-containing protein
- none -	fig|923.3.peg.1587	hypothetical protein	KNPPMOOD_01611	hypothetical protein	LV476_08085	hypothetical protein	B1-1_08070	hypothetical protein
- none -	fig|923.3.peg.1588	hypothetical protein	KNPPMOOD_01612	hypothetical protein	LV476_08090	DUF58 domain-containing protein	B1-1_08075	DUF58 domain-containing protein
- none -	fig|923.3.peg.1589	MoxR-like ATPase in aerotolerance operon	KNPPMOOD_01613	hypothetical protein	LV476_08095	AAA family ATPase	B1-1_08080	AAA family ATPase
- none -	fig|923.3.peg.1590	Transcriptional regulator, ArsR family	KNPPMOOD_01614	hypothetical protein	LV476_08100	metalloregulator ArsR/SmtB family transcription factor	B1-1_08085	ArsR family transcriptional regulator
- none -	fig|923.3.peg.1591	MBL-fold metallo-hydrolase superfamily	KNPPMOOD_01615	Hydroxyacylglutathione hydrolase GloC	LV476_08105	MBL fold metallo-hydrolase	B1-1_08090	Lactamase-B domain-containing protein
- none -	fig|923.3.peg.1592	Uncharacterized MFS-type transporter	KNPPMOOD_01616	putative MFS-type transporter YhhS	LV476_08110	MFS transporter	B1-1_08095	MFS transporter
- none -	fig|923.3.peg.1593	hypothetical protein	KNPPMOOD_01617	hypothetical protein	LV476_08115	DUF4124 domain-containing protein	B1-1_08100	DUF4124 domain-containing protein
- none -	fig|923.3.peg.1594	N-acetylglutamate kinase (EC 2.7.2.8)	KNPPMOOD_01618	Acetylglutamate kinase	LV476_08120	acetylglutamate kinase	B1-1_08105	Acetylglutamate kinase
- none -	fig|923.3.peg.1597	hypothetical protein	KNPPMOOD_01621	Thiol-disulfide oxidoreductase ResA	LV476_08135	redoxin family protein	B1-1_08120	Thioredoxin domain-containing protein
- none -	fig|923.3.peg.1600	hypothetical protein	KNPPMOOD_01624	hypothetical protein	LV476_08150	Hsp20/alpha crystallin family protein	B1-1_08135	SHSP domain-containing protein
- none -	fig|923.3.peg.1602	Nucleoside 5-triphosphatase RdgB (dHAPTP, dITP, XTP-specific) (EC 3.6.1.66)	KNPPMOOD_01626	dITP/XTP pyrophosphatase	LV476_08160	RdgB/HAM1 family non-canonical purine NTP pyrophosphatase	B1-1_08145	dITP/XTP pyrophosphatase
- none -	fig|923.3.peg.1603	Oxygen-independent coproporphyrinogen-III oxidase-like protein YggW	KNPPMOOD_01627	Heme chaperone HemW	LV476_08165	radical SAM family heme chaperone HemW	B1-1_08150	Heme chaperone HemW
- none -	fig|923.3.peg.1605	ATP synthase epsilon chain (EC 3.6.3.14)	KNPPMOOD_01629	ATP synthase epsilon chain	LV476_08175	ATP synthase F1 subunit epsilon	B1-1_08160	ATP synthase epsilon chain
- none -	fig|923.3.peg.1606	ATP synthase beta chain (EC 3.6.3.14)	KNPPMOOD_01630	ATP synthase subunit beta	LV476_08180	F0F1 ATP synthase subunit beta	B1-1_08165	ATP synthase subunit beta
- none -	fig|923.3.peg.1607	ATP synthase gamma chain (EC 3.6.3.14)	KNPPMOOD_01631	ATP synthase gamma chain	LV476_08185	F0F1 ATP synthase subunit gamma	B1-1_08170	ATP synthase gamma chain
- none -	fig|923.3.peg.1608	ATP synthase alpha chain (EC 3.6.3.14)	KNPPMOOD_01632	ATP synthase subunit alpha	LV476_08190	F0F1 ATP synthase subunit alpha	B1-1_08175	ATP synthase subunit alpha
- none -	fig|923.3.peg.1609	ATP synthase delta chain (EC 3.6.3.14)	KNPPMOOD_01633	ATP synthase subunit delta	LV476_08195	F0F1 ATP synthase subunit delta	B1-1_08180	ATP synthase subunit delta
- none -	fig|923.3.peg.1610	ATP synthase F0 sector subunit b	KNPPMOOD_01634	ATP synthase subunit b	LV476_08200	F0F1 ATP synthase subunit B	B1-1_08185	ATP synthase subunit b
- none -	fig|923.3.peg.1611	ATP synthase F0 sector subunit c (EC 3.6.3.14)	KNPPMOOD_01635	ATP synthase subunit c	LV476_08205	F0F1 ATP synthase subunit C	B1-1_08190	ATP synthase subunit c
- none -	fig|923.3.peg.1612	ATP synthase F0 sector subunit a (EC 3.6.3.14)	KNPPMOOD_01636	ATP synthase subunit a	LV476_08210	F0F1 ATP synthase subunit A	B1-1_08195	ATP synthase subunit a
- none -	fig|923.3.peg.1613	hypothetical protein	KNPPMOOD_01637	hypothetical protein	LV476_08215	ATP synthase subunit I	B1-1_08200	ATP synthase I chain
- none -	fig|923.3.peg.1614	hypothetical protein	KNPPMOOD_01638	hypothetical protein	LV476_08220	AtpZ/AtpI family protein	B1-1_08205	hypothetical protein
- none -	fig|923.3.peg.1615	Chromosome (plasmid) partitioning protein ParB	KNPPMOOD_01639	putative chromosome-partitioning protein ParB	LV476_08225	ParB/RepB/Spo0J family partition protein	B1-1_08210	putative chromosome-partitioning protein ParB
- none -	fig|923.3.peg.1616	Chromosome (plasmid) partitioning protein ParA	KNPPMOOD_01640	Sporulation initiation inhibitor protein Soj	LV476_08230	AAA family ATPase	B1-1_08215	Chromosome partitioning protein
- none -	fig|923.3.peg.1617	16S rRNA (guanine(527)-N(7))-methyltransferase (EC 2.1.1.170)	KNPPMOOD_01641	Ribosomal RNA small subunit methyltransferase G	LV476_08235	16S rRNA (guanine(527)-N(7))-methyltransferase RsmG	B1-1_08220	Ribosomal RNA small subunit methyltransferase G
- none -	fig|923.3.peg.1618	tRNA-5-carboxymethylaminomethyl-2-thiouridine(34) synthesis protein MnmG	KNPPMOOD_01642	tRNA uridine 5-carboxymethylaminomethyl modification enzyme MnmG	LV476_08240	tRNA uridine-5-carboxymethylaminomethyl(34) synthesis enzyme MnmG	B1-1_08225	tRNA uridine 5-carboxymethylaminomethyl modification enzyme MnmG
- none -	fig|923.3.peg.1621	Cold shock protein of CSP family	KNPPMOOD_01645	hypothetical protein	LV476_08255	cold-shock protein	B1-1_08240	cold-shock protein
- none -	fig|923.3.peg.1622	Hydrogen peroxide-inducible genes activator => OxyR	KNPPMOOD_01646	Hydrogen peroxide-inducible genes activator	LV476_08260	LysR substrate-binding domain-containing protein	B1-1_08245	LysR family transcriptional regulator
- none -	fig|923.3.peg.1623	Thioredoxin	KNPPMOOD_01647	Thioredoxin 1	LV476_08265	thioredoxin TrxA	B1-1_08250	Thioredoxin
- none -	fig|923.3.peg.1626	Cytochrome b	KNPPMOOD_01650	hypothetical protein	LV476_08280	cytochrome b/b6 domain-containing protein	B1-1_08265	Ni-hydr-CYTB domain-containing protein
- none -	fig|923.3.peg.1627	hypothetical protein	KNPPMOOD_01651	hypothetical protein			B1-1_08270	hypothetical protein
- none -	fig|923.3.peg.1630	tRNA (adenine(37)-N6)-methyltransferase	KNPPMOOD_01654	tRNA (adenine(37)-N6)-methyltransferase	LV476_08295	tRNA (N6-threonylcarbamoyladenosine(37)-N6)-methyltransferase TrmO	B1-1_08285	tRNA (N6-threonylcarbamoyladenosine(37)-N6)-methyltransferase TrmO
- none -	fig|923.3.peg.1631	Glycerol-3-phosphate dehydrogenase [NAD(P)+] (EC 1.1.1.94)	KNPPMOOD_01655	Glycerol-3-phosphate dehydrogenase [NAD(P)+]	LV476_08300	NAD(P)-dependent glycerol-3-phosphate dehydrogenase	B1-1_08290	Glycerol-3-phosphate dehydrogenase [NAD(P)+]
- none -	fig|923.3.peg.1632	Protein-export protein SecB (maintains pre-export unfolded state)	KNPPMOOD_01656	Protein-export protein SecB	LV476_08305	protein-export chaperone SecB	B1-1_08295	Protein-export protein SecB
- none -	fig|923.3.peg.1633	Thioredoxin	KNPPMOOD_01657	Thioredoxin 2	LV476_08310	thioredoxin TrxC	B1-1_08300	Thioredoxin TrxC
- none -	fig|923.3.peg.1634	hypothetical protein	KNPPMOOD_01658	hypothetical protein	LV476_08315	glutaredoxin 3	B1-1_08305	Glutaredoxin
- none -	fig|923.3.peg.1635	Rhodanese domain protein	KNPPMOOD_01659	putative protein YibN	LV476_08320	rhodanese-like domain-containing protein	B1-1_08310	Rhodanese domain-containing protein
- none -	fig|923.3.peg.1636	Uncharacterized membrane protein RSP_0589	KNPPMOOD_01660	hypothetical protein	LV476_08325	DUF2892 domain-containing protein	B1-1_08315	Rhodanese
- none -	fig|923.3.peg.1637	Transcriptional regulator, ArsR family	KNPPMOOD_01661	Biofilm growth-associated repressor	LV476_08330	metalloregulator ArsR/SmtB family transcription factor	B1-1_08320	ArsR family transcriptional regulator
- none -	fig|923.3.peg.1638	hypothetical protein	KNPPMOOD_01662	Murein hydrolase activator EnvC	LV476_08335	peptidoglycan DD-metalloendopeptidase family protein	B1-1_08325	Peptidase-M23 domain-containing protein
- none -	fig|923.3.peg.1640	DJ-1/YajL/PfpI superfamily, includes chaperone protein YajL (former ThiJ), parkinsonism-associated protein DJ-1, peptidases PfpI, Hsp31	KNPPMOOD_01664	Protein/nucleic acid deglycase 3	LV476_08345	DJ-1/PfpI family protein	B1-1_08335	DJ-1/PfpI family protein
- none -	fig|923.3.peg.1641	FIG000605: protein co-occurring with transport systems (COG1739)	KNPPMOOD_01665	IMPACT family member YigZ	LV476_08350	YigZ family protein	B1-1_08340	YigZ family protein
- none -	fig|923.3.peg.1644	Conserved hypothetical protein 2001	KNPPMOOD_01668	hypothetical protein	LV476_08365	TorF family putative porin	B1-1_08355	Bacterial protein of unknown function (Gcw_chp)
- none -	fig|923.3.peg.1645	hypothetical protein	KNPPMOOD_01669	Ubiquinone biosynthesis accessory factor UbiK	LV476_08370	accessory factor UbiK family protein	B1-1_08360	Ubiquinone biosynthesis accessory factor UbiK
- none -	fig|923.3.peg.1646	AAA+ ATPase superfamily protein YifB/ComM, associated with DNA recombination	KNPPMOOD_01670	Competence protein ComM	LV476_08375	YifB family Mg chelatase-like AAA ATPase	B1-1_08365	ATP-dependent protease
- none -	fig|923.3.peg.1647	tRNA ho5U(34) carboxymethyltransferase	KNPPMOOD_01671	tRNA U34 carboxymethyltransferase	LV476_08380	tRNA 5-methoxyuridine(34)/uridine 5-oxyacetic acid(34) synthase CmoB	B1-1_08370	tRNA U34 carboxymethyltransferase
- none -	fig|923.3.peg.1648	hypothetical protein	KNPPMOOD_01672	hypothetical protein	LV476_08385	DUF2860 domain-containing protein	B1-1_08375	hypothetical protein
- none -	fig|923.3.peg.1649	Carboxy-S-adenosyl-L-methionine synthase	KNPPMOOD_01673	Carboxy-S-adenosyl-L-methionine synthase	LV476_08390	carboxy-S-adenosyl-L-methionine synthase CmoA	B1-1_08380	Carboxy-S-adenosyl-L-methionine synthase
- none -	fig|923.3.peg.1652	EAL domain protein	KNPPMOOD_01676	Blue light- and temperature-regulated antirepressor BluF	LV476_08405	EAL domain-containing protein	B1-1_08395	Diguanylate phosphodiesterase
- none -	fig|923.3.peg.1653	hypothetical protein	KNPPMOOD_01677	hypothetical protein	LV476_08410	GNAT family N-acetyltransferase	B1-1_08400	N-acetyltransferase domain-containing protein
- none -	fig|923.3.peg.1654	Aerotaxis sensor receptor protein	KNPPMOOD_01678	hypothetical protein	LV476_08415	PAS domain S-box protein	B1-1_08405	PAS domain-containing protein
- none -	fig|923.3.peg.1655	tRNA-5-carboxymethylaminomethyl-2-thiouridine(34) synthesis protein MnmE	KNPPMOOD_01679	tRNA modification GTPase MnmE	LV476_08420	tRNA uridine-5-carboxymethylaminomethyl(34) synthesis GTPase MnmE	B1-1_08410	tRNA modification GTPase MnmE
- none -	fig|923.3.peg.1656	Inner membrane protein translocase and chaperone YidC, long form	KNPPMOOD_01680	Membrane protein insertase YidC	LV476_08425	membrane protein insertase YidC	B1-1_08415	Membrane protein insertase YidC
- none -	fig|923.3.peg.1657	hypothetical protein
- none -	fig|923.3.peg.1658	Ribonuclease P protein component (EC 3.1.26.5)	KNPPMOOD_01681	Ribonuclease P protein component	LV476_08435	ribonuclease P protein component	B1-1_08420	Ribonuclease P protein component
- none -	fig|923.3.peg.1660	hypothetical protein
- none -	fig|923.3.peg.1665	LemA PROTEIN	KNPPMOOD_01687	hypothetical protein	LV476_08465	LemA family protein	B1-1_08450	LemA family protein
- none -	fig|923.3.peg.1666	hypothetical protein	KNPPMOOD_01688	hypothetical protein	LV476_08470	E3 ubiquitin ligase family protein	B1-1_08455	RING-type E3 ubiquitin transferase
- none -	fig|923.3.peg.1669	Blr3520 protein homolog, hypothetical protein	KNPPMOOD_01691	hypothetical protein	LV476_08485	DsrE family protein	B1-1_08470	DrsE domain-containing protein
- none -	fig|923.3.peg.1670	hypothetical protein	KNPPMOOD_01692	Serine/threonine-protein phosphatase 2	LV476_08490	metallophosphoesterase	B1-1_08475	Metallophos domain-containing protein
[truncated: 369 more rows]
