# Supplementary material for: Metabolism of the Genus Guyparkeria Revealed by Pangenome Analysis
Source: Microorganisms. 2022 Mar 28;10(4):724. doi: 10.3390/microorganisms10040724 (PMC9032823; doi:10.3390/microorganisms10040724)
Supplement: Supplementary file 1 [file microorganisms-10-00724-s001.zip › microorganisms-1600547-Table S4.xlsx]

## Sheet: Table_S2
Table S4. Annotation results of Guyparkeria hydrothermalis R3 genome
A. Number of protein-coding genes		2195		2141		2133		2142
B. Number of hypothetical protein		690		765		174		180
Ratio of B:A		0.314351		0.35731		0.0815752		0.0840336
RAST_subsystem	RAST_ID	RAST_function	PROKKA_ID	PROKKA_function	NCBI_PGAP_ID	NCBI_PGAP_function	BKATA_ID	BKATA_function
- none -	fig|923.4.peg.1	Cytochrome c oxidase (cbb3-type) subunit CcoN (EC 1.9.3.1)	NAIFPBLK_00001	Cbb3-type cytochrome c oxidase subunit CcoN1	LV475_00005	cytochrome-c oxidase%2C cbb3-type subunit I	R3_00005	Cytochrome-c oxidase
Choline and Betaine Uptake and Betaine Biosynthesis	fig|923.4.peg.2	Glycine betaine transporter OpuD	NAIFPBLK_00002	Glycine betaine transporter OpuD	LV475_00010	BCCT family transporter	R3_00010	BCCT family transporter
- none -	fig|923.4.peg.3	small multidrug resistance family (SMR) protein	NAIFPBLK_00003	Multidrug transporter EmrE	LV475_00015	multidrug efflux SMR transporter	R3_00015	QacE family quaternary ammonium compound efflux SMR transporter
- none -	fig|923.4.peg.4	hypothetical protein	NAIFPBLK_00004	hypothetical protein	LV475_00020	PAS domain S-box protein	R3_00020	PAS domain S-box protein
Thiamin biosynthesis	fig|923.4.peg.5	Hydroxymethylpyrimidine ABC transporter, substrate-binding component	NAIFPBLK_00005	hypothetical protein	LV475_00025	ABC transporter substrate-binding protein	R3_00025	Nitrate ABC transporter substrate-binding protein
- none -	fig|923.4.peg.6	hypothetical protein	NAIFPBLK_00006	hypothetical protein	LV475_00030	rhodanese-like domain-containing protein	R3_00030	Rhodanese-like domain-containing protein
- none -	fig|923.4.peg.7	UDP-glucose 6-dehydrogenase (EC 1.1.1.22)	NAIFPBLK_00007	UDP-glucose 6-dehydrogenase YwqF	LV475_00035	UDP-glucose/GDP-mannose dehydrogenase family protein	R3_00035	UDP-glucose 6-dehydrogenase
- none -	fig|923.4.peg.8	UPF0307 protein YjgA	NAIFPBLK_00008	hypothetical protein	LV475_00040	DUF615 domain-containing protein	R3_00040	DUF615 domain-containing protein
- none -	fig|923.4.peg.9	Tryptophan-rich sensory protein	NAIFPBLK_00009	Tryptophan-rich protein TspO	LV475_00045	tryptophan-rich sensory protein	R3_00045	Sensory protein TspO
- none -	fig|923.4.peg.10	tRNA pseudouridine(13) synthase (EC 5.4.99.27)	NAIFPBLK_00010	tRNA pseudouridine synthase D	LV475_00050	tRNA pseudouridine(13) synthase TruD	R3_00050	tRNA pseudouridine synthase D
- none -	fig|923.4.peg.11	Dihydroorotase (EC 3.5.2.3)	NAIFPBLK_00011	Dihydroorotase	LV475_00055	dihydroorotase	R3_00055	Dihydroorotase
- none -	fig|923.4.peg.12	hypothetical protein	NAIFPBLK_00012	hypothetical protein	LV475_00060	DsrE family protein	R3_00060	DrsE domain-containing protein
- none -	fig|923.4.peg.13	hypothetical protein	NAIFPBLK_00013	Undecaprenyl phosphate-alpha-4-amino-4-deoxy-L-arabinose arabinosyl transferase	LV475_00065	glycosyltransferase family 39 protein	R3_00065	Glycosyltransferase family 39 protein
- none -	fig|923.4.peg.14	Dihydroorotate dehydrogenase (quinone) (EC 1.3.5.2)	NAIFPBLK_00014	Dihydroorotate dehydrogenase (quinone)	LV475_00070	quinone-dependent dihydroorotate dehydrogenase	R3_00070	Dihydroorotate dehydrogenase (quinone)
- none -	fig|923.4.peg.15	Molybdopterin-synthase adenylyltransferase (EC 2.7.7.80)	NAIFPBLK_00015	Molybdopterin-synthase adenylyltransferase	LV475_00075	molybdopterin-synthase adenylyltransferase MoeB	R3_00075	Molybdopterin-synthase adenylyltransferase MoeB
- none -	fig|923.4.peg.16	hypothetical protein	NAIFPBLK_00016	hypothetical protein	LV475_00080	hypothetical protein	R3_00080	hypothetical protein
- none -	fig|923.4.peg.17	Peptide chain release factor N(5)-glutamine methyltransferase (EC 2.1.1.297)	NAIFPBLK_00017	Release factor glutamine methyltransferase	LV475_00085	peptide chain release factor N(5)-glutamine methyltransferase	R3_00085	Release factor glutamine methyltransferase
Translation termination factors bacterial	fig|923.4.peg.18	Peptide chain release factor 1	NAIFPBLK_00018	Peptide chain release factor RF1	LV475_00090	peptide chain release factor 1	R3_00090	Peptide chain release factor 1
Heme and Siroheme Biosynthesis	fig|923.4.peg.19	Glutamyl-tRNA reductase (EC 1.2.1.70)	NAIFPBLK_00019	Glutamyl-tRNA reductase	LV475_00095	glutamyl-tRNA reductase	R3_00095	Glutamyl-tRNA reductase
- none -	fig|923.4.peg.20	hypothetical protein	NAIFPBLK_00020	hypothetical protein	LV475_00100	phosphatase PAP2 family protein	R3_00100	Phosphatase PAP2 family protein
- none -	fig|923.4.peg.21	Glycosyl transferase, family 2	NAIFPBLK_00021	Dodecaprenyl-phosphate galacturonate synthase	LV475_00105	glycosyltransferase family 2 protein	R3_00105	Glycosyltransferase
- none -	fig|923.4.peg.22	hypothetical protein	NAIFPBLK_00022	hypothetical protein	LV475_00110	diguanylate cyclase	R3_00110	Diguanylate cyclase DosC
- none -	fig|923.4.peg.23	hypothetical protein	NAIFPBLK_00023	hypothetical protein	LV475_00115	flippase-like domain-containing protein	R3_00115	Conserved hypothetical membrane protein
- none -	fig|923.4.peg.24	hypothetical protein	NAIFPBLK_00024	hypothetical protein	LV475_00120	DNA polymerase III subunit chi	R3_00120	DNA polymerase III chi subunit%2C HolC
tRNA aminoacylation, Val	fig|923.4.peg.25	Valyl-tRNA synthetase (EC 6.1.1.9)	NAIFPBLK_00025	Valine--tRNA ligase	LV475_00125	valine--tRNA ligase	R3_00125	Valine--tRNA ligase
RNA methylation	fig|923.4.peg.26	tRNA (5-methylaminomethyl-2-thiouridylate)-methyltransferase (EC 2.1.1.61) / FAD-dependent cmnm(5)s(2)U34 oxidoreductase	NAIFPBLK_00026	tRNA 5-methylaminomethyl-2-thiouridine biosynthesis bifunctional protein MnmC	LV475_00130	FAD-dependent 5-carboxymethylaminomethyl-2-thiouridine(34) oxidoreductase MnmC	R3_00130	tRNA 5-methylaminomethyl-2-thiouridine biosynthesis bifunctional protein MnmC
- none -	fig|923.4.peg.27	UPF0047 protein YjbQ	NAIFPBLK_00027	hypothetical protein	LV475_00135	secondary thiamine-phosphate synthase enzyme YjbQ	R3_00135	Secondary thiamine-phosphate synthase
- none -	fig|923.4.peg.28	hypothetical protein	NAIFPBLK_00028	hypothetical protein	LV475_00140	PilZ domain-containing protein	R3_00140	PilZ domain-containing protein
- none -	fig|923.4.peg.29	hypothetical protein	NAIFPBLK_00029	Diguanylate cyclase VdcA	LV475_00145	GGDEF domain-containing protein	R3_00145	Diguanylate cyclase
- none -	fig|923.4.peg.30	hypothetical protein	NAIFPBLK_00030	hypothetical protein	LV475_00150	hypothetical protein	R3_00150	hypothetical protein
DNA processing cluster	fig|923.4.peg.31	Recombination protein RecR	NAIFPBLK_00031	Recombination protein RecR	LV475_00155	recombination mediator RecR	R3_00155	Recombination protein RecR
- none -	fig|923.4.peg.32	Nucleoid-associated protein YaaK	NAIFPBLK_00032	Nucleoid-associated protein YbaB	LV475_00160	YbaB/EbfC family nucleoid-associated protein	R3_00160	Nucleoid-associated protein GM160_06795
DNA processing cluster	fig|923.4.peg.33	DNA polymerase III subunits gamma and tau (EC 2.7.7.7)	NAIFPBLK_00033	DNA polymerase III subunit tau	LV475_00165	DNA polymerase III subunit gamma/tau	R3_00165	DNA polymerase III subunit gamma/tau
Histidine Biosynthesis	fig|923.4.peg.34	Histidinol-phosphate aminotransferase (EC 2.6.1.9)	NAIFPBLK_00034	Histidinol-phosphate aminotransferase	LV475_00175	histidinol-phosphate transaminase	R3_00175	Histidinol-phosphate aminotransferase
Histidine Biosynthesis	fig|923.4.peg.35	Histidinol dehydrogenase (EC 1.1.1.23)	NAIFPBLK_00035	Histidinol dehydrogenase	LV475_00180	histidinol dehydrogenase	R3_00180	Histidinol dehydrogenase
- none -	fig|923.4.peg.36	ATP phosphoribosyltransferase (EC 2.4.2.17) => HisGs	NAIFPBLK_00036	ATP phosphoribosyltransferase	LV475_00185	ATP phosphoribosyltransferase	R3_00185	ATP phosphoribosyltransferase
UDP-N-acetylmuramate from Fructose-6-phosphate Biosynthesis	fig|923.4.peg.37	UDP-N-acetylglucosamine 1-carboxyvinyltransferase (EC 2.5.1.7)	NAIFPBLK_00037	UDP-N-acetylglucosamine 1-carboxyvinyltransferase	LV475_00190	UDP-N-acetylglucosamine 1-carboxyvinyltransferase	R3_00190	UDP-N-acetylglucosamine 1-carboxyvinyltransferase
- none -	fig|923.4.peg.38	hypothetical protein	NAIFPBLK_00038	hypothetical protein	LV475_00195	STAS domain-containing protein	R3_00195	STAS domain-containing protein
- none -	fig|923.4.peg.39	hypothetical protein	NAIFPBLK_00039	Intermembrane phospholipid transport system binding protein MlaC	LV475_00200	ABC transporter substrate-binding protein	R3_00200	MlaC protein
- none -	fig|923.4.peg.40	hypothetical protein	NAIFPBLK_00040	hypothetical protein	LV475_00205	TolC family protein	R3_00205	TolC family protein
- none -	fig|923.4.peg.41	Phospholipid ABC transporter substrate-binding protein MlaD	NAIFPBLK_00041	Intermembrane phospholipid transport system binding protein MlaD	LV475_00210	outer membrane lipid asymmetry maintenance protein MlaD	R3_00210	Outer membrane lipid asymmetry maintenance protein MlaD
- none -	fig|923.4.peg.42	Phospholipid ABC transporter permease protein MlaE	NAIFPBLK_00042	Intermembrane phospholipid transport system permease protein MlaE	LV475_00215	lipid asymmetry maintenance ABC transporter permease subunit MlaE	R3_00215	Intermembrane phospholipid transport system permease protein MlaE
- none -	fig|923.4.peg.43	Phospholipid ABC transporter ATP-binding protein MlaF	NAIFPBLK_00043	Intermembrane phospholipid transport system ATP-binding protein MlaF	LV475_00220	ATP-binding cassette domain-containing protein	R3_00220	ABC transporter ATP-binding protein
- none -	fig|923.4.peg.44	hypothetical protein	NAIFPBLK_00044	hypothetical protein	LV475_00225	hypothetical protein	R3_00225	hypothetical protein
- none -	fig|923.4.peg.45	hypothetical protein	NAIFPBLK_00045	Hercynine oxygenase	LV475_00230	formylglycine-generating enzyme family protein	R3_00230	SUMF1/EgtB/PvdO family nonheme iron enzyme
- none -	fig|923.4.peg.46	hypothetical protein
- none -	fig|923.4.peg.47	D-arabinose-5-phosphate isomerase (EC 5.3.1.13)	NAIFPBLK_00046	Arabinose 5-phosphate isomerase KdsD	LV475_00235	KpsF/GutQ family sugar-phosphate isomerase	R3_00235	Arabinose 5-phosphate isomerase
- none -	fig|923.4.peg.48	3-deoxy-D-manno-octulosonate 8-phosphate phosphatase (EC 3.1.3.45)	NAIFPBLK_00047	3-deoxy-D-manno-octulosonate 8-phosphate phosphatase KdsC	LV475_00240	HAD-IIIA family hydrolase	R3_00240	3-deoxy-D-manno-octulosonate 8-phosphate phosphatase KdsC
- none -	fig|923.4.peg.49	hypothetical protein	NAIFPBLK_00048	Lipopolysaccharide export system protein LptC	LV475_00245	LPS export ABC transporter periplasmic protein LptC	R3_00245	LPS export ABC transporter periplasmic protein LptC
- none -	fig|923.4.peg.50	hypothetical protein	NAIFPBLK_00049	Lipopolysaccharide export system protein LptA	LV475_00250	lipopolysaccharide transport periplasmic protein LptA	R3_00250	Lipopolysaccharide export system protein LptA
- none -	fig|923.4.peg.51	Lipopolysaccharide ABC transporter, ATP-binding protein LptB	NAIFPBLK_00050	Lipopolysaccharide export system ATP-binding protein LptB	LV475_00255	LPS export ABC transporter ATP-binding protein	R3_00255	Lipopolysaccharide export system ATP-binding protein LptB
Flagellar motility; <br>Transcription initiation, bacterial sigma factors	fig|923.4.peg.52	RNA polymerase sigma-54 factor RpoN	NAIFPBLK_00051	RNA polymerase sigma-54 factor	LV475_00260	RNA polymerase factor sigma-54	R3_00260	RNA polymerase sigma-54 factor
- none -	fig|923.4.peg.53	Ribosome hibernation promoting factor Hpf	NAIFPBLK_00052	Ribosome hibernation promoting factor	LV475_00265	ribosome-associated translation inhibitor RaiA	R3_00265	Ribosome-associated translation inhibitor RaiA
- none -	fig|923.4.peg.54	hypothetical protein	NAIFPBLK_00053	Nitrogen regulatory protein	LV475_00270	PTS sugar transporter subunit IIA	R3_00270	PTS EIIA type-2 domain-containing protein
- none -	fig|923.4.peg.55	HPr kinase/phosphorylase	NAIFPBLK_00054	HPr kinase/phosphorylase	LV475_00275	hypothetical protein	R3_00275	Hpr-kinase-C domain-containing protein
- none -	fig|923.4.peg.56	RNase adapter protein RapZ	NAIFPBLK_00055	RNase adapter protein RapZ	LV475_00280	RNase adapter RapZ	R3_00280	Nucleotide-binding protein GM160_06915
- none -	fig|923.4.peg.57	PTS system, mannose/fructose/sorbose family, IIA component	NAIFPBLK_00056	PTS system mannose-specific EIIAB component	LV475_00285	PTS fructose transporter subunit IIA	R3_00285	PTS fructose transporter subunit IIA
- none -	fig|923.4.peg.58	Phosphocarrier protein, nitrogen regulation associated	NAIFPBLK_00057	Phosphocarrier protein HPr	LV475_00290	HPr family phosphocarrier protein	R3_00290	HPr family phosphocarrier protein
- none -	fig|923.4.peg.59	hypothetical protein	NAIFPBLK_00058	hypothetical protein	LV475_00295	hypothetical protein	R3_00295	hypothetical protein
- none -	fig|923.4.peg.60	Glutamate-1-semialdehyde 2,1-aminomutase (EC 5.4.3.8)	NAIFPBLK_00059	Glutamate-1-semialdehyde 2%2C1-aminomutase	LV475_00300	glutamate-1-semialdehyde 2%2C1-aminomutase	R3_00300	Glutamate-1-semialdehyde 2%2C1-aminomutase
5-FCL-like protein; <br>Thiamin biosynthesis	fig|923.4.peg.61	Thiamin-phosphate pyrophosphorylase (EC 2.5.1.3)	NAIFPBLK_00060	Thiamine-phosphate synthase	LV475_00305	thiamine phosphate synthase	R3_00305	Thiamine-phosphate synthase
- none -	fig|923.4.peg.62	Glucokinase (EC 2.7.1.2)	NAIFPBLK_00061	Glucokinase	LV475_00310	glucokinase	R3_00310	Glucokinase
- none -	fig|923.4.peg.63	Phosphorylase kinase alpha subunit	NAIFPBLK_00062	hypothetical protein	LV475_00315	glycoside hydrolase family 15 protein	R3_00315	Glycosyl hydrolase family 15
- none -	fig|923.4.peg.64	33 kDa chaperonin HslO	NAIFPBLK_00063	33 kDa chaperonin	LV475_00320	Hsp33 family molecular chaperone HslO	R3_00320	Redox-regulated molecular chaperone Hsp33
tRNA aminoacylation, Asp and Asn; <br>tRNA aminoacylation, Glu and Gln	fig|923.4.peg.65	Aspartyl-tRNA(Asn) amidotransferase subunit B (EC 6.3.5.6) @ Glutamyl-tRNA(Gln) amidotransferase subunit B (EC 6.3.5.7)	NAIFPBLK_00064	Aspartyl/glutamyl-tRNA(Asn/Gln) amidotransferase subunit B	LV475_00325	Asp-tRNA(Asn)/Glu-tRNA(Gln) amidotransferase subunit GatB	R3_00325	Aspartyl/glutamyl-tRNA(Asn/Gln) amidotransferase subunit B
tRNA aminoacylation, Asp and Asn; <br>tRNA aminoacylation, Glu and Gln	fig|923.4.peg.66	Aspartyl-tRNA(Asn) amidotransferase subunit A (EC 6.3.5.6) @ Glutamyl-tRNA(Gln) amidotransferase subunit A (EC 6.3.5.7)	NAIFPBLK_00065	Glutamyl-tRNA(Gln) amidotransferase subunit A	LV475_00330	Asp-tRNA(Asn)/Glu-tRNA(Gln) amidotransferase subunit GatA	R3_00330	Glutamyl-tRNA(Gln) amidotransferase subunit A
tRNA aminoacylation, Asp and Asn; <br>tRNA aminoacylation, Glu and Gln	fig|923.4.peg.67	Aspartyl-tRNA(Asn) amidotransferase subunit C (EC 6.3.5.6) @ Glutamyl-tRNA(Gln) amidotransferase subunit C (EC 6.3.5.7)	NAIFPBLK_00066	Glutamyl-tRNA(Gln) amidotransferase subunit C	LV475_00335	Asp-tRNA(Asn)/Glu-tRNA(Gln) amidotransferase subunit GatC	R3_00335	Aspartyl/glutamyl-tRNA(Asn/Gln) amidotransferase subunit C
- none -	fig|923.4.peg.68	Rod shape-determining protein MreB	NAIFPBLK_00067	Cell shape-determining protein MreB	LV475_00340	rod shape-determining protein	R3_00340	Cell shape-determining protein MreB
- none -	fig|923.4.peg.69	hypothetical protein	NAIFPBLK_00068	hypothetical protein	LV475_00345	rod shape-determining protein MreC	R3_00345	Cell shape-determining protein MreC
- none -	fig|923.4.peg.70	hypothetical protein	NAIFPBLK_00069	hypothetical protein	LV475_00350	rod shape-determining protein MreD	R3_00350	Rod shape-determining protein MreD
Riboflavin synthesis cluster	fig|923.4.peg.71	Diacylglycerol kinase (EC 2.7.1.107)	NAIFPBLK_00070	Diacylglycerol kinase	LV475_00355	diacylglycerol kinase	R3_00355	Diacylglycerol kinase
Glycine and Serine Utilization; <br>Photorespiration (oxidative C2 cycle)	fig|923.4.peg.72	Glycine cleavage system H protein	NAIFPBLK_00071	Glycine cleavage system H protein	LV475_00360	glycine cleavage system protein GcvH	R3_00360	Glycine cleavage system H protein
- none -	fig|923.4.peg.73	TonB-dependent receptor	NAIFPBLK_00072	Vitamin B12 transporter BtuB	LV475_00365	TonB-dependent receptor	R3_00365	TonB-dependent receptor
- none -	fig|923.4.peg.74	hypothetical protein	NAIFPBLK_00073	Regulatory protein AtoC	LV475_00370	sigma-54 dependent transcriptional regulator	R3_00370	AAA family ATPase
- none -	fig|923.4.peg.75	CCA tRNA nucleotidyltransferase (EC 2.7.7.72)	NAIFPBLK_00074	Multifunctional CCA protein	LV475_00375	multifunctional CCA addition/repair protein	R3_00375	Multifunctional CCA protein
			NAIFPBLK_00075	hypothetical protein			R3_00380	hypothetical protein
- none -	fig|923.4.peg.76	5-methyltetrahydropteroyltriglutamate--homocysteine methyltransferase (EC 2.1.1.14)	NAIFPBLK_00076	5-methyltetrahydropteroyltriglutamate--homocysteine methyltransferase	LV475_00385	5-methyltetrahydropteroyltriglutamate-- homocysteine S-methyltransferase	R3_00385	5-methyltetrahydropteroyltriglutamate-- homocystei ne methyltransferase
- none -	fig|923.4.peg.77	hypothetical protein	NAIFPBLK_00077	hypothetical protein	LV475_00390	diguanylate cyclase	R3_00390	Diguanylate cyclase
- none -	fig|923.4.peg.78	hypothetical protein	NAIFPBLK_00078	hypothetical protein	LV475_00395	hypothetical protein	R3_00395	hypothetical protein
- none -	fig|923.4.peg.79	Cryptic sugar kinase Mak	NAIFPBLK_00079	Fructokinase	LV475_00400	ROK family protein	R3_00400	ROK family protein
CBSS-257314.1.peg.752; <br>Thioredoxin-disulfide reductase	fig|923.4.peg.80	Thiol peroxidase, Tpx-type (EC 1.11.1.15)	NAIFPBLK_00080	Thiol peroxidase	LV475_00405	thiol peroxidase	R3_00405	Thiol peroxidase
- none -	fig|923.4.peg.81	hypothetical protein	NAIFPBLK_00081	hypothetical protein	LV475_00410	HAD family hydrolase	R3_00410	ATPase P
- none -	fig|923.4.peg.82	[4Fe-4S] cluster assembly scaffold protein Mrp (=ApbC)	NAIFPBLK_00082	Iron-sulfur cluster carrier protein	LV475_00415	iron-sulfur cluster carrier protein ApbC	R3_00415	Iron-sulfur cluster carrier protein
Pyruvate metabolism I: anaplerotic reactions, PEP	fig|923.4.peg.83	Phosphoenolpyruvate synthase (EC 2.7.9.2)	NAIFPBLK_00083	Phosphoenolpyruvate synthase	LV475_00420	phosphoenolpyruvate synthase	R3_00420	Phosphoenolpyruvate synthase
- none -	fig|923.4.peg.84	MBL-fold metallo-hydrolase superfamily	NAIFPBLK_00084	hypothetical protein	LV475_00425	MBL fold metallo-hydrolase	R3_00425	MBL fold metallo-hydrolase
- none -	fig|923.4.peg.85	hypothetical protein	NAIFPBLK_00085	hypothetical protein	LV475_00430	hypothetical protein	R3_00430	hypothetical protein
- none -	fig|923.4.peg.86	hypothetical protein	NAIFPBLK_00086	hypothetical protein	LV475_00435	hypothetical protein	R3_00435	hypothetical protein
- none -	fig|923.4.peg.87	Pirin	NAIFPBLK_00087	Quercetin 2%2C3-dioxygenase	LV475_00440	pirin family protein	R3_00440	Pirin family protein
Glutathione: Non-redox reactions	fig|923.4.peg.88	Glutathione S-transferase, omega (EC 2.5.1.18)	NAIFPBLK_00088	Glutathionyl-hydroquinone reductase YqjG	LV475_00445	glutathione S-transferase family protein	R3_00445	Glutathione S-transferase family protein
- none -	fig|923.4.peg.89	hypothetical protein	NAIFPBLK_00089	hypothetical protein	LV475_00450	YeeE/YedE family protein	R3_00450	YeeE/YedE family protein
- none -	fig|923.4.peg.90	hypothetical protein	NAIFPBLK_00090	hypothetical protein	LV475_00455	hypothetical protein	R3_00455	hypothetical protein
NhaA, NhaD and Sodium-dependent phosphate transporters; <br>Phosphate metabolism	fig|923.4.peg.91	Sodium-dependent phosphate transporter	NAIFPBLK_00091	hypothetical protein	LV475_00460	Na/Pi symporter	R3_00460	Na/Pi cotransporter family protein
- none -	fig|923.4.peg.92	Catalase-peroxidase KatG (EC 1.11.1.21)	NAIFPBLK_00092	Catalase-peroxidase	LV475_00465	catalase/peroxidase HPI	R3_00465	Catalase-peroxidase
- none -	fig|923.4.peg.93	hypothetical protein	NAIFPBLK_00093	hypothetical protein	LV475_00470	phospholipase D family protein	R3_00470	Phospholipase
Protein-L-isoaspartate O-methyltransferase; <br>Stationary phase repair cluster	fig|923.4.peg.94	Protein-L-isoaspartate O-methyltransferase (EC 2.1.1.77)	NAIFPBLK_00094	Protein-L-isoaspartate O-methyltransferase	LV475_00475	protein-L-isoaspartate(D-aspartate) O-methyltransferase	R3_00475	Protein-L-isoaspartate O-methyltransferase
Ammonia assimilation	fig|923.4.peg.95	Ammonium transporter	NAIFPBLK_00095	Ammonia channel	LV475_00480	ammonium transporter	R3_00480	Ammonium transporter
- none -	fig|923.4.peg.96	hypothetical protein	NAIFPBLK_00096	hypothetical protein	LV475_00485	diguanylate cyclase	R3_00485	Diguanylate cyclase
- none -	fig|923.4.peg.97	Methyl-accepting chemotaxis sensor/transducer protein	NAIFPBLK_00097	Biofilm dispersion protein BdlA	LV475_00490	PAS domain-containing methyl-accepting chemotaxis protein	R3_00490	PAS domain S-box protein
- none -	fig|923.4.peg.98	Tryptophan synthase (indole-salvaging) (EC 4.2.1.122)	NAIFPBLK_00098	Tryptophan synthase beta chain	LV475_00495	tryptophan synthase subunit beta	R3_00495	Tryptophan synthase beta chain
- none -	fig|923.4.peg.99	Formate-dependent phosphoribosylglycinamide formyltransferase	NAIFPBLK_00099	Formate-dependent phosphoribosylglycinamide formyltransferase	LV475_00500	formate-dependent phosphoribosylglycinamide formyltransferase	R3_00500	Formate-dependent phosphoribosylglycinamide formyltransferase
- none -	fig|923.4.peg.100	hypothetical protein	NAIFPBLK_00100	Zinc transport protein ZntB	LV475_00505	zinc transporter ZntB	R3_00505	Zinc transporter ZntB
- none -	fig|923.4.peg.101	Metal transporter, ZIP family	NAIFPBLK_00101	Zinc transporter ZupT	LV475_00510	ZIP family metal transporter	R3_00510	ZIP family metal transporter
- none -	fig|923.4.peg.102	Dodecin, a flavin storage/sequestration protein	NAIFPBLK_00102	hypothetical protein	LV475_00515	dodecin family protein	R3_00515	hypothetical protein
Pterin carbinolamine dehydratase	fig|923.4.peg.103	Pterin-4-alpha-carbinolamine dehydratase (EC 4.2.1.96)	NAIFPBLK_00103	Putative pterin-4-alpha-carbinolamine dehydratase	LV475_00520	4a-hydroxytetrahydrobiopterin dehydratase	R3_00520	Putative pterin-4-alpha-carbinolamine dehydratase
- none -	fig|923.4.peg.104	hypothetical protein	NAIFPBLK_00104	Riboflavin transporter	LV475_00525	DMT family transporter	R3_00525	EamA family transporter
- none -	fig|923.4.peg.105	Fructose-bisphosphate aldolase class I (EC 4.1.2.13)	NAIFPBLK_00105	Fructose-bisphosphate aldolase class 1	LV475_00530	fructose-bisphosphate aldolase class I	R3_00530	Fructose-bisphosphate aldolase class I
- none -	fig|923.4.peg.106	hypothetical protein	NAIFPBLK_00106	hypothetical protein	LV475_00535	CopD family protein	R3_00535	CopD domain-containing protein
EC49-61	fig|923.4.peg.107	DnaJ-like protein DjlA	NAIFPBLK_00107	Co-chaperone protein DjlA	LV475_00540	co-chaperone DjlA	R3_00540	Co-chaperone protein DjlA
CBSS-393011.11.peg.386	fig|923.4.peg.108	LemA protein	NAIFPBLK_00108	Protein LemA	LV475_00545	LemA family protein	R3_00545	LemA family protein
CBSS-393011.11.peg.386; <br>CBSS-393011.11.peg.386	fig|923.4.peg.109	Heat shock protein HtpX / FIG017973: domain of unknown function	NAIFPBLK_00109	Protease HtpX	LV475_00550	M48 family metallopeptidase	R3_00550	M48 family metalloprotease
- none -	fig|923.4.peg.110	hypothetical protein	NAIFPBLK_00110	hypothetical protein	LV475_00555	hypothetical protein	R3_00555	hypothetical protein
- none -	fig|923.4.peg.111	hypothetical protein	NAIFPBLK_00111	hypothetical protein	LV475_00560	hypothetical protein	R3_00560	hypothetical protein
- none -	fig|923.4.peg.112	hypothetical protein	NAIFPBLK_00112	Outer membrane protein A	LV475_00565	outer membrane beta-barrel protein	R3_00565	Putative beta-barrel porin 2
- none -	fig|923.4.peg.113	hypothetical protein
- none -	fig|923.4.peg.114	hypothetical protein	NAIFPBLK_00113	hypothetical protein	LV475_00570	hypothetical protein	R3_00570	hypothetical protein
- none -	fig|923.4.peg.115	Sodium/glycine symporter GlyP	NAIFPBLK_00114	Amino-acid carrier protein AlsT	LV475_00575	sodium:alanine symporter family protein	R3_00575	Sodium:alanine symporter
Proteolysis in bacteria, ATP-dependent	fig|923.4.peg.116	ATP-dependent protease La (EC 3.4.21.53) Type II	NAIFPBLK_00115	Lon protease	LV475_00580	AAA family ATPase	R3_00580	Endopeptidase La
- none -	fig|923.4.peg.117	hypothetical protein	NAIFPBLK_00116	hypothetical protein	LV475_00585	universal stress protein	R3_00585	Usp domain-containing protein
- none -	fig|923.4.peg.118	hypothetical protein	NAIFPBLK_00117	hypothetical protein	LV475_00590	TIM44-like domain-containing protein	R3_00590	Tim44 domain-containing protein
- none -	fig|923.4.peg.119	hypothetical protein	NAIFPBLK_00118	hypothetical protein	LV475_00595	DUF2173 family protein	R3_00595	DUF2173 domain-containing protein
- none -	fig|923.4.peg.120	hypothetical protein	NAIFPBLK_00119	hypothetical protein	LV475_00600	DUF2173 family protein	R3_00600	DUF2173 domain-containing protein
- none -	fig|923.4.peg.121	hypothetical protein	NAIFPBLK_00120	hypothetical protein	LV475_00605	DUF2173 family protein	R3_00605	DUF2173 domain-containing protein
- none -	fig|923.4.peg.122	hypothetical protein	NAIFPBLK_00121	hypothetical protein	LV475_00610	class I SAM-dependent methyltransferase	R3_00610	Methyltransferase domain-containing protein
- none -	fig|923.4.peg.123	FIG003003: hypothetical protein	NAIFPBLK_00122	hypothetical protein	LV475_00615	DUF72 domain-containing protein	R3_00615	DUF72 domain-containing protein
- none -	fig|923.4.peg.124	hypothetical protein	NAIFPBLK_00123	hypothetical protein	LV475_00620	phosphate-starvation-inducible PsiE family protein	R3_00620	Diguanylate cyclase
- none -	fig|923.4.peg.125	diguanylate cyclase/phosphodiesterase (GGDEF & EAL domains) with PAS/PAC sensor(s)	NAIFPBLK_00124	hypothetical protein	LV475_00625	GGDEF domain-containing protein	R3_00625	Diguanylate cyclase
- none -	fig|923.4.peg.126	NAD(P)H dehydrogenase (quinone), Type IV (EC 1.6.5.2)	NAIFPBLK_00125	NAD(P)H dehydrogenase (quinone)	LV475_00630	NAD(P)H:quinone oxidoreductase	R3_00630	NAD(P)H dehydrogenase (quinone)
- none -	fig|923.4.peg.127	Capsule biosynthesis protein capA	NAIFPBLK_00126	putative polyglutamine synthesis accessory protein	LV475_00635	CapA family protein	R3_00635	Poly-gamma-glutamate biosynthesis protein
Ribonucleotide reduction	fig|923.4.peg.128	Ribonucleotide reductase of class II (coenzyme B12-dependent) (EC 1.17.4.1)	NAIFPBLK_00127	Vitamin B12-dependent ribonucleoside-diphosphate reductase	LV475_00640	adenosylcobalamin-dependent ribonucleoside-diphosphate reductase	R3_00640	Vitamin B12-dependent ribonucleotide reductase
- none -	fig|923.4.peg.129	hypothetical protein	NAIFPBLK_00128	Putative phosphoribosyl transferase	LV475_00645	dienelactone hydrolase family protein	R3_00645	Alpha/beta hydrolase
Protein-L-isoaspartate O-methyltransferase; <br>Stationary phase repair cluster	fig|923.4.peg.130	Protein-L-isoaspartate O-methyltransferase (EC 2.1.1.77)	NAIFPBLK_00129	Putative phosphoribosyl transferase	LV475_00650	phosphoribosyl transferase	R3_00650	Phosphoribosyl transferase
- none -	fig|923.4.peg.131	hypothetical protein	NAIFPBLK_00130	hypothetical protein	LV475_00655	periplasmic heavy metal sensor	R3_00655	Zinc resistance-associated protein
- none -	fig|923.4.peg.132	hypothetical protein	NAIFPBLK_00131	hypothetical protein	LV475_00660	SHOCT domain-containing protein	R3_00660	SHOCT domain-containing protein
- none -	fig|923.4.peg.133	Uncharacterized protein Mext_2892	NAIFPBLK_00132	hypothetical protein	LV475_00665	DUF3096 domain-containing protein	R3_00665	DUF3096 domain-containing protein
- none -	fig|923.4.peg.134	hypothetical protein	NAIFPBLK_00133	hypothetical protein	LV475_00670	arylesterase	R3_00670	Arylesterase
- none -	fig|923.4.peg.135	hypothetical protein	NAIFPBLK_00134	hypothetical protein	LV475_00675	sensor domain-containing diguanylate cyclase	R3_00675	Diguanylate cyclase
- none -	fig|923.4.peg.136	hypothetical protein	NAIFPBLK_00135	hypothetical protein	LV475_00680	BMC domain-containing protein	R3_00680	BMC domain-containing protein
- none -	fig|923.4.peg.137	hypothetical protein	NAIFPBLK_00136	hypothetical protein	LV475_00685	NUDIX hydrolase	R3_00685	NUDIX domain-containing protein
- none -	fig|923.4.peg.138	hypothetical protein	NAIFPBLK_00137	hypothetical protein	LV475_00690	hypothetical protein	R3_00690	hypothetical protein
- none -	fig|923.4.peg.139	hypothetical protein	NAIFPBLK_00138	hypothetical protein	LV475_00695	SgcJ/EcaC family oxidoreductase	R3_00695	SgcJ/EcaC family oxidoreductase
- none -	fig|923.4.peg.140	Inner membrane protein YedI	NAIFPBLK_00139	Inner membrane protein YedI	LV475_00700	DUF808 domain-containing protein	R3_00700	DUF808 domain-containing protein
- none -	fig|923.4.peg.141	Response regulator	NAIFPBLK_00140	hypothetical protein	LV475_00705	HD-GYP domain-containing protein	R3_00705	HD-GYP domain-containing protein
- none -	fig|923.4.peg.142	hypothetical protein	NAIFPBLK_00141	hypothetical protein	LV475_00710	formylmethanofuran dehydrogenase subunit E family protein	R3_00710	FmdE domain-containing protein
- none -	fig|923.4.peg.143	hypothetical protein	NAIFPBLK_00142	hypothetical protein	LV475_00715	N-acetyltransferase	R3_00715	N-acetyltransferase
- none -	fig|923.4.peg.144	hypothetical protein	NAIFPBLK_00143	hypothetical protein	LV475_00720	cupin domain-containing protein	R3_00720	Cupin domain-containing protein
- none -	fig|923.4.peg.145	hypothetical protein	NAIFPBLK_00144	hypothetical protein	LV475_00725	CsbD family protein	R3_00725	CsbD family protein
Terminal cytochrome C oxidases	fig|923.4.peg.146	Cytochrome c oxidase polypeptide II (EC 1.9.3.1)	NAIFPBLK_00145	hypothetical protein	LV475_00730	cytochrome c oxidase subunit II	R3_00730	Cytochrome c oxidase subunit 2
Terminal cytochrome C oxidases	fig|923.4.peg.147	Cytochrome c oxidase polypeptide I (EC 1.9.3.1)	NAIFPBLK_00146	Cytochrome c oxidase subunit 1	LV475_00735	cytochrome c oxidase subunit I	R3_00735	Cytochrome c oxidase subunit 1
Biogenesis of cytochrome c oxidases	fig|923.4.peg.148	Cytochrome oxidase biogenesis protein Surf1, facilitates heme A insertion	NAIFPBLK_00147	hypothetical protein	LV475_00740	SURF1 family protein	R3_00740	SURF1-like protein
- none -	fig|923.4.peg.149	hypothetical protein	NAIFPBLK_00148	hypothetical protein	LV475_00745	hypothetical protein	R3_00745	Thioredoxin domain-containing protein
Biogenesis of cytochrome c oxidases	fig|923.4.peg.150	Heme A synthase, cytochrome oxidase biogenesis protein Cox15-CtaA	NAIFPBLK_00149	Heme A synthase	LV475_00750	COX15/CtaA family protein	R3_00750	Heme A synthase
- none -	fig|923.4.peg.151	Heme O synthase, protoheme IX farnesyltransferase, COX10-CtaB	NAIFPBLK_00150	Protoheme IX farnesyltransferase	LV475_00755	heme o synthase	R3_00755	Protoheme IX farnesyltransferase
- none -	fig|923.4.peg.152	Inner membrane protein	NAIFPBLK_00151	hypothetical protein	LV475_00760	cytochrome c oxidase assembly protein	R3_00760	Cytochrome c oxidase assembly protein
Biogenesis of cytochrome c oxidases	fig|923.4.peg.153	Cytochrome oxidase biogenesis protein Sco1/SenC/PrrC, putative copper metallochaperone	NAIFPBLK_00152	hypothetical protein	LV475_00765	SCO family protein	R3_00765	SCO family protein
- none -	fig|923.4.peg.154	Uncharacterized protein YjgR	NAIFPBLK_00153	hypothetical protein	LV475_00770	DUF853 domain-containing protein	R3_00770	DUF853 domain-containing protein
- none -	fig|923.4.peg.155	hypothetical protein	NAIFPBLK_00154	hypothetical protein	LV475_00775	histone deacetylase	R3_00775	Histone deacetylase
- none -	fig|923.4.peg.156	hypothetical protein	NAIFPBLK_00155	hypothetical protein	LV475_00780	DUF2459 domain-containing protein	R3_00780	DUF2459 domain-containing protein
- none -	fig|923.4.peg.157	hypothetical protein	NAIFPBLK_00156	hypothetical protein	LV475_00785	PqqD family protein	R3_00785	PqqD family peptide modification chaperone
- none -	fig|923.4.peg.158	hypothetical protein	NAIFPBLK_00157	hypothetical protein	LV475_00790	hypothetical protein	R3_00790	hypothetical protein
- none -	fig|923.4.peg.159	hypothetical protein	NAIFPBLK_00158	hypothetical protein	LV475_00795	DedA family protein	R3_00795	DedA family protein
- none -	fig|923.4.peg.160	Acetyltransferase, GNAT family	NAIFPBLK_00159	hypothetical protein	LV475_00800	N-acetyltransferase	R3_00800	GNAT family N-acetyltransferase
- none -	fig|923.4.peg.161	hypothetical protein	NAIFPBLK_00160	hypothetical protein	LV475_00805	GDSL-type esterase/lipase family protein	R3_00805	SGNH-hydro domain-containing protein
- none -	fig|923.4.peg.162	ATP/GTP-binding protein	NAIFPBLK_00161	hypothetical protein	LV475_00810	ATP-binding protein	R3_00810	ATP-binding protein
- none -	fig|923.4.peg.163	hypothetical protein	NAIFPBLK_00162	hypothetical protein	LV475_00815	M23 family metallopeptidase	R3_00815	Peptidase-M23 domain-containing protein
- none -	fig|923.4.peg.164	hypothetical protein	NAIFPBLK_00163	hypothetical protein	LV475_00820	hypothetical protein	R3_00820	hypothetical protein
tRNA aminoacylation, Lys	fig|923.4.peg.165	Lysyl-tRNA synthetase (class II) (EC 6.1.1.6)	NAIFPBLK_00164	Lysine--tRNA ligase%2C heat inducible	LV475_00825	lysine--tRNA ligase	R3_00825	Lysine--tRNA ligase
Programmed frameshift; <br>Programmed frameshift; <br>Translation termination factors bacterial	fig|923.4.peg.166	Peptide chain release factor 2 @ programmed frameshift-containing	NAIFPBLK_00165	Peptide chain release factor RF2	LV475_00830	peptide chain release factor 2	R3_00830	Peptide chain release factor 2
					LV475_00830	peptide chain release factor 2
Metallocarboxypeptidases (EC 3.4.17.-); <br>Murein Hydrolases	fig|923.4.peg.167	D-alanyl-D-alanine carboxypeptidase (EC 3.4.16.4)	NAIFPBLK_00166	D-alanyl-D-alanine carboxypeptidase DacC	LV475_00835	D-alanyl-D-alanine carboxypeptidase/D-alanyl-D-alanine-endopeptidase	R3_00835	D-alanyl-D-alanine carboxypeptidase/D-alanyl-D-alanine-endopeptidase
- none -	fig|923.4.peg.168	hypothetical protein	NAIFPBLK_00167	hypothetical protein	LV475_00840	Hsp20/alpha crystallin family protein	R3_00840	hypothetical protein
- none -	fig|923.4.peg.169	hypothetical protein	NAIFPBLK_00168	hypothetical protein	LV475_00845	Hsp20/alpha crystallin family protein	R3_00845	hypothetical protein
- none -	fig|923.4.peg.170	tRNA(Ile)-lysidine synthetase (EC 6.3.4.19)	NAIFPBLK_00169	tRNA(Ile)-lysidine synthase	LV475_00850	tRNA lysidine(34) synthetase TilS	R3_00850	tRNA(Ile)-lysidine synthase
Fatty Acid Biosynthesis FASII	fig|923.4.peg.171	Acetyl-coenzyme A carboxyl transferase alpha chain (EC 6.4.1.2)	NAIFPBLK_00170	Acetyl-coenzyme A carboxylase carboxyl transferase subunit alpha	LV475_00855	acetyl-CoA carboxylase carboxyltransferase subunit alpha	R3_00855	Acetyl-coenzyme A carboxylase carboxyl transferase subunit alpha
Coenzyme A Biosynthesis; <br>Coenzyme A Biosynthesis cluster	fig|923.4.peg.172	Pantoate--beta-alanine ligase (EC 6.3.2.1)	NAIFPBLK_00171	Pantothenate synthetase	LV475_00860	pantoate--beta-alanine ligase	R3_00860	Pantothenate synthetase
Coenzyme A Biosynthesis; <br>Coenzyme A Biosynthesis cluster	fig|923.4.peg.173	3-methyl-2-oxobutanoate hydroxymethyltransferase (EC 2.1.2.11)	NAIFPBLK_00172	3-methyl-2-oxobutanoate hydroxymethyltransferase	LV475_00865	3-methyl-2-oxobutanoate hydroxymethyltransferase	R3_00865	3-methyl-2-oxobutanoate hydroxymethyltransferase
Folate Biosynthesis	fig|923.4.peg.174	2-amino-4-hydroxy-6-hydroxymethyldihydropteridine pyrophosphokinase (EC 2.7.6.3)	NAIFPBLK_00173	hypothetical protein	LV475_00870	2-amino-4-hydroxy-6- hydroxymethyldihydropteridine diphosphokinase	R3_00870	2-amino-4-hydroxy-6- hydroxymethyldihydropteridine pyrophosphokinase
Polyadenylation bacterial	fig|923.4.peg.175	Poly(A) polymerase (EC 2.7.7.19)	NAIFPBLK_00174	Poly(A) polymerase I	LV475_00875	polynucleotide adenylyltransferase PcnB	R3_00875	Poly(A) polymerase I
Multi-subunit cation antiporter; <br>Multi-subunit cation antiporter	fig|923.4.peg.176	Na(+) H(+) antiporter subunit A / Na(+) H(+) antiporter subunit B	NAIFPBLK_00175	Na(+)/H(+) antiporter subunit A	LV475_00880	monovalent cation/H+ antiporter subunit A	R3_00880	Monovalent cation/H+ antiporter subunit A
Multi-subunit cation antiporter	fig|923.4.peg.177	Na(+) H(+) antiporter subunit C	NAIFPBLK_00176	Na(+)/H(+) antiporter subunit C1	LV475_00885	Na+/H+ antiporter subunit C	R3_00885	Na+/H+ antiporter subunit C
Multi-subunit cation antiporter	fig|923.4.peg.178	Na(+) H(+) antiporter subunit D	NAIFPBLK_00177	Na(+)/H(+) antiporter subunit D	LV475_00890	monovalent cation/H+ antiporter subunit D	R3_00890	Monovalent cation/H+ antiporter subunit D
Multi-subunit cation antiporter	fig|923.4.peg.179	Na(+) H(+) antiporter subunit E	NAIFPBLK_00178	Na(+)/H(+) antiporter subunit E1	LV475_00895	Na+/H+ antiporter subunit E	R3_00895	Na+/H+ antiporter subunit E
Multi-subunit cation antiporter	fig|923.4.peg.180	Na(+) H(+) antiporter subunit F	NAIFPBLK_00179	Na(+)/H(+) antiporter subunit F	LV475_00900	K+/H+ antiporter subunit F	R3_00900	Cation:proton antiporter
Multi-subunit cation antiporter	fig|923.4.peg.181	Na(+) H(+) antiporter subunit G	NAIFPBLK_00180	Na(+)/H(+) antiporter subunit G	LV475_00905	Na+/H+ antiporter subunit G	R3_00905	Na+/H+ antiporter subunit G
- none -	fig|923.4.peg.182	hypothetical protein	NAIFPBLK_00181	hypothetical protein	LV475_00910	hypothetical protein	R3_00910	hypothetical protein
Heme and Siroheme Biosynthesis; <br>tRNA aminoacylation, Glu and Gln	fig|923.4.peg.183	Glutamyl-tRNA synthetase (EC 6.1.1.17)	NAIFPBLK_00182	Glutamate--tRNA ligase	LV475_00915	glutamate--tRNA ligase	R3_00915	Glutamate--tRNA ligase
- none -	fig|923.4.peg.184	hypothetical protein	NAIFPBLK_00183	hypothetical protein	LV475_00920	hypothetical protein	R3_00920	hypothetical protein
- none -	fig|923.4.peg.185	O-acetylhomoserine sulfhydrylase (EC 2.5.1.49) @ O-succinylhomoserine sulfhydrylase (EC 2.5.1.48)	NAIFPBLK_00184	O-succinylhomoserine sulfhydrylase	LV475_00925	O-succinylhomoserine sulfhydrylase	R3_00925	O-succinylhomoserine sulfhydrylase
- none -	fig|923.4.peg.186	hypothetical protein	NAIFPBLK_00185	hypothetical protein	LV475_00930	YqcC family protein	R3_00930	DUF446 domain-containing protein
- none -	fig|923.4.peg.187	Hydroxymethylpyrimidine phosphate kinase ThiD (EC 2.7.4.7)	NAIFPBLK_00186	Hydroxymethylpyrimidine/phosphomethylpyrimidine kinase	LV475_00935	hydroxymethylpyrimidine/phosphomethylpyrimidine kinase	R3_00935	Bifunctional hydroxymethylpyrimidine kinase/phosphomethylpyrimidine kinase
- none -	fig|923.4.peg.188	hypothetical protein
LMPTP YfkJ cluster; <br>Riboflavin synthesis cluster	fig|923.4.peg.189	Inner membrane protein YihY, formerly thought to be RNase BN	NAIFPBLK_00187	hypothetical protein	LV475_00940	YihY/virulence factor BrkB family protein	R3_00940	YihY family inner membrane protein
- none -	fig|923.4.peg.190	ATP:Cob(I)alamin adenosyltransferase (EC 2.5.1.17)	NAIFPBLK_00188	Cobalamin adenosyltransferase	LV475_00945	cob(I)yrinic acid a%2Cc-diamide adenosyltransferase	R3_00945	Corrinoid adenosyltransferase
- none -	fig|923.4.peg.191	hypothetical protein	NAIFPBLK_00189	hypothetical protein	LV475_00950	hypothetical protein	R3_00950	hypothetical protein
- none -	fig|923.4.peg.192	Endonuclease III (EC 4.2.99.18)	NAIFPBLK_00190	Endonuclease III	LV475_00955	endonuclease III	R3_00955	Endonuclease III
- none -	fig|923.4.peg.193	hypothetical protein	NAIFPBLK_00191	hypothetical protein	LV475_00960	DUF1841 family protein	R3_00960	DUF1841 domain-containing protein
- none -	fig|923.4.peg.194	hypothetical protein
Copper Transport System; <br>Copper homeostasis	fig|923.4.peg.195	Lead, cadmium, zinc and mercury transporting ATPase (EC 3.6.3.3) (EC 3.6.3.5); Copper-translocating P-type ATPase (EC 3.6.3.4)	NAIFPBLK_00192	Silver exporting P-type ATPase	LV475_00965	heavy metal translocating P-type ATPase	R3_00965	Heavy metal translocating P-type ATPase
- none -	fig|923.4.peg.196	UPF0260 protein YcgN	NAIFPBLK_00193	hypothetical protein	LV475_00970	YcgN family cysteine cluster protein	R3_00970	UPF0260 protein AUR63_08005
Type IV pilus	fig|923.4.peg.197	Type IV fimbrial assembly, ATPase PilB	NAIFPBLK_00194	hypothetical protein	LV475_00975	GspE/PulE family protein	R3_00975	Type II secretion system protein GspE
- none -	fig|923.4.peg.198	hypothetical protein	NAIFPBLK_00195	hypothetical protein	LV475_00980	hypothetical protein	R3_00980	hypothetical protein
- none -	fig|923.4.peg.199	Cyclopropane-fatty-acyl-phospholipid synthase (EC 2.1.1.79)	NAIFPBLK_00196	Cyclopropane-fatty-acyl-phospholipid synthase	LV475_00985	cyclopropane fatty acyl phospholipid synthase	R3_00985	Cyclopropane fatty acyl phospholipid synthase
- none -	fig|923.4.peg.200	diguanylate cyclase/phosphodiesterase (GGDEF & EAL domains) with PAS/PAC sensor(s)	NAIFPBLK_00197	Inosine-5'-monophosphate dehydrogenase	LV475_00990	EAL domain-containing protein	R3_00990	EAL domain-containing protein
- none -	fig|923.4.peg.201	Aconitate hydratase 2 (EC 4.2.1.3)	NAIFPBLK_00198	Aconitate hydratase B	LV475_00995	bifunctional aconitate hydratase 2/2-methylisocitrate dehydratase	R3_00995	Aconitate hydratase B
NAD and NADP cofactor biosynthesis global; <br>Nudix proteins (nucleoside triphosphate hydrolases)	fig|923.4.peg.202	ADP-ribose pyrophosphatase (EC 3.6.1.13)	NAIFPBLK_00199	ADP-ribose pyrophosphatase	LV475_01000	NUDIX domain-containing protein	R3_01000	ADP-ribose diphosphatase
- none -	fig|923.4.peg.203	hypothetical protein	NAIFPBLK_00200	hypothetical protein	LV475_01005	hypothetical protein	R3_01005	hypothetical protein
- none -	fig|923.4.peg.204	hypothetical protein	NAIFPBLK_00201	hypothetical protein	LV475_01010	META domain-containing protein	R3_01010	META domain-containing protein
Bacillus subtilis scratch - gjo; <br>DNA ligases	fig|923.4.peg.205	ATP-dependent DNA ligase (EC 6.5.1.1) clustered with Ku protein, LigD	NAIFPBLK_00202	Multifunctional non-homologous end joining DNA repair protein LigD	LV475_01015	non-homologous end-joining DNA ligase	R3_01015	ATP-dependent DNA ligase
Bacillus subtilis scratch - gjo; <br>DNA ligases	fig|923.4.peg.206	ATP-dependent DNA ligase (EC 6.5.1.1) clustered with Ku protein, LigD	NAIFPBLK_00203	Multifunctional non-homologous end joining protein LigD	LV475_01020	hypothetical protein	R3_01020	DNA ligase
- none -	fig|923.4.peg.207	hypothetical protein	NAIFPBLK_00204	hypothetical protein	LV475_01025	hypothetical protein	R3_01025	hypothetical protein
- none -	fig|923.4.peg.208	protein of unknown function DUF336	NAIFPBLK_00209	hypothetical protein	LV475_01050	heme-binding protein	R3_01050	Heme-binding protein
- none -	fig|923.4.peg.209	NADH:flavin oxidoreductases, Old Yellow Enzyme family	NAIFPBLK_00210	N-ethylmaleimide reductase	LV475_01055	alkene reductase	R3_01055	Alkene reductase
- none -	fig|923.4.peg.210	hypothetical protein	NAIFPBLK_00211	hypothetical protein	LV475_01060	DUF2288 domain-containing protein	R3_01060	DUF2288 domain-containing protein
- none -	fig|923.4.peg.211	hypothetical protein	NAIFPBLK_00212	hypothetical protein	LV475_01065	cupin domain-containing protein	R3_01065	Cupin domain-containing protein
			NAIFPBLK_00213	hypothetical protein	LV475_01070	hypothetical protein	R3_01070	hypothetical protein
- none -	fig|923.4.peg.212	3-deoxy-manno-octulosonate cytidylyltransferase (EC 2.7.7.38)	NAIFPBLK_00214	3-deoxy-manno-octulosonate cytidylyltransferase	LV475_01075	3-deoxy-manno-octulosonate cytidylyltransferase	R3_01075	3-deoxy-manno-octulosonate cytidylyltransferase
Broadly distributed proteins not in subsystems	fig|923.4.peg.213	FIG002473: Protein YcaR in KDO2-Lipid A biosynthesis cluster	NAIFPBLK_00215	hypothetical protein	LV475_01080	Trm112 family protein	R3_01080	UPF0434 protein GM160_07700
- none -	fig|923.4.peg.214	Tetraacyldisaccharide 4'-kinase (EC 2.7.1.130)	NAIFPBLK_00216	Tetraacyldisaccharide 4'-kinase	LV475_01085	tetraacyldisaccharide 4'-kinase	R3_01085	Tetraacyldisaccharide 4'-kinase
- none -	fig|923.4.peg.215	Lipid A export permease/ATP-binding protein MsbA	NAIFPBLK_00217	Lipid A export ATP-binding/permease protein MsbA	LV475_01090	lipid A export permease/ATP-binding protein MsbA	R3_01090	ATP-dependent lipid A-core flippase
- none -	fig|923.4.peg.216	Biopolymer transport protein ExbD/TolR	NAIFPBLK_00218	Tol-Pal system protein TolR	LV475_01095	biopolymer transporter ExbD	R3_01095	Biopolymer transporter ExbD
- none -	fig|923.4.peg.217	MotA/TolQ/ExbB proton channel family protein	NAIFPBLK_00219	Tol-Pal system protein TolQ	LV475_01100	MotA/TolQ/ExbB proton channel family protein	R3_01100	Biopolymer transporter ExbB
- none -	fig|923.4.peg.218	hypothetical protein	NAIFPBLK_00220	hypothetical protein	LV475_01105	mucoidy inhibitor MuiA family protein	R3_01105	Mucoidy inhibitor MuiA family protein
Common Pathway For Synthesis of Aromatic Compounds (DAHP synthase to chorismate)	fig|923.4.peg.219	2-keto-3-deoxy-D-arabino-heptulosonate-7-phosphate synthase I alpha (EC 2.5.1.54)	NAIFPBLK_00221	Phospho-2-dehydro-3-deoxyheptonate aldolase%2C Phe-sensitive	LV475_01110	3-deoxy-7-phosphoheptulonate synthase	R3_01110	Phospho-2-dehydro-3-deoxyheptonate aldolase
- none -	fig|923.4.peg.220	FIG003879: Predicted amidohydrolase	NAIFPBLK_00222	Deaminated glutathione amidase	LV475_01115	carbon-nitrogen hydrolase family protein	R3_01115	Carbon-nitrogen hydrolase family protein
- none -	fig|923.4.peg.221	hypothetical protein	NAIFPBLK_00223	hypothetical protein	LV475_01120	hypothetical protein	R3_01120	Protein of unknown function
- none -	fig|923.4.peg.222	Ribonuclease G	NAIFPBLK_00224	Ribonuclease G	LV475_01125	ribonuclease G	R3_01125	Ribonuclease G
- none -	fig|923.4.peg.223	Septum formation protein Maf	NAIFPBLK_00225	dTTP/UTP pyrophosphatase	LV475_01130	Maf family protein	R3_01130	dTTP/UTP pyrophosphatase
- none -	fig|923.4.peg.224	23S rRNA (pseudouridine(1915)-N(3))-methyltransferase (EC 2.1.1.177)	NAIFPBLK_00226	Ribosomal RNA large subunit methyltransferase H	LV475_01135	23S rRNA (pseudouridine(1915)-N(3))-methyltransferase RlmH	R3_01135	Ribosomal RNA large subunit methyltransferase H
- none -	fig|923.4.peg.225	Ribosomal silencing factor RsfA	NAIFPBLK_00227	Ribosomal silencing factor RsfS	LV475_01140	ribosome silencing factor	R3_01140	Ribosomal silencing factor RsfS
NAD and NADP cofactor biosynthesis global	fig|923.4.peg.226	Nicotinate-nucleotide adenylyltransferase (EC 2.7.7.18)	NAIFPBLK_00228	putative nicotinate-nucleotide adenylyltransferase	LV475_01145	nicotinate-nucleotide adenylyltransferase	R3_01145	putative nicotinate-nucleotide adenylyltransferase
Proline Synthesis	fig|923.4.peg.227	Gamma-glutamyl phosphate reductase (EC 1.2.1.41)	NAIFPBLK_00229	Gamma-glutamyl phosphate reductase	LV475_01150	glutamate-5-semialdehyde dehydrogenase	R3_01150	Gamma-glutamyl phosphate reductase
- none -	fig|923.4.peg.228	DNA polymerase III delta subunit (EC 2.7.7.7)	NAIFPBLK_00230	hypothetical protein	LV475_01155	DNA polymerase III subunit delta	R3_01155	DNA polymerase III subunit delta
- none -	fig|923.4.peg.229	hypothetical protein	NAIFPBLK_00231	LPS-assembly lipoprotein LptE	LV475_01160	hypothetical protein	R3_01160	LPS-assembly lipoprotein LptE
tRNA aminoacylation, Leu	fig|923.4.peg.230	Leucyl-tRNA synthetase (EC 6.1.1.4)	NAIFPBLK_00232	Leucine--tRNA ligase	LV475_01165	leucine--tRNA ligase	R3_01165	Leucine--tRNA ligase
- none -	fig|923.4.peg.231	hypothetical protein	NAIFPBLK_00233	hypothetical protein	LV475_01170	zinc ribbon-containing protein	R3_01170	Zinc-ribbon containing domain-containing protein
- none -	fig|923.4.peg.232	hypothetical protein	NAIFPBLK_00234	Putative thiosulfate sulfurtransferase	LV475_01175	hypothetical protein	R3_01175	Sulfurtransferase
- none -	fig|923.4.peg.233	putative membrane protein	NAIFPBLK_00235	hypothetical protein	LV475_01180	hypothetical protein	R3_01180	hypothetical protein
- none -	fig|923.4.peg.234	hypothetical protein	NAIFPBLK_00236	hypothetical protein	LV475_01185	CIA30 family protein	R3_01185	CIA30 family protein
- none -	fig|923.4.peg.235	hypothetical protein	NAIFPBLK_00237	hypothetical protein	LV475_01190	hypothetical protein	R3_01190	hypothetical protein
LMPTP YfkJ cluster; <br>Protein deglycation	fig|923.4.peg.236	Low molecular weight protein tyrosine phosphatase (EC 3.1.3.48)	NAIFPBLK_00239	Putative low molecular weight protein-tyrosine-phosphatase	LV475_01200	low molecular weight phosphotyrosine protein phosphatase	R3_01200	Protein-tyrosine-phosphatase
RNA processing and degradation, bacterial	fig|923.4.peg.237	Ribonuclease E (EC 3.1.26.12)	NAIFPBLK_00240	Ribonuclease E	LV475_01205	ribonuclease E	R3_01205	Ribonuclease E
- none -	fig|923.4.peg.238	LSU rRNA pseudouridine(955/2504/2580) synthase (EC 5.4.99.24)	NAIFPBLK_00241	Ribosomal large subunit pseudouridine synthase C	LV475_01210	RluA family pseudouridine synthase	R3_01210	Pseudouridine synthase
2-phosphoglycolate salvage	fig|923.4.peg.239	Similar to phosphoglycolate phosphatase, clustered with ribosomal large subunit pseudouridine synthase C	NAIFPBLK_00242	Pyrophosphatase PpaX	LV475_01215	HAD-IA family hydrolase	R3_01215	HAD-IA family hydrolase
- none -	fig|923.4.peg.240	Periplasmic serine proteases (ClpP class)	NAIFPBLK_00243	hypothetical protein	LV475_01220	S49 family peptidase	R3_01220	S49 family peptidase
ClpAS cluster; <br>Proteolysis in bacteria, ATP-dependent	fig|923.4.peg.241	ATP-dependent Clp protease adaptor protein ClpS	NAIFPBLK_00244	ATP-dependent Clp protease adapter protein ClpS	LV475_01225	ATP-dependent Clp protease adapter ClpS	R3_01225	ATP-dependent Clp protease adapter protein ClpS
ClpAS cluster; <br>Proteolysis in bacteria, ATP-dependent; <br>Ribosome recycling related cluster	fig|923.4.peg.242	ATP-dependent Clp protease ATP-binding subunit ClpA	NAIFPBLK_00245	ATP-dependent Clp protease ATP-binding subunit ClpA	LV475_01230	ATP-dependent Clp protease ATP-binding subunit ClpA	R3_01230	ATP-dependent Clp protease ATP-binding subunit ClpA
- none -	fig|923.4.peg.243	hypothetical protein
Translation initiation factors bacterial	fig|923.4.peg.244	Translation initiation factor 1	NAIFPBLK_00246	Translation initiation factor IF-1	LV475_01235	translation initiation factor IF-1	R3_01235	Translation initiation factor IF-1
- none -	fig|923.4.peg.245	hypothetical protein	NAIFPBLK_00247	Putative NAD(P)H nitroreductase YdjA	LV475_01240	nitroreductase	R3_01240	Nitroreductase
tRNA aminoacylation, Glu and Gln	fig|923.4.peg.246	Glutaminyl-tRNA synthetase (EC 6.1.1.18)	NAIFPBLK_00248	Glutamine--tRNA ligase	LV475_01245	glutamine--tRNA ligase/YqeY domain fusion protein	R3_01245	Glutamine--tRNA ligase
- none -	fig|923.4.peg.247	hypothetical protein	NAIFPBLK_00249	hypothetical protein	LV475_01250	high-potential iron-sulfur protein	R3_01250	High-putative iron-sulfur protein
- none -	fig|923.4.peg.248	hypothetical protein	NAIFPBLK_00250	hypothetical protein	LV475_01255	DUF2007 domain-containing protein	R3_01255	DUF2007 domain-containing protein
De Novo Purine Biosynthesis	fig|923.4.peg.249	Phosphoribosylformylglycinamidine cyclo-ligase (EC 6.3.3.1)	NAIFPBLK_00251	Phosphoribosylformylglycinamidine cyclo-ligase	LV475_01260	phosphoribosylformylglycinamidine cyclo-ligase	R3_01260	Phosphoribosylformylglycinamidine cyclo-ligase
5-FCL-like protein; <br>De Novo Purine Biosynthesis	fig|923.4.peg.250	Phosphoribosylglycinamide formyltransferase (EC 2.1.2.2)	NAIFPBLK_00252	Phosphoribosylglycinamide formyltransferase	LV475_01265	phosphoribosylglycinamide formyltransferase	R3_01265	Phosphoribosylglycinamide formyltransferase
- none -	fig|923.4.peg.251	hypothetical protein	NAIFPBLK_00253	hypothetical protein	LV475_01270	hypothetical protein	R3_01270	hypothetical protein
- none -	fig|923.4.peg.252	hypothetical protein	NAIFPBLK_00254	hypothetical protein	LV475_01275	DUF465 domain-containing protein	R3_01275	GTP-binding protein
- none -	fig|923.4.peg.253	hypothetical protein	NAIFPBLK_00255	Putative outer membrane protein	LV475_01280	outer membrane protein transport protein	R3_01280	Transporter
Biotin biosynthesis	fig|923.4.peg.254	Long-chain-fatty-acid--CoA ligase (EC 6.2.1.3)	NAIFPBLK_00256	Long-chain-fatty-acid--CoA ligase FadD15	LV475_01285	long-chain fatty acid--CoA ligase	R3_01285	Long-chain fatty acid--CoA ligase
- none -	fig|923.4.peg.255	hypothetical protein	NAIFPBLK_00257	hypothetical protein	LV475_01290	DUF2442 domain-containing protein	R3_01290	DUF2442 domain-containing protein
					LV475_01295	DUF4160 domain-containing protein
- none -	fig|923.4.peg.256	predicted ATP-dependent endonuclease, OLD family	NAIFPBLK_00258	DNA replication and repair protein RecF	LV475_01300	ATP-binding protein	R3_01295	AAA-15 domain-containing protein
- none -	fig|923.4.peg.257	DNA polymerase III alpha subunit (EC 2.7.7.7)	NAIFPBLK_00259	DNA polymerase III subunit alpha	LV475_01305	DNA polymerase III subunit alpha	R3_01300	DNA polymerase III subunit alpha
- none -	fig|923.4.peg.258	FIG00005326: uncharacterized protein	NAIFPBLK_00260	hypothetical protein	LV475_01310	ferritin-like domain-containing protein	R3_01305	DUF455 domain-containing protein
- none -	fig|923.4.peg.259	hypothetical protein	NAIFPBLK_00261	hypothetical protein	LV475_01315	LysR family transcriptional regulator	R3_01310	HTH lysR-type domain-containing protein
- none -	fig|923.4.peg.260	ABC transporter, permease protein 2 (cluster 5, nickel/peptides/opines)	NAIFPBLK_00262	Inner membrane ABC transporter permease protein YejE	LV475_01320	ABC transporter permease	R3_01315	Peptide ABC transporter permease
- none -	fig|923.4.peg.261	ABC transporter, permease protein 1 (cluster 5, nickel/peptides/opines)	NAIFPBLK_00263	Inner membrane ABC transporter permease protein YejB	LV475_01325	microcin C ABC transporter permease YejB	R3_01320	Microcin C ABC transporter permease YejB
- none -	fig|923.4.peg.262	hypothetical protein	NAIFPBLK_00264	hypothetical protein	LV475_01330	hypothetical protein	R3_01325	hypothetical protein
- none -	fig|923.4.peg.263	ABC transporter, substrate-binding protein (cluster 5, nickel/peptides/opines)	NAIFPBLK_00265	hypothetical protein	LV475_01335	extracellular solute-binding protein	R3_01330	ABC transporter substrate-binding protein
Fatty Acid Biosynthesis FASII	fig|923.4.peg.264	Enoyl-[acyl-carrier-protein] reductase [NADH] (EC 1.3.1.9)	NAIFPBLK_00266	Enoyl-[acyl-carrier-protein] reductase [NADH] FabI	LV475_01340	enoyl-ACP reductase	R3_01335	Enoyl-[acyl-carrier-protein] reductase [NADH]
- none -	fig|923.4.peg.265	hypothetical protein	NAIFPBLK_00267	hypothetical protein	LV475_01345	DUF4395 domain-containing protein	R3_01340	DUF4395 domain-containing protein
Glutamate and Aspartate uptake in Bacteria	fig|923.4.peg.266	Proton/glutamate symport protein @ Sodium/glutamate symport protein	NAIFPBLK_00268	Proton/glutamate-aspartate symporter	LV475_01350	dicarboxylate/amino acid:cation symporter	R3_01345	Cation:dicarboxylase symporter family transporter
Peptidyl-prolyl cis-trans isomerase	fig|923.4.peg.267	Peptidyl-prolyl cis-trans isomerase PpiD (EC 5.2.1.8)	NAIFPBLK_00269	Peptidyl-prolyl cis-trans isomerase D	LV475_01355	SurA N-terminal domain-containing protein	R3_01350	PpiC domain-containing protein
DNA structural proteins, bacterial	fig|923.4.peg.268	DNA-binding protein HU-beta	NAIFPBLK_00270	DNA-binding protein HU-beta	LV475_01360	HU family DNA-binding protein	R3_01355	DNA-binding protein HU
Proteolysis in bacteria, ATP-dependent	fig|923.4.peg.269	ATP-dependent protease La (EC 3.4.21.53) Type I	NAIFPBLK_00271	Lon protease	LV475_01365	endopeptidase La	R3_01360	Lon protease
Proteolysis in bacteria, ATP-dependent	fig|923.4.peg.270	ATP-dependent Clp protease ATP-binding subunit ClpX	NAIFPBLK_00272	ATP-dependent Clp protease ATP-binding subunit ClpX	LV475_01370	ATP-dependent Clp protease ATP-binding subunit ClpX	R3_01365	ATP-dependent Clp protease ATP-binding subunit ClpX
- none -	fig|923.4.peg.271	ATP-dependent Clp protease proteolytic subunit ClpP (EC 3.4.21.92)	NAIFPBLK_00273	ATP-dependent Clp protease proteolytic subunit	LV475_01375	ATP-dependent Clp endopeptidase proteolytic subunit ClpP	R3_01370	ATP-dependent Clp protease proteolytic subunit
- none -	fig|923.4.peg.272	Cell division trigger factor (EC 5.2.1.8)	NAIFPBLK_00274	Trigger factor	LV475_01380	trigger factor	R3_01375	Trigger factor
- none -	fig|923.4.peg.273	Signal recognition particle protein Ffh	NAIFPBLK_00276	Signal recognition particle protein	LV475_01390	signal recognition particle protein	R3_01385	Signal recognition particle protein
- none -	fig|923.4.peg.274	GTP-binding protein TypA/BipA	NAIFPBLK_00277	GTP-binding protein TypA/BipA	LV475_01395	translational GTPase TypA	R3_01390	50S ribosomal subunit assembly factor BipA
CRISPRs	fig|923.4.peg.275	CRISPR-associated protein, Cas5e family	NAIFPBLK_00278	hypothetical protein	LV475_01400	type I-E CRISPR-associated protein Cas5/CasD	R3_01395	Type I-E CRISPR-associated protein Cas5/CasD
CRISPRs	fig|923.4.peg.276	CRISPR-associated protein, Cse4 family	NAIFPBLK_00279	CRISPR system Cascade subunit CasC	LV475_01405	type I-E CRISPR-associated protein Cas7/Cse4/CasC	R3_01400	Type I-E CRISPR-associated protein Cas7/Cse4/CasC
CRISPRs	fig|923.4.peg.277	CRISPR-associated protein, Cse3 family	NAIFPBLK_00280	hypothetical protein	LV475_01410	type I-E CRISPR-associated protein Cas6/Cse3/CasE	R3_01405	Type I-E CRISPR-associated protein Cas6/Cse3/CasE
CRISPRs	fig|923.4.peg.278	CRISPR-associated protein, Cse2 family	NAIFPBLK_00281	hypothetical protein	LV475_01415	type I-E CRISPR-associated protein Cse2/CasB	R3_01410	Type I-E CRISPR-associated protein Cse2/CasB
CRISPRs	fig|923.4.peg.279	CRISPR-associated protein, Cse1 family	NAIFPBLK_00282	hypothetical protein	LV475_01420	type I-E CRISPR-associated protein Cse1/CasA	R3_01415	Type I-E CRISPR-associated protein Cse1/CasA
CRISPRs	fig|923.4.peg.280	CRISPR-associated helicase Cas3	NAIFPBLK_00283	hypothetical protein	LV475_01425	CRISPR-associated helicase Cas3'	R3_01420	CRISPR-associated helicase Cas3
- none -	fig|923.4.peg.281	hypothetical protein
- none -	fig|923.4.peg.282	hypothetical protein			LV475_01430	helix-turn-helix domain-containing protein
- none -	fig|923.4.peg.283	hypothetical protein	NAIFPBLK_00284	hypothetical protein	LV475_01435	hypothetical protein	R3_01425	hypothetical protein
- none -	fig|923.4.peg.284	hypothetical protein	NAIFPBLK_00285	hypothetical protein	LV475_01440	replication initiation protein	R3_01430	Replication initiation protein
- none -	fig|923.4.peg.285	hypothetical protein	NAIFPBLK_00286	hypothetical protein	LV475_01445	ATP-binding protein	R3_01435	AAA domain-containing protein
Vibrioferrin synthesis	fig|923.4.peg.286	Vibrioferrin ligase/carboxylase protein PvsA	NAIFPBLK_00287	hypothetical protein	LV475_01450	ATP-grasp domain-containing protein	R3_01440	Siderophore biosynthesis protein
Vibrioferrin synthesis	fig|923.4.peg.287	Vibrioferrin amide bond forming protein PvsB @ Siderophore synthetase superfamily, group B	NAIFPBLK_00288	Staphyloferrin B synthase	LV475_01455	hypothetical protein	R3_01445	Siderophore biosynthesis protein
Vibrioferrin synthesis	fig|923.4.peg.288	Vibrioferrin membrane-spanning transport protein PvsC	NAIFPBLK_00289	Multidrug resistance protein MdtG	LV475_01460	MFS transporter	R3_01450	MFS transporter
Vibrioferrin synthesis	fig|923.4.peg.289	Vibrioferrin amide bond forming protein PvsD @ Siderophore synthetase superfamily, group A	NAIFPBLK_00290	hypothetical protein	LV475_01465	hypothetical protein	R3_01455	Iron transporter
Vibrioferrin synthesis	fig|923.4.peg.290	Vibrioferrin decarboxylase protein PvsE	NAIFPBLK_00291	2-[(L-alanin-3-ylcarbamoyl)methyl]-2-hydroxybutanedioate decarboxylase	LV475_01470	type III PLP-dependent enzyme	R3_01460	Siderophore biosynthesis PLP-dependent protein
- none -	fig|923.4.peg.291	2,4-dihydroxyhept-2-ene-1,7-dioic acid aldolase (EC 4.1.2.n4)	NAIFPBLK_00292	2-keto-3-deoxy-L-rhamnonate aldolase	LV475_01475	aldolase/citrate lyase family protein	R3_01465	Siderophore biosynthesis protein SbnG
- none -	fig|923.4.peg.292	hypothetical protein	NAIFPBLK_00293	hypothetical protein	LV475_01480	ABC transporter substrate-binding protein	R3_01470	ABC transporter substrate-binding protein
- none -	fig|923.4.peg.293	hypothetical protein	NAIFPBLK_00294	Petrobactin import system permease protein FpuB	LV475_01485	iron ABC transporter permease	R3_01475	Iron chelate uptake ABC transporter family permease subunit
- none -	fig|923.4.peg.294	hypothetical protein	NAIFPBLK_00295	putative siderophore transport system permease protein YfhA	LV475_01490	iron ABC transporter permease	R3_01480	iron chelate uptake ABC transporter family permease subunit
- none -	fig|923.4.peg.295	hypothetical protein	NAIFPBLK_00296	Petrobactin import ATP-binding protein FpuD	LV475_01495	ABC transporter ATP-binding protein	R3_01485	ATP-binding cassette domain-containing protein
- none -	fig|923.4.peg.296	Iron(III) dicitrate transport protein FecA	NAIFPBLK_00297	Fe(3+) dicitrate transport protein FecA	LV475_01500	TonB-dependent siderophore receptor	R3_01490	TonB-dependent siderophore receptor
- none -	fig|923.4.peg.297	Mobile element protein	NAIFPBLK_00298	IS3 family transposase ISAeca4	LV475_01505	IS3 family transposase	R3_01495	Mobile element protein
- none -	fig|923.4.peg.298	Mobile element protein	NAIFPBLK_00299	hypothetical protein	LV475_01505	IS3 family transposase	R3_01500	IS1329 transposase A
- none -	fig|923.4.peg.299	Response regulator NasT	NAIFPBLK_00300	putative transcriptional regulatory protein pdtaR			R3_01505	ANTAR domain-containing protein
- none -	fig|923.4.peg.300	Nitrate ABC transporter, substrate-binding protein	NAIFPBLK_00301	hypothetical protein	LV475_01520	ABC transporter substrate-binding protein	R3_01510	ABC transporter substrate-binding protein
- none -	fig|923.4.peg.301	Nitrate ABC transporter, substrate-binding protein	NAIFPBLK_00302	Nitrate/nitrite binding protein NrtA	LV475_01525	ABC transporter substrate-binding protein	R3_01515	Twin-arginine translocation signal domain-containing protein
- none -	fig|923.4.peg.302	Nitrate ABC transporter, permease protein	NAIFPBLK_00303	Bicarbonate transport system permease protein CmpB	LV475_01530	ABC transporter permease	R3_01520	ABC transporter permease subunit
- none -	fig|923.4.peg.303	Nitrate ABC transporter, ATP-binding protein	NAIFPBLK_00304	Nitrate import ATP-binding protein NrtD	LV475_01535	ABC transporter ATP-binding protein	R3_01525	ABC transporter ATP-binding protein
- none -	fig|923.4.peg.304	Nitrite reductase [NAD(P)H] large subunit (EC 1.7.1.4)	NAIFPBLK_00305	Nitrite reductase [NAD(P)H]	LV475_01540	nitrite reductase large subunit NirB	R3_01530	Nitrite reductase large subunit
- none -	fig|923.4.peg.305	Nitrite reductase [NAD(P)H] small subunit (EC 1.7.1.4)	NAIFPBLK_00306	hypothetical protein	LV475_01545	nitrite reductase small subunit NirD	R3_01535	Nitrite reductase small subunit NirD
- none -	fig|923.4.peg.306	Assimilatory nitrate reductase large subunit (EC 1.7.99.4)	NAIFPBLK_00307	Nitrate reductase	LV475_01550	molybdopterin-dependent oxidoreductase	R3_01540	Nitrate reductase
Heme and Siroheme Biosynthesis; <br>Heme and Siroheme Biosynthesis	fig|923.4.peg.307	Precorrin-2 oxidase (EC 1.3.1.76) @ Sirohydrochlorin ferrochelatase activity of CysG (EC 4.99.1.4) / Uroporphyrinogen-III methyltransferase (EC 2.1.1.107)	NAIFPBLK_00308	Siroheme synthase	LV475_01555	siroheme synthase CysG	R3_01545	Siroheme synthase
- none -	fig|923.4.peg.308	Nitrite transporter from formate/nitrite family	NAIFPBLK_00309	putative formate transporter 1	LV475_01560	formate/nitrite transporter family protein	R3_01550	Formate/nitrite transporter family protein
- none -	fig|923.4.peg.309	hypothetical protein	NAIFPBLK_00310	hypothetical protein	LV475_01565	uroporphyrinogen-III synthase	R3_01555	Uroporphyrinogen-III synthase
- none -	fig|923.4.peg.310	hypothetical protein	NAIFPBLK_00311	Molybdenum cofactor guanylyltransferase	LV475_01570	molybdenum cofactor guanylyltransferase	R3_01560	Molybdenum cofactor guanylyltransferase
- none -	fig|923.4.peg.311	Molybdopterin molybdenumtransferase (EC 2.10.1.1)			LV475_01575	molybdopterin molybdotransferase MoeA
- none -	fig|923.4.peg.312	hypothetical protein	NAIFPBLK_00312	hypothetical protein	LV475_01580	hypothetical protein	R3_01565	hypothetical protein
- none -	fig|923.4.peg.313	hypothetical protein
- none -	fig|923.4.peg.314	hypothetical protein	NAIFPBLK_00313	hypothetical protein	LV475_01585	hypothetical protein	R3_01570	hypothetical protein
- none -	fig|923.4.peg.315	Phage integrase, site-specific tyrosine recombinase	NAIFPBLK_00314	Prophage integrase IntA	LV475_01590	helix-turn-helix domain-containing protein	R3_01575	DUF4102 domain-containing protein
- none -	fig|923.4.peg.316	hypothetical protein			LV475_01595	integrase arm-type DNA-binding domain-containing protein
Choline and Betaine Uptake and Betaine Biosynthesis	fig|923.4.peg.317	High-affinity choline uptake protein BetT	NAIFPBLK_00315	Glycine betaine/proline betaine transporter BetS	LV475_01600	BCCT family transporter	R3_01580	BCCT family transporter
Lysine Biosynthesis DAP Pathway; <br>Lysine Biosynthesis DAP Pathway, GJO scratch	fig|923.4.peg.318	Diaminopimelate epimerase (EC 5.1.1.7)	NAIFPBLK_00316	Diaminopimelate epimerase	LV475_01605	diaminopimelate epimerase	R3_01585	Diaminopimelate epimerase
- none -	fig|923.4.peg.319	hypothetical protein	NAIFPBLK_00317	hypothetical protein	LV475_01610	DUF484 family protein	R3_01590	DUF484 domain-containing protein
- none -	fig|923.4.peg.320	Site-specific tyrosine recombinase XerC	NAIFPBLK_00318	Tyrosine recombinase XerC	LV475_01615	tyrosine recombinase XerC	R3_01595	Tyrosine recombinase XerC
- none -	fig|923.4.peg.321	ATP-dependent protease subunit HslV (EC 3.4.25.2)	NAIFPBLK_00319	ATP-dependent protease subunit HslV	LV475_01620	ATP-dependent protease subunit HslV	R3_01600	ATP-dependent protease subunit HslV
Proteolysis in bacteria, ATP-dependent	fig|923.4.peg.322	ATP-dependent hsl protease ATP-binding subunit HslU	NAIFPBLK_00320	ATP-dependent protease ATPase subunit HslU	LV475_01625	ATP-dependent protease ATPase subunit HslU	R3_01605	ATP-dependent protease ATPase subunit HslU
- none -	fig|923.4.peg.323	COG3536: Uncharacterized protein conserved in bacteria	NAIFPBLK_00321	hypothetical protein	LV475_01630	DUF971 domain-containing protein	R3_01610	DUF971 domain-containing protein
- none -	fig|923.4.peg.324	2-methoxy-6-polyprenyl-1,4-benzoquinol methylase (EC 2.1.1.201)	NAIFPBLK_00322	Ubiquinone/menaquinone biosynthesis C-methyltransferase UbiE	LV475_01635	bifunctional demethylmenaquinone methyltransferase/2-methoxy-6-polyprenyl-1%2C4-benzoquinol methylase UbiE	R3_01615	Ubiquinone/menaquinone biosynthesis C-methyltransferase UbiE
- none -	fig|923.4.peg.325	Transglycosylase, Slt family	NAIFPBLK_00323	Membrane-bound lytic murein transglycosylase F	LV475_01640	membrane-bound lytic murein transglycosylase MltF	R3_01620	Membrane-bound lytic murein transglycosylase MltF
Riboflavin synthesis cluster	fig|923.4.peg.326	Orotidine 5'-phosphate decarboxylase (EC 4.1.1.23)	NAIFPBLK_00324	Orotidine 5'-phosphate decarboxylase	LV475_01645	orotidine-5'-phosphate decarboxylase	R3_01625	Orotidine 5'-phosphate decarboxylase
DNA structural proteins, bacterial	fig|923.4.peg.327	Integration host factor beta subunit	NAIFPBLK_00325	Integration host factor subunit beta	LV475_01650	integration host factor subunit beta	R3_01630	Integration host factor subunit beta
Ribosome SSU bacterial	fig|923.4.peg.328	SSU ribosomal protein S1p	NAIFPBLK_00326	30S ribosomal protein S1	LV475_01655	30S ribosomal protein S1	R3_01635	30S ribosomal protein S1
pyrimidine conversions	fig|923.4.peg.329	Cytidylate kinase (EC 2.7.4.25)	NAIFPBLK_00327	Cytidylate kinase	LV475_01660	(d)CMP kinase	R3_01640	Cytidylate kinase
- none -	fig|923.4.peg.330	3-phosphoshikimate 1-carboxyvinyltransferase (EC 2.5.1.19)	NAIFPBLK_00328	3-phosphoshikimate 1-carboxyvinyltransferase	LV475_01665	3-phosphoshikimate 1-carboxyvinyltransferase	R3_01645	3-phosphoshikimate 1-carboxyvinyltransferase
Phenylalanine and Tyrosine Branches from Chorismate	fig|923.4.peg.331	Cyclohexadienyl dehydrogenase (EC 1.3.1.12)(EC 1.3.1.43)	NAIFPBLK_00329	Cyclohexadienyl dehydrogenase	LV475_01670	prephenate dehydrogenase/arogenate dehydrogenase family protein	R3_01650	Prephenate dehydrogenase/arogenate dehydrogenase family protein
Phenylalanine and Tyrosine Branches from Chorismate	fig|923.4.peg.332	Biosynthetic Aromatic amino acid aminotransferase beta (EC 2.6.1.57)	NAIFPBLK_00330	Histidinol-phosphate aminotransferase	LV475_01675	histidinol-phosphate transaminase	R3_01655	Histidinol-phosphate aminotransferase
Phenylalanine and Tyrosine Branches from Chorismate; <br>Phenylalanine and Tyrosine Branches from Chorismate	fig|923.4.peg.333	Chorismate mutase I (EC 5.4.99.5) / Prephenate dehydratase (EC 4.2.1.51)	NAIFPBLK_00331	Bifunctional chorismate mutase/prephenate dehydratase	LV475_01680	prephenate dehydratase	R3_01660	Bifunctional chorismate mutase/prephenate dehydratase
Glycine and Serine Utilization; <br>Pyridoxin (Vitamin B6) Biosynthesis; <br>Serine Biosynthesis	fig|923.4.peg.334	D-3-phosphoglycerate dehydrogenase (EC 1.1.1.95)	NAIFPBLK_00332	D-3-phosphoglycerate dehydrogenase	LV475_01685	3-phosphoglycerate dehydrogenase family protein	R3_01665	3-phosphoglycerate dehydrogenase
Glycine and Serine Utilization; <br>Pyridoxin (Vitamin B6) Biosynthesis; <br>Serine Biosynthesis	fig|923.4.peg.335	Phosphoserine aminotransferase (EC 2.6.1.52)	NAIFPBLK_00333	Phosphoserine aminotransferase	LV475_01690	3-phosphoserine/phosphohydroxythreonine transaminase	R3_01670	Phosphoserine aminotransferase
DNA gyrase subunits; <br>DNA replication cluster 1; <br>DNA topoisomerases, Type II, ATP-dependent; <br>Resistance to fluoroquinolones	fig|923.4.peg.336	DNA gyrase subunit A (EC 5.99.1.3)	NAIFPBLK_00334	DNA gyrase subunit A	LV475_01695	DNA gyrase subunit A	R3_01675	DNA gyrase subunit A
- none -	fig|923.4.peg.337	S-methyl-5-thioribose-1-phosphate isomerase (EC 5.3.1.23)	NAIFPBLK_00335	Methylthioribose-1-phosphate isomerase	LV475_01700	S-methyl-5-thioribose-1-phosphate isomerase	R3_01680	Methylthioribose-1-phosphate isomerase
Osmoregulation	fig|923.4.peg.338	Outer membrane protein A precursor	NAIFPBLK_00336	Outer membrane protein A	LV475_01705	OmpA family protein	R3_01685	OmpA family protein
Potassium homeostasis	fig|923.4.peg.339	Potassium efflux system KefA protein / Small-conductance mechanosensitive channel	NAIFPBLK_00337	Small-conductance mechanosensitive channel	LV475_01710	mechanosensitive ion channel	R3_01690	MscS Mechanosensitive ion channel
- none -	fig|923.4.peg.340	23S rRNA (uracil(1939)-C(5))-methyltransferase (EC 2.1.1.190)	NAIFPBLK_00340	23S rRNA (uracil(1939)-C(5))-methyltransferase RlmD	LV475_01725	23S rRNA (uracil(1939)-C(5))-methyltransferase RlmD	R3_01705	23S rRNA (uracil(1939)-C(5))-methyltransferase RlmD
- none -	fig|923.4.peg.341	hypothetical protein	NAIFPBLK_00341	hypothetical protein	LV475_01730	cysteine synthase CysM	R3_01710	hypothetical protein
Cysteine Biosynthesis	fig|923.4.peg.342	Cysteine synthase B (EC 2.5.1.47)	NAIFPBLK_00342	Cysteine synthase B			R3_01715	Cysteine synthase
- none -	fig|923.4.peg.343	hypothetical protein	NAIFPBLK_00343	Sensor histidine kinase RcsC	LV475_01735	response regulator	R3_01720	Response regulator
- none -	fig|923.4.peg.344	hypothetical protein	NAIFPBLK_00344	Cyclic di-GMP phosphodiesterase PdeB	LV475_01740	bifunctional diguanylate cyclase/phosphodiesterase	R3_01725	Bifunctional diguanylate cyclase/phosphodiesterase
- none -	fig|923.4.peg.345	hypothetical protein	NAIFPBLK_00346	Sensor histidine kinase CusS	LV475_01750	heavy metal sensor histidine kinase	R3_01735	Sensor protein
- none -	fig|923.4.peg.346	DNA-binding heavy metal response regulator	NAIFPBLK_00347	Transcriptional activator protein CopR	LV475_01755	heavy metal response regulator transcription factor	R3_01740	Heavy metal response regulator transcription factor
Copper homeostasis	fig|923.4.peg.347	Multicopper oxidase	NAIFPBLK_00348	Blue copper oxidase CueO	LV475_01760	multicopper oxidase domain-containing protein	R3_01745	Biphenyl 2%2C3-dioxygenase
- none -	fig|923.4.peg.348	hypothetical protein	NAIFPBLK_00349	hypothetical protein	LV475_01765	SHOCT domain-containing protein	R3_01750	SHOCT domain-containing protein
Copper homeostasis; <br>Copper transport and blue copper proteins	fig|923.4.peg.349	Copper tolerance protein	NAIFPBLK_00350	hypothetical protein	LV475_01770	cupredoxin family protein	R3_01755	Copper-binding protein
Copper homeostasis	fig|923.4.peg.350	Multicopper oxidase	NAIFPBLK_00351	Copper resistance protein A	LV475_01775	copper resistance system multicopper oxidase	R3_01760	Copper resistance system multicopper oxidase
Copper homeostasis	fig|923.4.peg.351	Copper resistance protein B	NAIFPBLK_00352	Copper resistance protein B	LV475_01780	copper resistance protein B	R3_01765	Copper resistance protein B
- none -	fig|923.4.peg.352	hypothetical protein	NAIFPBLK_00353	hypothetical protein			R3_01770	hypothetical protein
- none -	fig|923.4.peg.353	Uncharacterized amino acid permease, GabP family	NAIFPBLK_00354	Inner membrane transport protein YbaT	LV475_01785	APC family permease	R3_01775	Amino acid permease
- none -	fig|923.4.peg.354	hypothetical protein	NAIFPBLK_00355	hypothetical protein	LV475_01790	hypothetical protein	R3_01780	hypothetical protein
- none -	fig|923.4.peg.355	hypothetical protein	NAIFPBLK_00356	hypothetical protein	LV475_01795	thioredoxin family protein	R3_01785	Thioredoxin domain-containing protein
Stringent Response, (p)ppGpp metabolism; <br>Stringent Response, (p)ppGpp metabolism	fig|923.4.peg.356	Guanosine-3',5'-bis(diphosphate) 3'-pyrophosphohydrolase (EC 3.1.7.2) / GTP pyrophosphokinase (EC 2.7.6.5), (p)ppGpp synthetase II	NAIFPBLK_00357	hypothetical protein	LV475_01800	HD domain-containing protein	R3_01790	HD domain-containing protein
- none -	fig|923.4.peg.357	Inner membrane transport permease YhhJ	NAIFPBLK_00358	Inner membrane transport permease YhhJ	LV475_01805	ABC transporter permease	R3_01795	ABC transporter permease subunit
- none -	fig|923.4.peg.358	Ribosome-associated ATPase RbbA	NAIFPBLK_00359	Ribosome-associated ATPase	LV475_01810	ribosome-associated ATPase/putative transporter RbbA	R3_01800	Ribosome-associated ATPase/putative transporter RbbA
- none -	fig|923.4.peg.359	HlyD-like membrane fusion protein YhiI	NAIFPBLK_00360	hypothetical protein	LV475_01815	HlyD family efflux transporter periplasmic adaptor subunit	R3_01805	HlyD family efflux transporter periplasmic adaptor subunit
- none -	fig|923.4.peg.360	hypothetical protein	NAIFPBLK_00361	hypothetical protein	LV475_01820	GGDEF domain-containing protein	R3_01810	Diguanylate cyclase
- none -	fig|923.4.peg.361	hypothetical protein	NAIFPBLK_00362	hypothetical protein	LV475_01825	WYL domain-containing protein	R3_01815	WYL domain-containing protein
- none -	fig|923.4.peg.362	hypothetical protein	NAIFPBLK_00363	hypothetical protein	LV475_01830	hypothetical protein	R3_01820	hypothetical protein
- none -	fig|923.4.peg.363	K(+)/H(+) antiporter NhaP2	NAIFPBLK_00364	K(+)/H(+) antiporter NhaP2	LV475_01835	potassium/proton antiporter	R3_01825	RCK C-terminal domain-containing protein
VC0266	fig|923.4.peg.364	Hypothetical protein VC0266 (sugar utilization related?)	NAIFPBLK_00365	hypothetical protein	LV475_01840	uracil-DNA glycosylase family protein	R3_01830	Uracil-DNA glycosylase family protein
- none -	fig|923.4.peg.365	Acetylspermidine deacetylase (EC 3.5.1.48); Deacetylases, including yeast histone deacetylase and acetoin utilization protein	NAIFPBLK_00366	Histone deacetylase-like amidohydrolase	LV475_01845	histone deacetylase family protein	R3_01835	Histone deacetylase family protein
- none -	fig|923.4.peg.366	hypothetical protein	NAIFPBLK_00367	Universal stress protein	LV475_01850	universal stress protein	R3_01840	hypothetical protein
- none -	fig|923.4.peg.367	hypothetical protein	NAIFPBLK_00368	hypothetical protein	LV475_01855	DUF1538 domain-containing protein	R3_01845	DUF1538 domain-containing protein
- none -	fig|923.4.peg.368	Putative regulatory protein, P-II family	NAIFPBLK_00369	hypothetical protein	LV475_01860	transcriptional regulator	R3_01850	Transcriptional regulator
- none -	fig|923.4.peg.369	CBS domain protein	NAIFPBLK_00370	hypothetical protein	LV475_01865	CBS domain-containing protein	R3_01855	Histidine kinase
- none -	fig|923.4.peg.370	hypothetical protein	NAIFPBLK_00371	hypothetical protein	LV475_01870	alpha/beta hydrolase	R3_01860	Alpha/beta fold hydrolase
DNA replication strays	fig|923.4.peg.371	Error-prone repair homolog of DNA polymerase III alpha subunit (EC 2.7.7.7)	NAIFPBLK_00372	Error-prone DNA polymerase	LV475_01875	error-prone DNA polymerase	R3_01865	Error-prone DNA polymerase
- none -	fig|923.4.peg.372	hypothetical protein	NAIFPBLK_00373	hypothetical protein	LV475_01880	hypothetical protein	R3_01870	AraC-binding-2 domain-containing protein
- none -	fig|923.4.peg.373	ATP-dependent DNA helicase RecQ	NAIFPBLK_00374	ATP-dependent DNA helicase RecQ	LV475_01885	DNA helicase RecQ	R3_01875	DNA helicase
Phosphate metabolism	fig|923.4.peg.374	Probable low-affinity inorganic phosphate transporter	NAIFPBLK_00375	hypothetical protein	LV475_01890	inorganic phosphate transporter	R3_01880	Phosphate transporter
- none -	fig|923.4.peg.375	tRNA cytosine(34) acetyltransferase (EC 2.3.1.193)	NAIFPBLK_00376	tRNA(Met) cytidine acetyltransferase TmcA	LV475_01895	GNAT family N-acetyltransferase	R3_01885	tRNA(Met) cytidine acetyltransferase TmcA
Fermentations: Lactate	fig|923.4.peg.376	D-lactate dehydrogenase (EC 1.1.1.28)	NAIFPBLK_00377	D-lactate dehydrogenase	LV475_01900	2-hydroxyacid dehydrogenase	R3_01890	2-hydroxyacid dehydrogenase
- none -	fig|923.4.peg.377	hypothetical protein	NAIFPBLK_00378	hypothetical protein	LV475_01905	PhoP regulatory network YrbL family protein	R3_01895	hypothetical protein
- none -	fig|923.4.peg.378	O-acetylhomoserine sulfhydrylase (EC 2.5.1.49) @ O-succinylhomoserine sulfhydrylase (EC 2.5.1.48)	NAIFPBLK_00379	O-acetyl-L-homoserine sulfhydrylase	LV475_01910	O-acetylhomoserine aminocarboxypropyltransferase/cysteine synthase	R3_01900	Aminotransferase class I/II-fold pyridoxal phosphate-dependent enzyme
- none -	fig|923.4.peg.379	hypothetical protein	NAIFPBLK_00380	hypothetical protein	LV475_01915	DUF1614 domain-containing protein	R3_01905	DUF1614 domain-containing protein
- none -	fig|923.4.peg.380	hypothetical protein	NAIFPBLK_00381	hypothetical protein	LV475_01920	hypothetical protein	R3_01910	Permuted papain-like amidase enzyme%2C YaeF/YiiX%2C C92 family
- none -	fig|923.4.peg.381	hypothetical protein	NAIFPBLK_00382	hypothetical protein	LV475_01925	hypothetical protein	R3_01915	hypothetical protein
- none -	fig|923.4.peg.382	Probable thiol oxidoreductase with 2 cytochrome c heme-binding sites	NAIFPBLK_00383	hypothetical protein	LV475_01930	c-type cytochrome	R3_01920	C-type cytochrome
- none -	fig|923.4.peg.383	hypothetical protein	NAIFPBLK_00384	hypothetical protein	LV475_01935	hypothetical protein	R3_01925	Peptidase-M75 domain-containing protein
- none -	fig|923.4.peg.384	hypothetical protein	NAIFPBLK_00385	hypothetical protein	LV475_01940	LbtU family siderophore porin	R3_01930	LbtU family siderophore porin
- none -	fig|923.4.peg.385	hypothetical protein	NAIFPBLK_00386	Manganese transport system membrane protein MntD	LV475_01945	metal ABC transporter permease	R3_01935	Zinc ABC transporter permease
- none -	fig|923.4.peg.386	Manganese ABC transporter, inner membrane permease protein SitD	NAIFPBLK_00387	Manganese transport system membrane protein MntC	LV475_01950	metal ABC transporter permease	R3_01940	Iron chelate uptake ABC transporter family permease subunit
- none -	fig|923.4.peg.387	Manganese ABC transporter, inner membrane permease protein SitC	NAIFPBLK_00388	Manganese transport system ATP-binding protein MntB	LV475_01955	metal ABC transporter ATP-binding protein	R3_01945	Metal ABC transporter ATP-binding protein
- none -	fig|923.4.peg.388	Manganese ABC transporter, ATP-binding protein SitB
- none -	fig|923.4.peg.389	Manganese ABC transporter, periplasmic-binding protein SitA	NAIFPBLK_00389	Manganese-binding lipoprotein MntA	LV475_01960	zinc ABC transporter substrate-binding protein	R3_01950	Manganese transporter
- none -	fig|923.4.peg.390	hypothetical protein	NAIFPBLK_00390	hypothetical protein	LV475_01965	HPP family protein	R3_01955	HPP domain-containing protein
- none -	fig|923.4.peg.391	Ribonuclease T	NAIFPBLK_00391	Ribonuclease T	LV475_01970	ribonuclease T	R3_01960	Ribonuclease T
5-FCL-like protein; <br>One-carbon metabolism by tetrahydropterines; <br>One-carbon metabolism by tetrahydropterines	fig|923.4.peg.392	Methenyltetrahydrofolate cyclohydrolase (EC 3.5.4.9) / Methylenetetrahydrofolate dehydrogenase (NADP+) (EC 1.5.1.5)	NAIFPBLK_00392	Bifunctional protein FolD protein	LV475_01975	bifunctional methylenetetrahydrofolate dehydrogenase/methenyltetrahydrofolate cyclohydrolase FolD	R3_01965	Bifunctional protein FolD
- none -	fig|923.4.peg.393	diguanylate cyclase/phosphodiesterase (GGDEF & EAL domains) with PAS/PAC sensor(s)	NAIFPBLK_00393	hypothetical protein	LV475_01980	bifunctional diguanylate cyclase/phosphodiesterase	R3_01970	EAL domain-containing protein
DNA repair, bacterial DinG and relatives	fig|923.4.peg.394	DinG family ATP-dependent helicase YoaA	NAIFPBLK_00394	putative ATP-dependent DNA helicase YoaA	LV475_01985	ATP-dependent DNA helicase	R3_01975	ATP-dependent DNA helicase
- none -	fig|923.4.peg.395	hypothetical protein	NAIFPBLK_00395	hypothetical protein	LV475_01990	tetratricopeptide repeat protein	R3_01980	TPR-REGION domain-containing protein
Type IV pilus	fig|923.4.peg.396	Multimodular transpeptidase-transglycosylase (EC 2.4.1.129) (EC 3.4.-.-)	NAIFPBLK_00396	Penicillin-binding protein 1B	LV475_01995	penicillin-binding protein 1B	R3_01985	Penicillin-binding protein 1B
- none -	fig|923.4.peg.397	hypothetical protein
- none -	fig|923.4.peg.398	hypothetical protein	NAIFPBLK_00397	hypothetical protein	LV475_02000	AAA family ATPase	R3_01990	APH domain-containing protein
CBSS-228410.1.peg.134; <br>CBSS-342610.3.peg.1536	fig|923.4.peg.399	DNA polymerase III epsilon subunit (EC 2.7.7.7)	NAIFPBLK_00398	3'-5' exonuclease DinG	LV475_02005	GIY-YIG nuclease family protein	R3_01995	DNA-directed DNA polymerase
Threonine and Homoserine Biosynthesis	fig|923.4.peg.400	Homoserine dehydrogenase (EC 1.1.1.3)	NAIFPBLK_00399	Homoserine dehydrogenase	LV475_02010	homoserine dehydrogenase	R3_02000	Homoserine dehydrogenase
- none -	fig|923.4.peg.401	Glutamate-pyruvate aminotransferase AlaC (EC 2.6.1.2)	NAIFPBLK_00400	Glutamate-pyruvate aminotransferase AlaC	LV475_02015	alanine transaminase	R3_02005	Alanine transaminase
- none -	fig|923.4.peg.402	Methyl-accepting chemotaxis sensor/transducer protein	NAIFPBLK_00401	hypothetical protein	LV475_02020	methyl-accepting chemotaxis protein	R3_02010	PAS domain-containing protein
- none -	fig|923.4.peg.403	Betaine/carnitine/choline transporter (BCCT) family	NAIFPBLK_00402	Glycine betaine transporter 2	LV475_02025	BCCT family transporter	R3_02015	BCCT transporter
- none -	fig|923.4.peg.404	Dienelactone hydrolase family protein	NAIFPBLK_00403	hypothetical protein	LV475_02030	dienelactone hydrolase family protein	R3_02020	Dienelactone hydrolase family protein
- none -	fig|923.4.peg.405	hypothetical protein	NAIFPBLK_00404	hypothetical protein	LV475_02035	hypothetical protein	R3_02025	hypothetical protein
Pyruvate metabolism I: anaplerotic reactions, PEP	fig|923.4.peg.406	Phosphoenolpyruvate synthase (EC 2.7.9.2)	NAIFPBLK_00405	hypothetical protein	LV475_02040	phosphoenolpyruvate synthase	R3_02030	Phosphoenolpyruvate synthase
- none -	fig|923.4.peg.407	hypothetical protein	NAIFPBLK_00406	hypothetical protein	LV475_02045	hypothetical protein	R3_02035	Serine hydrolase
- none -	fig|923.4.peg.408	hypothetical protein	NAIFPBLK_00407	hypothetical protein	LV475_02050	class A beta-lactamase-related serine hydrolase	R3_02040	Serine hydrolase
- none -	fig|923.4.peg.409	hypothetical protein	NAIFPBLK_00408	hypothetical protein	LV475_02055	ATP translocase	R3_02045	ADP%2CATP carrier protein
- none -	fig|923.4.peg.410	Putative stomatin/prohibitin-family membrane protease subunit aq_911	NAIFPBLK_00409	hypothetical protein	LV475_02060	slipin family protein	R3_02050	Slipin family protein
- none -	fig|923.4.peg.411	Putative membrane-bound ClpP-class protease associated with aq_911	NAIFPBLK_00410	hypothetical protein	LV475_02065	nodulation protein NfeD	R3_02055	Nodulation protein NfeD
- none -	fig|923.4.peg.412	GTP 3',8-cyclase (EC 4.1.99.22)	NAIFPBLK_00411	GTP 3'%2C8-cyclase	LV475_02070	GTP 3'%2C8-cyclase MoaA	R3_02060	GTP 3'%2C8-cyclase
- none -	fig|923.4.peg.413	Cyclic pyranopterin monophosphate synthase (EC 4.6.1.17)	NAIFPBLK_00412	Cyclic pyranopterin monophosphate synthase	LV475_02075	cyclic pyranopterin monophosphate synthase MoaC	R3_02065	Cyclic pyranopterin monophosphate synthase
- none -	fig|923.4.peg.414	Molybdopterin molybdenumtransferase (EC 2.10.1.1)	NAIFPBLK_00413	Molybdopterin molybdenumtransferase	LV475_02080	molybdopterin molybdotransferase MoeA	R3_02070	Molybdopterin molybdenumtransferase
- none -	fig|923.4.peg.415	Molybdopterin synthase catalytic subunit MoaE (EC 2.8.1.12)	NAIFPBLK_00414	hypothetical protein	LV475_02085	molybdenum cofactor biosynthesis protein MoaE	R3_02075	MPT synthase subunit 2
- none -	fig|923.4.peg.416	Periplasmic sulfane dehydrogenase, molybdopterin-containing subunit SoxC	NAIFPBLK_00415	hypothetical protein	LV475_02090	sulfite dehydrogenase	R3_02080	Sulfite dehydrogenase
- none -	fig|923.4.peg.417	hypothetical protein	NAIFPBLK_00416	hypothetical protein	LV475_02095	cytochrome c	R3_02085	Cytochrome c
- none -	fig|923.4.peg.418	Il-IS_2, transposase	NAIFPBLK_00417	ISL3 family transposase ISPst9	LV475_02100	ISL3-like element ISPpu12 family transposase	R3_02090	ISL3-like element ISPpu12 family transposase
Signal peptidase	fig|923.4.peg.419	Lipoprotein signal peptidase (EC 3.4.23.36)	NAIFPBLK_00418	Lipoprotein signal peptidase	LV475_02105	signal peptidase II	R3_02095	Lipoprotein signal peptidase
- none -	fig|923.4.peg.420	Cobalt/zinc/cadmium resistance protein CzcD	NAIFPBLK_00419	Zinc transporter ZitB	LV475_02110	cation transporter	R3_02100	Cation transporter
- none -	fig|923.4.peg.421	Cd(II)/Pb(II)-responsive transcriptional regulator	NAIFPBLK_00420	HTH-type transcriptional regulator CueR	LV475_02115	Cd(II)/Pb(II)-responsive transcriptional regulator	R3_02105	HTH merR-type domain-containing protein
Threonine and Homoserine Biosynthesis	fig|923.4.peg.422	Threonine synthase (EC 4.2.3.1)	NAIFPBLK_00421	Threonine synthase	LV475_02120	threonine synthase	R3_02110	Threonine synthase
- none -	fig|923.4.peg.423	5'-methylthioadenosine phosphorylase (EC 2.4.2.28)	NAIFPBLK_00422	S-methyl-5'-thioinosine phosphorylase	LV475_02125	S-methyl-5'-thioinosine phosphorylase	R3_02115	putative S-methyl-5'-thioinosine phosphorylase
Purine conversions	fig|923.4.peg.424	Hypoxanthine-guanine phosphoribosyltransferase (EC 2.4.2.8)	NAIFPBLK_00423	Hypoxanthine-guanine phosphoribosyltransferase	LV475_02130	hypoxanthine-guanine phosphoribosyltransferase	R3_02120	Hypoxanthine-guanine phosphoribosyltransferase
- none -	fig|923.4.peg.425	beta-N-acetylglucosaminidase (EC 3.2.1.52)	NAIFPBLK_00424	Beta-hexosaminidase	LV475_02135	beta-N-acetylhexosaminidase	R3_02125	Beta-hexosaminidase
N-linked Glycosylation in Bacteria	fig|923.4.peg.426	N-linked glycosylation glycosyltransferase PglG	NAIFPBLK_00425	hypothetical protein	LV475_02140	PDC sensor domain-containing protein	R3_02130	General glycosylation pathway protein
- none -	fig|923.4.peg.427	Dienelactone hydrolase family	NAIFPBLK_00426	hypothetical protein	LV475_02145	dienelactone hydrolase family protein	R3_02135	Alpha/beta hydrolase fold domain-containing protein
Na(+)-translocating NADH-quinone oxidoreductase and rnf-like group of electron transport complexes	fig|923.4.peg.428	Electron transport complex protein RnfE	NAIFPBLK_00427	Ion-translocating oxidoreductase complex subunit E	LV475_02150	electron transport complex subunit E	R3_02140	Ion-translocating oxidoreductase complex subunit E
Na(+)-translocating NADH-quinone oxidoreductase and rnf-like group of electron transport complexes	fig|923.4.peg.429	Electron transport complex protein RnfG	NAIFPBLK_00428	Ion-translocating oxidoreductase complex subunit G	LV475_02155	RnfABCDGE type electron transport complex subunit G	R3_02145	Ion-translocating oxidoreductase complex subunit G
Na(+)-translocating NADH-quinone oxidoreductase and rnf-like group of electron transport complexes	fig|923.4.peg.430	Electron transport complex protein RnfD	NAIFPBLK_00429	Ion-translocating oxidoreductase complex subunit D	LV475_02160	RnfABCDGE type electron transport complex subunit D	R3_02150	Ion-translocating oxidoreductase complex subunit D
Na(+)-translocating NADH-quinone oxidoreductase and rnf-like group of electron transport complexes	fig|923.4.peg.431	Electron transport complex protein RnfC	NAIFPBLK_00430	Ion-translocating oxidoreductase complex subunit C	LV475_02165	electron transport complex subunit RsxC	R3_02155	Ion-translocating oxidoreductase complex subunit C
Na(+)-translocating NADH-quinone oxidoreductase and rnf-like group of electron transport complexes	fig|923.4.peg.432	Electron transport complex protein RnfB	NAIFPBLK_00431	Ion-translocating oxidoreductase complex subunit B	LV475_02170	electron transport complex subunit RsxB	R3_02160	Ion-translocating oxidoreductase complex subunit B
Na(+)-translocating NADH-quinone oxidoreductase and rnf-like group of electron transport complexes	fig|923.4.peg.433	Electron transport complex protein RnfA	NAIFPBLK_00432	Ion-translocating oxidoreductase complex subunit A	LV475_02175	electron transport complex subunit RsxA	R3_02165	Ion-translocating oxidoreductase complex subunit A
CBSS-228410.1.peg.134; <br>CBSS-342610.3.peg.1536	fig|923.4.peg.434	DNA polymerase III epsilon subunit (EC 2.7.7.7)	NAIFPBLK_00433	DNA polymerase III subunit epsilon	LV475_02180	DNA polymerase III subunit epsilon	R3_02170	DNA polymerase III subunit epsilon
- none -	fig|923.4.peg.435	Protein YaiI	NAIFPBLK_00434	hypothetical protein	LV475_02185	YaiI/YqxD family protein	R3_02175	UPF0178 protein D5687_00750
- none -	fig|923.4.peg.436	RND efflux system, inner membrane transporter	NAIFPBLK_00435	Efflux pump membrane transporter BepG	LV475_02190	efflux RND transporter permease subunit	R3_02180	MMPL family transporter
- none -	fig|923.4.peg.437	RND efflux system, membrane fusion protein	NAIFPBLK_00436	Multidrug resistance protein MdtA	LV475_02195	efflux RND transporter periplasmic adaptor subunit	R3_02185	Efflux RND transporter periplasmic adaptor subunit
- none -	fig|923.4.peg.438	Uncharacterized protein YhiN	NAIFPBLK_00437	putative protein	LV475_02200	NAD(P)/FAD-dependent oxidoreductase	R3_02190	Aminoacetone oxidase family FAD-binding enzyme
- none -	fig|923.4.peg.439	hypothetical protein	NAIFPBLK_00438	hypothetical protein	LV475_02205	DUF4010 domain-containing protein	R3_02195	DUF4010 domain-containing protein
- none -	fig|923.4.peg.440	RND multidrug efflux transporter; Acriflavin resistance protein	NAIFPBLK_00439	Multidrug resistance protein MdtC	LV475_02210	efflux RND transporter permease subunit	R3_02200	Efflux RND transporter permease subunit
- none -	fig|923.4.peg.441	hypothetical protein	NAIFPBLK_00440	hypothetical protein	LV475_02215	efflux RND transporter periplasmic adaptor subunit	R3_02205	Efflux RND transporter periplasmic adaptor subunit
- none -	fig|923.4.peg.442	Cation transporting ATPase, N-terminal:Haloacid dehalogenase-like hydrolase:Cation transporting ATPase, C-terminal:E1-E2 ATPase- associated region	NAIFPBLK_00441	putative cation-transporting ATPase F	LV475_02220	HAD-IC family P-type ATPase	R3_02210	HAD family hydrolase
CBSS-228410.1.peg.134; <br>CBSS-342610.3.peg.1536; <br>Ribonuclease H	fig|923.4.peg.443	Ribonuclease HI (EC 3.1.26.4)	NAIFPBLK_00442	Ribonuclease HI	LV475_02225	ribonuclease HI	R3_02215	Ribonuclease H
- none -	fig|923.4.peg.444	hypothetical protein	NAIFPBLK_00443	hypothetical protein	LV475_02230	class I SAM-dependent methyltransferase	R3_02220	Methyltransferase domain-containing protein
- none -	fig|923.4.peg.445	hypothetical protein	NAIFPBLK_00444	putative 3-phenylpropionic acid transporter	LV475_02235	MFS transporter	R3_02225	MFS domain-containing protein
Common Pathway For Synthesis of Aromatic Compounds (DAHP synthase to chorismate)	fig|923.4.peg.446	Chorismate synthase (EC 4.2.3.5)	NAIFPBLK_00445	Chorismate synthase	LV475_02240	chorismate synthase	R3_02230	Chorismate synthase
Biotin biosynthesis	fig|923.4.peg.447	Long-chain-fatty-acid--CoA ligase (EC 6.2.1.3)	NAIFPBLK_00446	Long-chain-fatty-acid--CoA ligase	LV475_02245	AMP-binding protein	R3_02235	AMP-binding protein
Lysine Biosynthesis DAP Pathway; <br>Lysine Biosynthesis DAP Pathway, GJO scratch	fig|923.4.peg.448	Diaminopimelate decarboxylase (EC 4.1.1.20)	NAIFPBLK_00447	L-glutamyl-[BtrI acyl-carrier protein] decarboxylase	LV475_02250	pyridoxal-dependent decarboxylase%2C exosortase A system-associated	R3_02240	Pyridoxal-dependent decarboxylase%2C exosortase A system-associated
- none -	fig|923.4.peg.449	Response regulator	NAIFPBLK_00448	hypothetical protein	LV475_02255	HD domain-containing protein	R3_02245	HD domain-containing protein
Ribonuclease H; <br>Ribonucleases in Bacillus	fig|923.4.peg.450	Ribonuclease HII (EC 3.1.26.4)	NAIFPBLK_00449	Ribonuclease HII	LV475_02260	ribonuclease HII	R3_02250	Ribonuclease HII
- none -	fig|923.4.peg.451	Lipid-A-disaccharide synthase (EC 2.4.1.182)	NAIFPBLK_00450	Lipid-A-disaccharide synthase	LV475_02265	lipid-A-disaccharide synthase	R3_02255	Lipid-A-disaccharide synthase
- none -	fig|923.4.peg.452	Fumarate hydratase class II (EC 4.2.1.2)	NAIFPBLK_00451	Fumarate hydratase class II	LV475_02270	class II fumarate hydratase	R3_02260	Fumarate hydratase
- none -	fig|923.4.peg.453	Acyl-[acyl-carrier-protein]--UDP-N-acetylglucosamine O-acyltransferase (EC 2.3.1.129)	NAIFPBLK_00452	Acyl-[acyl-carrier-protein]--UDP-N-acetylglucosamine O-acyltransferase	LV475_02275	acyl-ACP--UDP-N-acetylglucosamine O-acyltransferase	R3_02265	Acyl-[acyl-carrier-protein]--UDP-N- acetylglucosam ine O-acyltransferase
Fatty Acid Biosynthesis FASII	fig|923.4.peg.454	3-hydroxyacyl-[acyl-carrier-protein] dehydratase, FabZ form (EC 4.2.1.59)	NAIFPBLK_00453	3-hydroxyacyl-[acyl-carrier-protein] dehydratase FabZ	LV475_02280	3-hydroxyacyl-ACP dehydratase FabZ	R3_02270	3-hydroxyacyl-[acyl-carrier-protein] dehydratase FabZ
- none -	fig|923.4.peg.455	UDP-3-O-[3-hydroxymyristoyl] glucosamine N-acyltransferase (EC 2.3.1.191)	NAIFPBLK_00454	UDP-3-O-acylglucosamine N-acyltransferase	LV475_02285	UDP-3-O-(3-hydroxymyristoyl)glucosamine N-acyltransferase	R3_02275	UDP-3-O-acylglucosamine N-acyltransferase
Periplasmic Stress Response	fig|923.4.peg.456	Periplasmic chaperone of outer membrane proteins Skp @ Outer membrane protein H precursor	NAIFPBLK_00455	Chaperone protein Skp	LV475_02290	OmpH family outer membrane protein	R3_02280	OmpH family outer membrane protein
- none -	fig|923.4.peg.457	Outer membrane protein assembly factor YaeT	NAIFPBLK_00456	Outer membrane protein assembly factor BamA	LV475_02295	outer membrane protein assembly factor BamA	R3_02285	Outer membrane protein assembly factor BamA
- none -	fig|923.4.peg.458	Membrane-associated zinc metalloprotease	NAIFPBLK_00457	Regulator of sigma-E protease RseP	LV475_02300	RIP metalloprotease RseP	R3_02290	Zinc metalloprotease
CBSS-83331.1.peg.3039; <br>Nonmevalonate Branch of Isoprenoid Biosynthesis	fig|923.4.peg.459	1-deoxy-D-xylulose 5-phosphate reductoisomerase (EC 1.1.1.267)	NAIFPBLK_00458	1-deoxy-D-xylulose 5-phosphate reductoisomerase	LV475_02305	1-deoxy-D-xylulose-5-phosphate reductoisomerase	R3_02295	1-deoxy-D-xylulose 5-phosphate reductoisomerase
- none -	fig|923.4.peg.460	Phosphatidate cytidylyltransferase (EC 2.7.7.41)	NAIFPBLK_00459	hypothetical protein	LV475_02310	phosphatidate cytidylyltransferase	R3_02300	Phosphatidate cytidylyltransferase
CBSS-83331.1.peg.3039; <br>Isoprenoinds for Quinones; <br>Polyprenyl Diphosphate Biosynthesis	fig|923.4.peg.461	Undecaprenyl diphosphate synthase (EC 2.5.1.31)	NAIFPBLK_00460	Ditrans%2Cpolycis-undecaprenyl-diphosphate synthase ((2E%2C6E)-farnesyl-diphosphate specific)	LV475_02315	polyprenyl diphosphate synthase	R3_02305	Ditrans%2Cpolycis-undecaprenyl-diphosphate synthase ((2E%2C6E)-farnesyl-diphosphate specific)
Ribosome recycling related cluster; <br>Translation termination factors bacterial	fig|923.4.peg.462	Ribosome recycling factor	NAIFPBLK_00461	Ribosome-recycling factor	LV475_02320	ribosome recycling factor	R3_02310	Ribosome-recycling factor
- none -	fig|923.4.peg.463	Uridylate kinase (EC 2.7.4.22)	NAIFPBLK_00462	Uridylate kinase	LV475_02325	UMP kinase	R3_02315	Uridylate kinase
CBSS-312309.3.peg.1965; <br>Ribosome recycling related cluster; <br>Translation elongation factors bacterial	fig|923.4.peg.464	Translation elongation factor Ts	NAIFPBLK_00463	Elongation factor Ts	LV475_02330	translation elongation factor Ts	R3_02320	Elongation factor Ts
CBSS-312309.3.peg.1965; <br>Ribosome SSU bacterial; <br>Ribosome recycling related cluster	fig|923.4.peg.465	SSU ribosomal protein S2p (SAe)	NAIFPBLK_00464	30S ribosomal protein S2	LV475_02335	30S ribosomal protein S2	R3_02325	30S ribosomal protein S2
UDP-N-acetylmuramate from Fructose-6-phosphate Biosynthesis	fig|923.4.peg.466	Phosphoglucosamine mutase (EC 5.4.2.10)	NAIFPBLK_00465	Phosphoglucosamine mutase	LV475_02340	phosphoglucosamine mutase	R3_02335	Phosphoglucosamine mutase
- none -	fig|923.4.peg.467	hypothetical protein	NAIFPBLK_00466	hypothetical protein	LV475_02345	c-type cytochrome	R3_02340	C-type cytochrome
Folate Biosynthesis	fig|923.4.peg.468	Dihydropteroate synthase (EC 2.5.1.15)	NAIFPBLK_00467	Dihydropteroate synthase	LV475_02350	dihydropteroate synthase	R3_02345	Dihydropteroate synthase
- none -	fig|923.4.peg.469	Cell division-associated, ATP-dependent zinc metalloprotease FtsH	NAIFPBLK_00468	ATP-dependent zinc metalloprotease FtsH	LV475_02355	ATP-dependent zinc metalloprotease FtsH	R3_02350	ATP-dependent zinc metalloprotease FtsH
- none -	fig|923.4.peg.470	23S rRNA (uridine(2552)-2'-O)-methyltransferase (EC 2.1.1.166)	NAIFPBLK_00469	Ribosomal RNA large subunit methyltransferase E	LV475_02360	23S rRNA (uridine(2552)-2'-O)-methyltransferase RlmE	R3_02355	Ribosomal RNA large subunit methyltransferase E
- none -	fig|923.4.peg.471	Copper metallochaperone PCu(A)C, inserts Cu(I) into cytochrome oxidase subunit II	NAIFPBLK_00470	hypothetical protein	LV475_02365	copper chaperone PCu(A)C	R3_02360	Copper chaperone PCu(A)C
- none -	fig|923.4.peg.472	Cytochrome oxidase biogenesis protein Sco1/SenC/PrrC, thiol-disulfide reductase involved in Cu(I) insertion into CoxII Cu(A) center	NAIFPBLK_00471	hypothetical protein	LV475_02370	SCO family protein	R3_02365	Thioredoxin domain-containing protein
- none -	fig|923.4.peg.473	RNA-binding protein YhbY	NAIFPBLK_00472	RNA-binding protein	LV475_02375	ribosome assembly RNA-binding protein YhbY	R3_02370	Ribosome assembly RNA-binding protein YhbY
Protein degradation	fig|923.4.peg.474	Leucyl/phenylalanyl-tRNA--protein transferase (EC 2.3.2.6)	NAIFPBLK_00473	Leucyl/phenylalanyl-tRNA--protein transferase	LV475_02380	leucyl/phenylalanyl-tRNA--protein transferase	R3_02375	Leucyl/phenylalanyl-tRNA--protein transferase
- none -	fig|923.4.peg.475	Inner membrane protein, KefB/KefC family	NAIFPBLK_00474	Glutathione-regulated potassium-efflux system protein KefB	LV475_02385	cation:proton antiporter	R3_02380	Potassium transporter
- none -	fig|923.4.peg.476	hypothetical protein	NAIFPBLK_00475	hypothetical protein	LV475_02390	hypothetical protein	R3_02385	hypothetical protein
Transcription factors bacterial	fig|923.4.peg.477	Transcription-repair coupling factor	NAIFPBLK_00476	Transcription-repair-coupling factor	LV475_02395	transcription-repair coupling factor	R3_02390	Transcription-repair-coupling factor
- none -	fig|923.4.peg.478	hypothetical protein	NAIFPBLK_00477	hypothetical protein	LV475_02400	RDD family protein	R3_02395	RDD family protein
- none -	fig|923.4.peg.479	Cell division protein FtsZ	NAIFPBLK_00478	Cell division protein FtsZ	LV475_02405	cell division protein FtsZ	R3_02400	Cell division protein FtsZ
- none -	fig|923.4.peg.480	Cell division protein FtsA	NAIFPBLK_00479	Cell division protein FtsA	LV475_02410	cell division protein FtsA	R3_02405	Cell division protein FtsA
- none -	fig|923.4.peg.481	Cell division protein FtsQ	NAIFPBLK_00480	Cell division protein FtsQ	LV475_02415	cell division protein FtsQ/DivIB	R3_02410	Cell division protein FtsQ
- none -	fig|923.4.peg.482	D-alanine--D-alanine ligase (EC 6.3.2.4)	NAIFPBLK_00481	D-alanine--D-alanine ligase	LV475_02420	D-alanine--D-alanine ligase	R3_02415	D-alanine--D-alanine ligase
- none -	fig|923.4.peg.483	UDP-N-acetylmuramate--L-alanine ligase (EC 6.3.2.8)	NAIFPBLK_00482	UDP-N-acetylmuramate--L-alanine ligase	LV475_02425	UDP-N-acetylmuramate--L-alanine ligase	R3_02420	UDP-N-acetylmuramate--L-alanine ligase
- none -	fig|923.4.peg.484	UDP-N-acetylglucosamine--N-acetylmuramyl-(pentapeptide) pyrophosphoryl-undecaprenol N-acetylglucosamine transferase (EC 2.4.1.227)	NAIFPBLK_00483	UDP-N-acetylglucosamine--N-acetylmuramyl-(pentapeptide) pyrophosphoryl-undecaprenol N-acetylglucosamine transferase	LV475_02430	undecaprenyldiphospho-muramoylpentapeptide beta-N-acetylglucosaminyltransferase	R3_02425	UDP-N-acetylglucosamine--N-acetylmuramyl- (pentape ptide) pyrophosphoryl-undecaprenol N-acetylglucosamine transferase
- none -	fig|923.4.peg.485	Peptidoglycan glycosyltransferase FtsW (EC 2.4.1.129)	NAIFPBLK_00484	putative peptidoglycan glycosyltransferase FtsW	LV475_02435	putative lipid II flippase FtsW	R3_02430	putative peptidoglycan glycosyltransferase FtsW
- none -	fig|923.4.peg.486	UDP-N-acetylmuramoyl-L-alanine--D-glutamate ligase (EC 6.3.2.9)	NAIFPBLK_00485	UDP-N-acetylmuramoylalanine--D-glutamate ligase	LV475_02440	UDP-N-acetylmuramoyl-L-alanine--D-glutamate ligase	R3_02435	UDP-N-acetylmuramoylalanine--D-glutamate ligase
- none -	fig|923.4.peg.487	Phospho-N-acetylmuramoyl-pentapeptide-transferase (EC 2.7.8.13)	NAIFPBLK_00486	Phospho-N-acetylmuramoyl-pentapeptide-transferase	LV475_02445	phospho-N-acetylmuramoyl-pentapeptide- transferase	R3_02440	Phospho-N-acetylmuramoyl-pentapeptide- transferase
- none -	fig|923.4.peg.488	UDP-N-acetylmuramoyl-tripeptide--D-alanyl-D-alanine ligase (EC 6.3.2.10)	NAIFPBLK_00487	UDP-N-acetylmuramoyl-tripeptide--D-alanyl-D-alanine ligase	LV475_02450	UDP-N-acetylmuramoyl-tripeptide--D-alanyl-D- alanine ligase	R3_02445	UDP-N-acetylmuramoyl-tripeptide--D-alanyl-D- alani ne ligase
- none -	fig|923.4.peg.489	UDP-N-acetylmuramoyl-dipeptide--2,6-diaminopimelate ligase (EC 6.3.2.13)	NAIFPBLK_00488	UDP-N-acetylmuramoyl-L-alanyl-D-glutamate--2%2C6-diaminopimelate ligase	LV475_02455	UDP-N-acetylmuramoyl-L-alanyl-D-glutamate--2%2C 6-diaminopimelate ligase	R3_02450	UDP-N-acetylmuramoyl-L-alanyl-D-glutamate--2%2C6- di aminopimelate ligase
CBSS-83331.1.peg.3039; <br>Flagellum in Campylobacter	fig|923.4.peg.490	Cell division protein FtsI [Peptidoglycan synthetase] (EC 2.4.1.129)	NAIFPBLK_00489	Peptidoglycan D%2CD-transpeptidase FtsI	LV475_02460	penicillin-binding protein 2	R3_02455	Peptidoglycan D%2CD-transpeptidase FtsI
- none -	fig|923.4.peg.491	hypothetical protein	NAIFPBLK_00490	Cell division protein FtsL	LV475_02465	cell division protein FtsL	R3_02460	Cell division protein FtsL
- none -	fig|923.4.peg.492	16S rRNA (cytosine(1402)-N(4))-methyltransferase (EC 2.1.1.199)	NAIFPBLK_00491	Ribosomal RNA small subunit methyltransferase H	LV475_02470	16S rRNA (cytosine(1402)-N(4))-methyltransferase RsmH	R3_02465	Ribosomal RNA small subunit methyltransferase H
- none -	fig|923.4.peg.493	Transcriptional regulator MraZ	NAIFPBLK_00492	Transcriptional regulator MraZ	LV475_02475	division/cell wall cluster transcriptional repressor MraZ	R3_02470	Transcriptional regulator MraZ
- none -	fig|923.4.peg.494	hypothetical protein	NAIFPBLK_00493	hypothetical protein	LV475_02485	hypothetical protein	R3_02480	hypothetical protein
- none -	fig|923.4.peg.495	hypothetical protein	NAIFPBLK_00494	hypothetical protein	LV475_02490	H-NS histone family protein	R3_02485	HNS domain-containing protein
- none -	fig|923.4.peg.496	hypothetical protein	NAIFPBLK_00495	hypothetical protein	LV475_02495	flagellar hook-length control protein FliK	R3_02490	Flg-hook domain-containing protein
- none -	fig|923.4.peg.497	hypothetical protein	NAIFPBLK_00496	hypothetical protein	LV475_02500	flagellar export protein FliJ	R3_02495	Flagellar FliJ protein
Flagellar motility	fig|923.4.peg.498	Flagellum-specific ATP synthase FliI	NAIFPBLK_00497	Flagellum-specific ATP synthase	LV475_02505	flagellar protein export ATPase FliI	R3_02500	H(+)-transporting two-sector ATPase
- none -	fig|923.4.peg.499	hypothetical protein	NAIFPBLK_00498	hypothetical protein	LV475_02510	hypothetical protein	R3_02505	FliH domain-containing protein
- none -	fig|923.4.peg.500	Flagellar motor switch protein FliG	NAIFPBLK_00499	Flagellar motor switch protein FliG	LV475_02515	flagellar motor switch protein FliG	R3_02510	Flagellar motor switch protein FliG
- none -	fig|923.4.peg.501	Flagellar M-ring protein FliF	NAIFPBLK_00500	Flagellar M-ring protein	LV475_02520	flagellar M-ring protein FliF	R3_02515	Flagellar M-ring protein
Flagellum in Campylobacter	fig|923.4.peg.502	Flagellar hook-basal body complex protein FliE	NAIFPBLK_00501	Flagellar hook-basal body complex protein FliE	LV475_02525	flagellar hook-basal body complex protein FliE	R3_02520	Flagellar hook-basal body complex protein FliE
- none -	fig|923.4.peg.503	Flagellar regulatory protein FleQ					R3_02525	Sigma-54-dependent Fis family transcriptional regulator
- none -	fig|923.4.peg.504	hypothetical protein	NAIFPBLK_00503	hypothetical protein	LV475_02535	flagellar hook-length control protein FliK	R3_02530	Flg-hook domain-containing protein
- none -	fig|923.4.peg.505	hypothetical protein	NAIFPBLK_00504	hypothetical protein	LV475_02540	EscU/YscU/HrcU family type III secretion system export apparatus switch protein	R3_02535	Flagellar biosynthesis protein FlhB
- none -	fig|923.4.peg.506	FIG001592: Phosphocarrier protein kinase/phosphorylase, nitrogen regulation associated	NAIFPBLK_00508	Phosphoenolpyruvate-dependent phosphotransferase system	LV475_02560	phosphoenolpyruvate--protein phosphotransferase	R3_02555	Phosphoenolpyruvate--protein phosphotransferase
- none -	fig|923.4.peg.507	Adenosine (5')-pentaphospho-(5'')-adenosine pyrophosphohydrolase	NAIFPBLK_00509	RNA pyrophosphohydrolase	LV475_02565	RNA pyrophosphohydrolase	R3_02560	RNA pyrophosphohydrolase
Glycine and Serine Utilization; <br>Serine Biosynthesis; <br>Serine Biosynthesis	fig|923.4.peg.508	Phosphoserine phosphatase (EC 3.1.3.3)	NAIFPBLK_00510	putative phosphatase	LV475_02570	HAD-IB family hydrolase	R3_02565	HAD-IB family hydrolase
pyrimidine conversions	fig|923.4.peg.509	Deoxycytidine triphosphate deaminase (EC 3.5.4.13)	NAIFPBLK_00511	dCTP deaminase	LV475_02575	dCTP deaminase	R3_02570	dCTP deaminase
- none -	fig|923.4.peg.510	hypothetical protein	NAIFPBLK_00512	hypothetical protein	LV475_02580	DUF1134 domain-containing protein	R3_02575	DUF1134 domain-containing protein
Ammonia assimilation; <br>CBSS-316057.3.peg.3521	fig|923.4.peg.511	Glutamine synthetase adenylyl-L-tyrosine phosphorylase (EC 2.7.7.89) / Glutamate-ammonia-ligase adenylyltransferase (EC 2.7.7.42)	NAIFPBLK_00513	Bifunctional glutamine synthetase adenylyltransferase/adenylyl-removing enzyme	LV475_02585	bifunctional [glutamate--ammonia ligase]-adenylyl-L-tyrosine phosphorylase/[glutamate--ammonia-ligase] adenylyltransferase	R3_02580	Bifunctional glutamine synthetase adenylyltransferase/adenylyl-removing enzyme
DNA repair, bacterial	fig|923.4.peg.512	Exodeoxyribonuclease III (EC 3.1.11.2)	NAIFPBLK_00514	Exodeoxyribonuclease III	LV475_02590	exodeoxyribonuclease III	R3_02585	Exodeoxyribonuclease III
- none -	fig|923.4.peg.513	hypothetical protein	NAIFPBLK_00515	hypothetical protein	LV475_02595	hypothetical protein	R3_02590	RING-type E3 ubiquitin transferase
- none -	fig|923.4.peg.514	LemA PROTEIN	NAIFPBLK_00516	Protein LemA	LV475_02600	LemA family protein	R3_02595	LemA family protein
DNA gyrase subunits; <br>DNA replication cluster 1; <br>DNA topoisomerases, Type II, ATP-dependent; <br>Resistance to fluoroquinolones	fig|923.4.peg.515	DNA gyrase subunit B (EC 5.99.1.3)	NAIFPBLK_00517	DNA gyrase subunit B	LV475_02605	DNA topoisomerase (ATP-hydrolyzing) subunit B	R3_02600	DNA gyrase subunit B
DNA replication cluster 1	fig|923.4.peg.516	DNA recombination and repair protein RecF	NAIFPBLK_00518	DNA replication and repair protein RecF	LV475_02610	DNA replication and repair protein RecF	R3_02605	DNA replication and repair protein RecF
DNA replication cluster 1	fig|923.4.peg.517	DNA polymerase III beta subunit (EC 2.7.7.7)	NAIFPBLK_00519	Beta sliding clamp	LV475_02615	DNA polymerase III subunit beta	R3_02610	Beta sliding clamp
DNA replication cluster 1	fig|923.4.peg.518	Chromosomal replication initiator protein DnaA	NAIFPBLK_00520	Chromosomal replication initiator protein DnaA	LV475_02620	chromosomal replication initiator protein DnaA	R3_02615	Chromosomal replication initiator protein DnaA
Ribosome LSU bacterial	fig|923.4.peg.519	LSU ribosomal protein L34p	NAIFPBLK_00521	50S ribosomal protein L34	LV475_02625	50S ribosomal protein L34	R3_02620	50S ribosomal protein L34
- none -	fig|923.4.peg.520	Ribonuclease P protein component (EC 3.1.26.5)	NAIFPBLK_00522	Ribonuclease P protein component	LV475_02630	ribonuclease P protein component	R3_02625	Ribonuclease P protein component
- none -	fig|923.4.peg.521	Membrane protein insertion efficiency factor YidD	NAIFPBLK_00523	Putative membrane protein insertion efficiency factor			R3_02630	Putative membrane protein insertion efficiency factor
- none -	fig|923.4.peg.522	Inner membrane protein translocase and chaperone YidC, long form	NAIFPBLK_00524	Membrane protein insertase YidC	LV475_02640	membrane protein insertase YidC	R3_02635	Membrane protein insertase YidC
- none -	fig|923.4.peg.523	tRNA-5-carboxymethylaminomethyl-2-thiouridine(34) synthesis protein MnmE	NAIFPBLK_00525	tRNA modification GTPase MnmE	LV475_02645	tRNA uridine-5-carboxymethylaminomethyl(34) synthesis GTPase MnmE	R3_02640	tRNA modification GTPase MnmE
- none -	fig|923.4.peg.524	hypothetical protein	NAIFPBLK_00526	hypothetical protein	LV475_02650	PAS domain-containing protein	R3_02645	PAS domain S-box protein
- none -	fig|923.4.peg.525	hypothetical protein	NAIFPBLK_00527	Mycothiol acetyltransferase	LV475_02655	GNAT family N-acetyltransferase	R3_02650	GNAT family N-acetyltransferase
- none -	fig|923.4.peg.526	hypothetical protein	NAIFPBLK_00528	Blue light- and temperature-regulated antirepressor BluF	LV475_02660	EAL domain-containing protein	R3_02655	EAL domain-containing protein
Selenocysteine metabolism	fig|923.4.peg.527	Selenide,water dikinase (EC 2.7.9.3)	NAIFPBLK_00529	Selenide%2C water dikinase	LV475_02665	selenide%2C water dikinase SelD	R3_02660	Selenide%2C water dikinase
Selenocysteine metabolism	fig|923.4.peg.528	Selenophosphate-dependent tRNA 2-selenouridine synthase	NAIFPBLK_00530	tRNA 2-selenouridine synthase	LV475_02670	tRNA 2-selenouridine(34) synthase MnmH	R3_02665	tRNA 2-selenouridine synthase
- none -	fig|923.4.peg.529	Carboxy-S-adenosyl-L-methionine synthase	NAIFPBLK_00531	Carboxy-S-adenosyl-L-methionine synthase	LV475_02675	carboxy-S-adenosyl-L-methionine synthase CmoA	R3_02670	Carboxy-S-adenosyl-L-methionine synthase
- none -	fig|923.4.peg.530	hypothetical protein	NAIFPBLK_00532	hypothetical protein	LV475_02680	DUF2860 domain-containing protein	R3_02675	DUF2860 domain-containing protein
- none -	fig|923.4.peg.531	tRNA ho5U(34) carboxymethyltransferase	NAIFPBLK_00533	tRNA U34 carboxymethyltransferase	LV475_02685	tRNA 5-methoxyuridine(34)/uridine 5-oxyacetic acid(34) synthase CmoB	R3_02680	tRNA U34 carboxymethyltransferase
- none -	fig|923.4.peg.532	hypothetical protein	NAIFPBLK_00534	hypothetical protein	LV475_02690	hypothetical protein	R3_02685	hypothetical protein
- none -	fig|923.4.peg.533	AAA+ ATPase superfamily protein YifB/ComM, associated with DNA recombination	NAIFPBLK_00535	Competence protein ComM	LV475_02695	YifB family Mg chelatase-like AAA ATPase	R3_02690	YifB family Mg chelatase-like AAA ATPase
- none -	fig|923.4.peg.534	hypothetical protein	NAIFPBLK_00536	Ubiquinone biosynthesis accessory factor UbiK	LV475_02700	accessory factor UbiK family protein	R3_02695	Ubiquinone biosynthesis accessory factor UbiK
- none -	fig|923.4.peg.535	Conserved hypothetical protein 2001	NAIFPBLK_00537	hypothetical protein	LV475_02705	TorF family putative porin	R3_02700	Bacterial protein of unknown function (Gcw_chp)
Ammonia assimilation	fig|923.4.peg.536	Nitrogen regulatory protein P-II	NAIFPBLK_00538	Nitrogen regulatory protein P-II	LV475_02710	P-II family nitrogen regulator	R3_02705	Transcriptional regulator
Ammonia assimilation	fig|923.4.peg.537	Ammonium transporter	NAIFPBLK_00539	Ammonia channel	LV475_02715	ammonium transporter	R3_02710	Ammonium transporter
- none -	fig|923.4.peg.538	FIG000605: protein co-occurring with transport systems (COG1739)	NAIFPBLK_00540	IMPACT family member YigZ	LV475_02720	YigZ family protein	R3_02715	YigZ family protein
- none -	fig|923.4.peg.539	DJ-1/YajL/PfpI superfamily, includes chaperone protein YajL (former ThiJ), parkinsonism-associated protein DJ-1, peptidases PfpI, Hsp31	NAIFPBLK_00541	Protein/nucleic acid deglycase 3	LV475_02725	DJ-1/PfpI family protein	R3_02720	DJ-1/PfpI family protein
Phosphoglycerate mutase protein family	fig|923.4.peg.540	Carboxyl-terminal protease (EC 3.4.21.102)	NAIFPBLK_00542	hypothetical protein	LV475_02730	S41 family peptidase	R3_02725	S41 family peptidase
- none -	fig|923.4.peg.541	hypothetical protein	NAIFPBLK_00543	Murein hydrolase activator EnvC	LV475_02735	peptidoglycan DD-metalloendopeptidase family protein	R3_02730	hypothetical protein
- none -	fig|923.4.peg.542	Transcriptional regulator, ArsR family	NAIFPBLK_00544	Biofilm growth-associated repressor	LV475_02740	metalloregulator ArsR/SmtB family transcription factor	R3_02735	ArsR family transcriptional regulator
- none -	fig|923.4.peg.543	Uncharacterized membrane protein RSP_0589	NAIFPBLK_00545	hypothetical protein	LV475_02745	DUF2892 domain-containing protein	R3_02740	DUF2892 domain-containing protein
- none -	fig|923.4.peg.544	hypothetical protein	NAIFPBLK_00546	putative protein YibN	LV475_02750	rhodanese-like domain-containing protein	R3_02745	Rhodanese domain-containing protein
- none -	fig|923.4.peg.545	hypothetical protein	NAIFPBLK_00547	hypothetical protein	LV475_02755	glutaredoxin 3	R3_02750	Glutaredoxin
- none -	fig|923.4.peg.546	Thioredoxin	NAIFPBLK_00548	Thioredoxin 2	LV475_02760	thioredoxin TrxC	R3_02755	Thioredoxin TrxC
- none -	fig|923.4.peg.547	Protein-export protein SecB (maintains pre-export unfolded state)	NAIFPBLK_00549	Protein-export protein SecB	LV475_02765	protein-export chaperone SecB	R3_02760	Protein-export protein SecB
- none -	fig|923.4.peg.548	Glycerol-3-phosphate dehydrogenase [NAD(P)+] (EC 1.1.1.94)	NAIFPBLK_00550	Glycerol-3-phosphate dehydrogenase [NAD(P)+]	LV475_02770	NAD(P)-dependent glycerol-3-phosphate dehydrogenase	R3_02765	Glycerol-3-phosphate dehydrogenase [NAD(P)+]
- none -	fig|923.4.peg.549	tRNA (adenine(37)-N6)-methyltransferase	NAIFPBLK_00551	tRNA (adenine(37)-N6)-methyltransferase	LV475_02775	tRNA (N6-threonylcarbamoyladenosine(37)-N6)-methyltransferase TrmO	R3_02770	tRNA (N6-threonylcarbamoyladenosine(37)-N6)-methyltransferase TrmO
RNA methylation	fig|923.4.peg.550	tRNA (cytidine(34)-2'-O)-methyltransferase (EC 2.1.1.207)	NAIFPBLK_00552	tRNA (cytidine(34)-2'-O)-methyltransferase	LV475_02780	tRNA (cytidine(34)-2'-O)-methyltransferase	R3_02775	tRNA (cytidine(34)-2'-O)-methyltransferase
De Novo Purine Biosynthesis	fig|923.4.peg.551	Phosphoribosylamine--glycine ligase (EC 6.3.4.13)	NAIFPBLK_00553	Phosphoribosylamine--glycine ligase	LV475_02785	phosphoribosylamine--glycine ligase	R3_02780	Phosphoribosylamine--glycine ligase
CBSS-316057.3.peg.3521; <br>Thioredoxin-disulfide reductase	fig|923.4.peg.552	Thiol peroxidase, Bcp-type (EC 1.11.1.15)	NAIFPBLK_00554	Putative peroxiredoxin bcp	LV475_02790	peroxiredoxin	R3_02785	Redoxin domain-containing protein
- none -	fig|923.4.peg.553	hypothetical protein	NAIFPBLK_00555	hypothetical protein	LV475_02795	hypothetical protein	R3_02790	hypothetical protein
Transcription factors bacterial	fig|923.4.peg.554	Transcription termination factor Rho	NAIFPBLK_00556	Transcription termination factor Rho	LV475_02800	transcription termination factor Rho	R3_02795	Transcription termination factor Rho
- none -	fig|923.4.peg.555	Thioredoxin	NAIFPBLK_00557	Thioredoxin	LV475_02805	thioredoxin TrxA	R3_02800	Thioredoxin
- none -	fig|923.4.peg.556	Hydrogen peroxide-inducible genes activator => OxyR	NAIFPBLK_00558	Hydrogen peroxide-inducible genes activator	LV475_02810	hydrogen peroxide-inducible genes activator	R3_02805	LysR family transcriptional regulator
- none -	fig|923.4.peg.557	Cold shock protein of CSP family	NAIFPBLK_00559	hypothetical protein	LV475_02815	cold-shock protein	R3_02810	CSD domain-containing protein
Polyamine Metabolism	fig|923.4.peg.558	Spermidine synthase (EC 2.5.1.16)	NAIFPBLK_00560	Polyamine aminopropyltransferase	LV475_02820	polyamine aminopropyltransferase	R3_02815	Polyamine aminopropyltransferase
Thiamin biosynthesis	fig|923.4.peg.559	tRNA 4-thiouridine synthase (EC 2.8.1.4) / Rhodanese-like domain required for thiamine synthesis	NAIFPBLK_00561	tRNA sulfurtransferase	LV475_02825	tRNA 4-thiouridine(8) synthase ThiI	R3_02820	tRNA sulfurtransferase
- none -	fig|923.4.peg.560	tRNA-5-carboxymethylaminomethyl-2-thiouridine(34) synthesis protein MnmG	NAIFPBLK_00562	tRNA uridine 5-carboxymethylaminomethyl modification enzyme MnmG	LV475_02830	tRNA uridine-5-carboxymethylaminomethyl(34) synthesis enzyme MnmG	R3_02825	tRNA uridine 5-carboxymethylaminomethyl modification enzyme MnmG
- none -	fig|923.4.peg.561	16S rRNA (guanine(527)-N(7))-methyltransferase (EC 2.1.1.170)	NAIFPBLK_00563	Ribosomal RNA small subunit methyltransferase G	LV475_02835	16S rRNA (guanine(527)-N(7))-methyltransferase RsmG	R3_02830	Ribosomal RNA small subunit methyltransferase G
- none -	fig|923.4.peg.562	Chromosome (plasmid) partitioning protein ParA	NAIFPBLK_00564	Sporulation initiation inhibitor protein Soj	LV475_02840	AAA family ATPase	R3_02835	Chromosome partitioning protein
- none -	fig|923.4.peg.563	Chromosome (plasmid) partitioning protein ParB	NAIFPBLK_00565	putative chromosome-partitioning protein ParB	LV475_02845	ParB/RepB/Spo0J family partition protein	R3_02840	putative chromosome-partitioning protein ParB
- none -	fig|923.4.peg.564	hypothetical protein	NAIFPBLK_00566	hypothetical protein	LV475_02850	AtpZ/AtpI family protein	R3_02845	F0F1 ATP synthase assembly protein I
- none -	fig|923.4.peg.565	hypothetical protein	NAIFPBLK_00567	hypothetical protein	LV475_02855	ATP synthase subunit I	R3_02850	ATP synthase I chain
- none -	fig|923.4.peg.566	ATP synthase F0 sector subunit a (EC 3.6.3.14)	NAIFPBLK_00568	ATP synthase subunit a	LV475_02860	F0F1 ATP synthase subunit A	R3_02855	ATP synthase subunit a
- none -	fig|923.4.peg.567	ATP synthase F0 sector subunit c (EC 3.6.3.14)	NAIFPBLK_00569	ATP synthase subunit c	LV475_02865	F0F1 ATP synthase subunit C	R3_02860	ATP synthase subunit c
- none -	fig|923.4.peg.568	hypothetical protein	NAIFPBLK_00570	ATP synthase subunit b	LV475_02870	F0F1 ATP synthase subunit B	R3_02865	ATP synthase subunit b
- none -	fig|923.4.peg.569	ATP synthase delta chain (EC 3.6.3.14)	NAIFPBLK_00571	ATP synthase subunit delta	LV475_02875	F0F1 ATP synthase subunit delta	R3_02870	ATP synthase subunit delta
- none -	fig|923.4.peg.570	ATP synthase alpha chain (EC 3.6.3.14)	NAIFPBLK_00572	ATP synthase subunit alpha	LV475_02880	F0F1 ATP synthase subunit alpha	R3_02875	ATP synthase subunit alpha
- none -	fig|923.4.peg.571	ATP synthase gamma chain (EC 3.6.3.14)	NAIFPBLK_00573	ATP synthase gamma chain	LV475_02885	F0F1 ATP synthase subunit gamma	R3_02880	ATP synthase gamma chain
- none -	fig|923.4.peg.572	ATP synthase beta chain (EC 3.6.3.14)	NAIFPBLK_00574	ATP synthase subunit beta	LV475_02890	F0F1 ATP synthase subunit beta	R3_02885	ATP synthase subunit beta
- none -	fig|923.4.peg.573	ATP synthase epsilon chain (EC 3.6.3.14)	NAIFPBLK_00575	ATP synthase epsilon chain	LV475_02895	ATP synthase F1 subunit epsilon	R3_02890	ATP synthase epsilon chain
UDP-N-acetylmuramate from Fructose-6-phosphate Biosynthesis; <br>UDP-N-acetylmuramate from Fructose-6-phosphate Biosynthesis	fig|923.4.peg.574	N-acetylglucosamine-1-phosphate uridyltransferase (EC 2.7.7.23) / Glucosamine-1-phosphate N-acetyltransferase (EC 2.3.1.157)	NAIFPBLK_00576	Bifunctional protein GlmU	LV475_02900	bifunctional UDP-N-acetylglucosamine diphosphorylase/glucosamine-1-phosphate N-acetyltransferase GlmU	R3_02895	Bifunctional protein GlmU
- none -	fig|923.4.peg.575	Oxygen-independent coproporphyrinogen-III oxidase-like protein YggW	NAIFPBLK_00577	Heme chaperone HemW	LV475_02905	radical SAM family heme chaperone HemW	R3_02900	Heme chaperone HemW
- none -	fig|923.4.peg.576	Nucleoside 5-triphosphatase RdgB (dHAPTP, dITP, XTP-specific) (EC 3.6.1.66)	NAIFPBLK_00578	dITP/XTP pyrophosphatase	LV475_02910	RdgB/HAM1 family non-canonical purine NTP pyrophosphatase	R3_02905	dITP/XTP pyrophosphatase
Ribosome LSU bacterial	fig|923.4.peg.577	LSU ribosomal protein L36p @ LSU ribosomal protein L36p, zinc-independent	NAIFPBLK_00579	50S ribosomal protein L36 2	LV475_02915	type B 50S ribosomal protein L36	R3_02910	50S ribosomal protein L36
- none -	fig|923.4.peg.578	hypothetical protein	NAIFPBLK_00580	hypothetical protein	LV475_02920	Hsp20/alpha crystallin family protein	R3_02915	Hsp20 family protein
Protein chaperones	fig|923.4.peg.579	DnaJ-class molecular chaperone CbpA	NAIFPBLK_00581	Curved DNA-binding protein	LV475_02925	DnaJ domain-containing protein	R3_02920	DnaJ domain-containing protein
Pentose phosphate pathway	fig|923.4.peg.580	Transaldolase (EC 2.2.1.2)	NAIFPBLK_00582	Transaldolase	LV475_02930	transaldolase	R3_02925	Transaldolase
Copper homeostasis: copper tolerance	fig|923.4.peg.581	Membrane protein, suppressor for copper-sensitivity ScsD	NAIFPBLK_00583	Thiol-disulfide oxidoreductase ResA	LV475_02935	redoxin domain-containing protein	R3_02930	Redoxin domain-containing protein
Coenzyme A Biosynthesis; <br>Coenzyme A Biosynthesis	fig|923.4.peg.582	Phosphopantothenoylcysteine decarboxylase (EC 4.1.1.36) / Phosphopantothenoylcysteine synthetase (EC 6.3.2.5)	NAIFPBLK_00584	Coenzyme A biosynthesis bifunctional protein CoaBC	LV475_02940	bifunctional phosphopantothenoylcysteine decarboxylase/phosphopantothenate--cysteine ligase CoaBC	R3_02935	Coenzyme A biosynthesis bifunctional protein CoaBC
Housecleaning nucleoside triphosphate pyrophosphatases; <br>Nudix proteins (nucleoside triphosphate hydrolases)	fig|923.4.peg.583	Deoxyuridine 5'-triphosphate nucleotidohydrolase (EC 3.6.1.23)	NAIFPBLK_00585	Deoxyuridine 5'-triphosphate nucleotidohydrolase	LV475_02945	dUTP diphosphatase	R3_02940	Deoxyuridine 5'-triphosphate nucleotidohydrolase
- none -	fig|923.4.peg.584	N-acetylglutamate kinase (EC 2.7.2.8)	NAIFPBLK_00586	Acetylglutamate kinase	LV475_02950	acetylglutamate kinase	R3_02945	Acetylglutamate kinase
- none -	fig|923.4.peg.585	hypothetical protein	NAIFPBLK_00587	hypothetical protein	LV475_02955	DUF4124 domain-containing protein	R3_02950	DUF4124 domain-containing protein
- none -	fig|923.4.peg.586	Uncharacterized MFS-type transporter	NAIFPBLK_00588	putative MFS-type transporter YfcJ	LV475_02960	MFS transporter	R3_02955	MFS transporter
- none -	fig|923.4.peg.587	hypothetical protein	NAIFPBLK_00589	Thiosulfate sulfurtransferase GlpE	LV475_02965	rhodanese-like domain-containing protein	R3_02960	Rhodanese-like domain-containing protein
- none -	fig|923.4.peg.588	hypothetical protein	NAIFPBLK_00590	Hydroxyacylglutathione hydrolase GloC	LV475_02970	MBL fold metallo-hydrolase	R3_02965	MBL fold metallo-hydrolase
- none -	fig|923.4.peg.589	hypothetical protein	NAIFPBLK_00591	hypothetical protein	LV475_02975	YeeE/YedE family protein	R3_02970	YeeE/YedE family protein
- none -	fig|923.4.peg.590	Transcriptional regulator, ArsR family	NAIFPBLK_00592	Thiosulfate sulfurtransferase GlpE	LV475_02980	metalloregulator ArsR/SmtB family transcription factor	R3_02975	Metalloregulator ArsR/SmtB family transcription factor
- none -	fig|923.4.peg.591	MoxR-like ATPase in aerotolerance operon	NAIFPBLK_00593	hypothetical protein	LV475_02985	MoxR family ATPase	R3_02980	AAA family ATPase
- none -	fig|923.4.peg.592	hypothetical protein	NAIFPBLK_00594	hypothetical protein	LV475_02990	DUF58 domain-containing protein	R3_02985	DUF58 domain-containing protein
- none -	fig|923.4.peg.593	hypothetical protein	NAIFPBLK_00595	hypothetical protein	LV475_02995	hypothetical protein	R3_02990	hypothetical protein
- none -	fig|923.4.peg.594	hypothetical protein	NAIFPBLK_00596	hypothetical protein	LV475_03000	VWA domain-containing protein	R3_02995	VWA domain-containing protein
- none -	fig|923.4.peg.595	hypothetical protein	NAIFPBLK_00597	hypothetical protein	LV475_03005	tetratricopeptide repeat protein	R3_03000	Tetratricopeptide repeat protein
- none -	fig|923.4.peg.596	hypothetical protein	NAIFPBLK_00598	hypothetical protein	LV475_03010	hypothetical protein	R3_03005	hypothetical protein
Isoprenoinds for Quinones; <br>Polyprenyl Diphosphate Biosynthesis	fig|923.4.peg.597	Octaprenyl diphosphate synthase (EC 2.5.1.90)	NAIFPBLK_00599	Octaprenyl diphosphate synthase	LV475_03015	polyprenyl synthetase family protein	R3_03010	Octaprenyl diphosphate synthase
- none -	fig|923.4.peg.598	Bis-ABC ATPase YheS	NAIFPBLK_00601	putative ABC transporter ATP-binding protein YheS	LV475_03025	ATP-binding cassette domain-containing protein	R3_03020	ATP-binding cassette domain-containing protein
- none -	fig|923.4.peg.599	hypothetical protein	NAIFPBLK_00602	Serine/threonine phosphatase stp	LV475_03030	protein phosphatase 2C domain-containing protein	R3_03025	Serine/threonine-protein phosphatase
- none -	fig|923.4.peg.600	hypothetical protein	NAIFPBLK_00603	hypothetical protein	LV475_03035	LysM peptidoglycan-binding domain-containing protein	R3_03030	LysM peptidoglycan-binding domain-containing protein
- none -	fig|923.4.peg.601	hypothetical protein	NAIFPBLK_00604	Serine/threonine-protein kinase PknD	LV475_03040	protein kinase	R3_03035	Non-specific serine/threonine protein kinase
- none -	fig|923.4.peg.602	hypothetical protein	NAIFPBLK_00605	hypothetical protein	LV475_03045	FHA domain-containing protein	R3_03040	FHA domain-containing protein
- none -	fig|923.4.peg.603	hypothetical protein	NAIFPBLK_00606	hypothetical protein	LV475_03050	phosphohistidine phosphatase SixA	R3_03045	Phosphohistidine phosphatase SixA
Type IV pilus	fig|923.4.peg.604	Type IV fimbriae expression regulatory protein PilR	NAIFPBLK_00607	Transcriptional regulatory protein ZraR	LV475_03055	sigma-54 dependent transcriptional regulator	R3_03050	Response regulator
- none -	fig|923.4.peg.605	hypothetical protein	NAIFPBLK_00608	Adaptive-response sensory-kinase SasA	LV475_03060	ATP-binding protein	R3_03055	Histidine kinase
- none -	fig|923.4.peg.606	hypothetical protein	NAIFPBLK_00609	hypothetical protein	LV475_03065	hypothetical protein	R3_03060	hypothetical protein
High affinity phosphate transporter and control of PHO regulon; <br>Phosphate metabolism; <br>Polyphosphate; <br>Purine conversions	fig|923.4.peg.607	Polyphosphate kinase (EC 2.7.4.1)	NAIFPBLK_00610	Polyphosphate kinase	LV475_03070	polyphosphate kinase 1	R3_03065	Polyphosphate kinase
High affinity phosphate transporter and control of PHO regulon; <br>Phosphate metabolism	fig|923.4.peg.608	Phosphate transport system regulatory protein PhoU	NAIFPBLK_00611	Phosphate-specific transport system accessory protein PhoU	LV475_03075	phosphate signaling complex protein PhoU	R3_03070	Phosphate-specific transport system accessory protein PhoU
- none -	fig|923.4.peg.609	hypothetical protein	NAIFPBLK_00612	Protein PsiE	LV475_03080	phosphate-starvation-inducible PsiE family protein	R3_03075	Protein PsiE
- none -	fig|923.4.peg.610	Uncharacterized oxidoreductase DR_0249	NAIFPBLK_00613	hypothetical protein	LV475_03085	aldo/keto reductase	R3_03080	Aldo/keto reductase
- none -	fig|923.4.peg.611	hypothetical protein	NAIFPBLK_00614	hypothetical protein	LV475_03090	MBL fold metallo-hydrolase	R3_03085	MBL fold metallo-hydrolase
- none -	fig|923.4.peg.612	hypothetical protein	NAIFPBLK_00615	hypothetical protein	LV475_03095	hypothetical protein	R3_03090	hypothetical protein
- none -	fig|923.4.peg.613	hypothetical protein	NAIFPBLK_00616	RNA polymerase-binding transcription factor DksA	LV475_03100	TraR/DksA family transcriptional regulator	R3_03095	TraR/DksA family transcriptional regulator
- none -	fig|923.4.peg.614	hypothetical protein	NAIFPBLK_00617	hypothetical protein	LV475_03105	hypothetical protein	R3_03100	PRC-barrel domain containing protein
DNA repair, UvrABC system	fig|923.4.peg.615	Excinuclease ABC subunit A	NAIFPBLK_00618	UvrABC system protein A	LV475_03110	excinuclease ABC subunit UvrA	R3_03105	UvrABC system protein A
DNA repair, bacterial	fig|923.4.peg.616	Single-stranded DNA-binding protein	NAIFPBLK_00619	Single-stranded DNA-binding protein	LV475_03115	single-stranded DNA-binding protein	R3_03110	Single-stranded DNA-binding protein
- none -	fig|923.4.peg.617	hypothetical protein	NAIFPBLK_00620	hypothetical protein	LV475_03120	ATP-binding protein	R3_03115	ATP-binding protein
- none -	fig|923.4.peg.618	hypothetical protein	NAIFPBLK_00621	hypothetical protein	LV475_03125	hypothetical protein	R3_03120	hypothetical protein
DNA repair, bacterial	fig|923.4.peg.619	DNA-cytosine methyltransferase (EC 2.1.1.37)	NAIFPBLK_00622	hypothetical protein	LV475_03130	very short patch repair endonuclease	R3_03125	DNA (cytosine-5-)-methyltransferase
- none -	fig|923.4.peg.620	Mobile element protein	NAIFPBLK_00623	IS3 family transposase ISSse2	LV475_03135	id=PRJNA786470:LV475_03135	R3_03130	IS1329 transposase A
- none -	fig|923.4.peg.621	Mobile element protein	NAIFPBLK_00624	IS3 family transposase ISAeca4	LV475_03135	id=PRJNA786470:LV475_03135	R3_03135	Integrase catalytic domain-containing protein
- none -	fig|923.4.peg.622	MBL-fold metallo-hydrolase superfamily	NAIFPBLK_00625	Thiosulfate sulfurtransferase GlpE	LV475_03140	MBL fold metallo-hydrolase	R3_03140	MBL fold metallo-hydrolase
- none -	fig|923.4.peg.623	N-acyl-L-amino acid amidohydrolase (EC 3.5.1.14)	NAIFPBLK_00626	Hippurate hydrolase	LV475_03145	N(2)-acetyl-L-2%2C4-diaminobutanoate deacetylase DoeB2	R3_03145	Amidohydrolase
- none -	fig|923.4.peg.624	Diaminobutyrate--2-oxoglutarate transaminase (EC 2.6.1.76)	NAIFPBLK_00627	Diaminobutyrate--2-oxoglutarate transaminase	LV475_03150	aspartate aminotransferase family protein	R3_03150	Diaminobutyrate--2-oxoglutarate transaminase
- none -	fig|923.4.peg.625	Diaminobutyrate dipeptidase	NAIFPBLK_00628	Ectoine hydrolase	LV475_03155	ectoine hydrolase	R3_03155	Peptidase M24
- none -	fig|923.4.peg.626	Succinate-semialdehyde dehydrogenase [NAD] (EC 1.2.1.24); Succinate-semialdehyde dehydrogenase [NADP+] (EC 1.2.1.79)	NAIFPBLK_00629	Aldehyde dehydrogenase	LV475_03160	NAD-dependent succinate-semialdehyde dehydrogenase	R3_03160	Aldehyde dehydrogenase family protein
- none -	fig|923.4.peg.627	hypothetical protein	NAIFPBLK_00630	hypothetical protein	LV475_03165	Sbal_3080 family lipoprotein	R3_03165	SHOCT domain-containing protein
- none -	fig|923.4.peg.628	hypothetical protein			LV475_03170	hypothetical protein
- none -	fig|923.4.peg.629	hypothetical protein	NAIFPBLK_00631	hypothetical protein	LV475_03175	hypothetical protein	R3_03170	hypothetical protein
- none -	fig|923.4.peg.630	Antitoxin to RelE-like translational repressor toxin	NAIFPBLK_00632	hypothetical protein	LV475_03180	helix-turn-helix domain-containing protein	R3_03175	Helix-turn-helix domain-containing protein
- none -	fig|923.4.peg.631	RelE-like translational repressor toxin	NAIFPBLK_00633	Toxin HigB-2	LV475_03185	type II toxin-antitoxin system RelE/ParE family toxin	R3_03180	Transcriptional regulator
- none -	fig|923.4.peg.632	diguanylate cyclase/phosphodiesterase (GGDEF & EAL domains) with PAS/PAC sensor(s)	NAIFPBLK_00634	hypothetical protein	LV475_03190	sensor domain-containing diguanylate cyclase	R3_03185	Diguanylate cyclase
- none -	fig|923.4.peg.633	Putative drug efflux protein	NAIFPBLK_00635	hypothetical protein	LV475_03195	MFS transporter	R3_03190	MFS transporter
- none -	fig|923.4.peg.634	GGDEF domain protein	NAIFPBLK_00636	Membrane-bound lytic murein transglycosylase F	LV475_03200	transporter substrate-binding domain-containing protein	R3_03195	Transporter substrate-binding domain-containing protein
- none -	fig|923.4.peg.635	ATP-dependent DNA helicase RecG (EC 3.6.4.12)	NAIFPBLK_00637	ATP-dependent DNA helicase RecG	LV475_03205	ATP-dependent DNA helicase RecG	R3_03200	ATP-dependent DNA helicase RecG
- none -	fig|923.4.peg.636	hypothetical protein	NAIFPBLK_00638	hypothetical protein	LV475_03210	c-type cytochrome	R3_03205	C-type cytochrome
Broadly distributed proteins not in subsystems	fig|923.4.peg.637	YbbL ABC transporter ATP-binding protein	NAIFPBLK_00639	putative iron export ATP-binding protein FetA	LV475_03215	ATP-binding cassette domain-containing protein	R3_03210	ATP-binding cassette domain-containing protein
- none -	fig|923.4.peg.638	Probable iron export permease protein FetB	NAIFPBLK_00640	putative iron export permease protein FetB	LV475_03220	iron export ABC transporter permease subunit FetB	R3_03215	Iron export ABC transporter permease subunit FetB
- none -	fig|923.4.peg.639	hypothetical protein	NAIFPBLK_00641	Cytochrome c-554(547)	LV475_03225	cytochrome c	R3_03220	C-type cytochrome
- none -	fig|923.4.peg.640	hypothetical protein	NAIFPBLK_00642	hypothetical protein	LV475_03230	energy-coupling factor ABC transporter permease	R3_03225	Cobalt uptake substrate-specific transmembrane region
- none -	fig|923.4.peg.641	FIG002082: Protein SirB2	NAIFPBLK_00643	hypothetical protein	LV475_03235	SirB2 family protein	R3_03230	Regulator SirB
- none -	fig|923.4.peg.642	N5-carboxyaminoimidazole ribonucleotide mutase (EC 5.4.99.18)	NAIFPBLK_00644	N5-carboxyaminoimidazole ribonucleotide mutase	LV475_03240	5-(carboxyamino)imidazole ribonucleotide mutase	R3_03235	N5-carboxyaminoimidazole ribonucleotide mutase
- none -	fig|923.4.peg.643	N5-carboxyaminoimidazole ribonucleotide synthase (EC 6.3.4.18)	NAIFPBLK_00645	N5-carboxyaminoimidazole ribonucleotide synthase	LV475_03245	5-(carboxyamino)imidazole ribonucleotide synthase	R3_03240	N5-carboxyaminoimidazole ribonucleotide synthase
- none -	fig|923.4.peg.644	hypothetical protein	NAIFPBLK_00646	hypothetical protein	LV475_03250	DUF4124 domain-containing protein	R3_03245	DUF4124 domain-containing protein
- none -	fig|923.4.peg.645	Nitrogen regulation protein NtrB (EC 2.7.13.3)	NAIFPBLK_00647	Sensory histidine kinase/phosphatase NtrB	LV475_03255	ATP-binding protein	R3_03250	Histidine kinase
- none -	fig|923.4.peg.646	Nitrogen regulation protein NR(I), GlnG (=NtrC)	NAIFPBLK_00648	DNA-binding transcriptional regulator NtrC	LV475_03260	nitrogen regulation protein NR(I)	R3_03255	DNA-binding transcriptional regulator NtrC
- none -	fig|923.4.peg.647	ParA-like protein	NAIFPBLK_00649	Sporulation initiation inhibitor protein Soj	LV475_03265	ParA family protein	R3_03260	AAA family ATPase
- none -	fig|923.4.peg.648	ABC transporter, fused permease protein	NAIFPBLK_00650	hypothetical protein	LV475_03270	FtsX-like permease family protein	R3_03265	FtsX domain-containing protein
- none -	fig|923.4.peg.649	ABC-type antimicrobial peptide transport system, ATPase component	NAIFPBLK_00651	putative ABC transporter ATP-binding protein YknY	LV475_03275	ATP-binding cassette domain-containing protein	R3_03270	ABC transporter domain-containing protein
- none -	fig|923.4.peg.650	Arylesterase precursor (EC 3.1.1.2)	NAIFPBLK_00652	hypothetical protein	LV475_03280	arylesterase	R3_03275	Arylesterase
- none -	fig|923.4.peg.651	Peptidoglycan lipid II flippase MurJ	NAIFPBLK_00653	putative lipid II flippase MurJ	LV475_03285	murein biosynthesis integral membrane protein MurJ	R3_03280	putative lipid II flippase MurJ
Riboflavin, FMN and FAD metabolism; <br>Riboflavin, FMN and FAD metabolism; <br>riboflavin to FAD; <br>riboflavin to FAD	fig|923.4.peg.652	FMN adenylyltransferase (EC 2.7.7.2) / Riboflavin kinase (EC 2.7.1.26)	NAIFPBLK_00654	Bifunctional riboflavin kinase/FMN adenylyltransferase	LV475_03290	bifunctional riboflavin kinase/FAD synthetase	R3_03285	Riboflavin biosynthesis protein
DNA repair, bacterial	fig|923.4.peg.653	DNA recombination protein RmuC	NAIFPBLK_00655	hypothetical protein	LV475_03295	DNA recombination protein RmuC	R3_03290	DNA recombination protein RmuC
- none -	fig|923.4.peg.654	protein of unknown function DUF302	NAIFPBLK_00656	hypothetical protein	LV475_03300	DUF302 domain-containing protein	R3_03295	DUF302 domain-containing protein
- none -	fig|923.4.peg.655	Copper/silver efflux RND transporter, transmembrane protein CusA	NAIFPBLK_00657	Cation efflux system protein CusA	LV475_03305	efflux RND transporter permease subunit	R3_03300	Cation transporter
- none -	fig|923.4.peg.656	Copper/silver efflux RND transporter, membrane fusion protein CusB	NAIFPBLK_00658	hypothetical protein	LV475_03310	efflux RND transporter periplasmic adaptor subunit	R3_03305	Efflux RND transporter periplasmic adaptor subunit
- none -	fig|923.4.peg.657	hypothetical protein	NAIFPBLK_00659	hypothetical protein	LV475_03315	TolC family protein	R3_03310	Outer membrane efflux protein
- none -	fig|923.4.peg.658	hypothetical protein	NAIFPBLK_00660	hypothetical protein	LV475_03320	hypothetical protein	R3_03315	hypothetical protein
- none -	fig|923.4.peg.659	PQQ-dependent oxidoreductase, gdhB family	NAIFPBLK_00661	Aldose sugar dehydrogenase YliI	LV475_03325	PQQ-dependent sugar dehydrogenase	R3_03320	PQQ-dependent sugar dehydrogenase
- none -	fig|923.4.peg.660	hypothetical protein	NAIFPBLK_00662	hypothetical protein	LV475_03330	CPBP family intramembrane metalloprotease	R3_03325	CPBP family intramembrane metalloprotease
- none -	fig|923.4.peg.661	hypothetical protein
- none -	fig|923.4.peg.662	Lysine 2,3-aminomutase related protein	NAIFPBLK_00663	hypothetical protein	LV475_03335	lysine 2%2C3-aminomutase	R3_03330	Lysine 2%2C3-aminomutase
CBSS-176279.3.peg.868; <br>Ribosome LSU bacterial	fig|923.4.peg.663	LSU ribosomal protein L21p	NAIFPBLK_00664	50S ribosomal protein L21	LV475_03340	50S ribosomal protein L21	R3_03335	50S ribosomal protein L21
CBSS-176279.3.peg.868; <br>Ribosome LSU bacterial	fig|923.4.peg.664	LSU ribosomal protein L27p	NAIFPBLK_00665	50S ribosomal protein L27	LV475_03345	50S ribosomal protein L27	R3_03340	50S ribosomal protein L27
CBSS-176279.3.peg.868	fig|923.4.peg.665	GTP-binding protein Obg	NAIFPBLK_00666	GTPase Obg	LV475_03350	Obg family GTPase CgtA	R3_03345	GTPase Obg
Proline Synthesis; <br>Proline Synthesis	fig|923.4.peg.666	Glutamate 5-kinase (EC 2.7.2.11) / RNA-binding C-terminal domain PUA	NAIFPBLK_00667	Glutamate 5-kinase	LV475_03355	glutamate 5-kinase	R3_03350	Glutamate 5-kinase
A Glutathione-dependent Thiol Reductase Associated with a Step in Lysine Biosynthesis; <br>Lysine Biosynthesis DAP Pathway; <br>Lysine Biosynthesis DAP Pathway, GJO scratch	fig|923.4.peg.667	N-succinyl-L,L-diaminopimelate desuccinylase (EC 3.5.1.18)	NAIFPBLK_00668	Succinyl-diaminopimelate desuccinylase	LV475_03360	succinyl-diaminopimelate desuccinylase	R3_03355	Succinyl-diaminopimelate desuccinylase
A Glutathione-dependent Thiol Reductase Associated with a Step in Lysine Biosynthesis	fig|923.4.peg.668	FIG138056: a glutathione-dependent thiol reductase	NAIFPBLK_00669	putative protein	LV475_03365	ArsC family reductase	R3_03360	ArsC family reductase
- none -	fig|923.4.peg.669	hypothetical protein	NAIFPBLK_00670	hypothetical protein	LV475_03370	cytochrome c	R3_03365	Cytochrome c domain-containing protein
Mycobacterium virulence operon possibly involved in quinolinate biosynthesis; <br>NAD and NADP cofactor biosynthesis global	fig|923.4.peg.670	Quinolinate phosphoribosyltransferase [decarboxylating] (EC 2.4.2.19)	NAIFPBLK_00671	Nicotinate-nucleotide pyrophosphorylase [carboxylating]	LV475_03375	carboxylating nicotinate-nucleotide diphosphorylase	R3_03370	Quinolinate phosphoribosyltransferase [decarboxylating]
High affinity phosphate transporter and control of PHO regulon; <br>PhoR-PhoB two-component regulatory system; <br>Phosphate metabolism	fig|923.4.peg.671	Phosphate regulon transcriptional regulatory protein PhoB (SphR)	NAIFPBLK_00672	Phosphate regulon transcriptional regulatory protein PhoB	LV475_03380	phosphate regulon transcriptional regulator PhoB	R3_03375	Phosphate regulon transcriptional regulatory protein PhoB
High affinity phosphate transporter and control of PHO regulon; <br>PhoR-PhoB two-component regulatory system; <br>Phosphate metabolism	fig|923.4.peg.672	Phosphate regulon sensor protein PhoR (SphS) (EC 2.7.13.3)	NAIFPBLK_00673	Phosphate regulon sensor protein PhoR	LV475_03385	phosphate regulon sensor histidine kinase PhoR	R3_03380	Phosphate regulon sensor protein PhoR
- none -	fig|923.4.peg.673	hypothetical protein	NAIFPBLK_00674	hypothetical protein	LV475_03390	hypothetical protein	R3_03385	hypothetical protein
- none -	fig|923.4.peg.674	hypothetical protein	NAIFPBLK_00675	hypothetical protein	LV475_03395	class I SAM-dependent methyltransferase	R3_03390	Methyltransferase domain-containing protein
- none -	fig|923.4.peg.675	hypothetical protein	NAIFPBLK_00676	hypothetical protein	LV475_03400	EAL domain-containing protein	R3_03395	EAL domain-containing protein
Lysine Biosynthesis DAP Pathway; <br>Lysine Biosynthesis DAP Pathway, GJO scratch	fig|923.4.peg.676	2,3,4,5-tetrahydropyridine-2,6-dicarboxylate N-succinyltransferase (EC 2.3.1.117)	NAIFPBLK_00677	2%2C3%2C4%2C5-tetrahydropyridine-2%2C6-dicarboxylate N-succinyltransferase	LV475_03405	2%2C3%2C4%2C5-tetrahydropyridine-2%2C6-dicarboxylate N-succinyltransferase	R3_03400	2%2C3%2C4%2C5-tetrahydropyridine-2%2C6-dicarboxylate N-succinyltransferase
- none -	fig|923.4.peg.677	hypothetical protein	NAIFPBLK_00678	hypothetical protein			R3_03405	hypothetical protein
- none -	fig|923.4.peg.678	N-succinyl-L,L-diaminopimelate aminotransferase (EC 2.6.1.17), type 2	NAIFPBLK_00679	LL-diaminopimelate aminotransferase	LV475_03410	succinyldiaminopimelate transaminase	R3_03410	Succinyldiaminopimelate transaminase
- none -	fig|923.4.peg.679	glyoxalase family protein	NAIFPBLK_00680	hypothetical protein	LV475_03415	VOC family protein	R3_03415	Glyoxalase
- none -	fig|923.4.peg.680	LSU rRNA pseudouridine(746) synthase (EC 5.4.99.29) @ tRNA pseudouridine(32) synthase (EC 5.4.99.28)	NAIFPBLK_00681	Dual-specificity RNA pseudouridine synthase RluA	LV475_03420	RluA family pseudouridine synthase	R3_03420	RNA pseudouridine synthase
Ammonia assimilation; <br>CBSS-312309.3.peg.1965	fig|923.4.peg.681	[Protein-PII] uridylyltransferase (EC 2.7.7.59) / [Protein-PII]-UMP uridylyl-removing enzyme	NAIFPBLK_00682	Bifunctional uridylyltransferase/uridylyl-removing enzyme	LV475_03425	[protein-PII] uridylyltransferase	R3_03425	Bifunctional uridylyltransferase/uridylyl-removing enzyme
CBSS-312309.3.peg.1965; <br>Translation termination factors bacterial	fig|923.4.peg.682	Methionine aminopeptidase (EC 3.4.11.18)	NAIFPBLK_00683	Methionine aminopeptidase	LV475_03430	type I methionyl aminopeptidase	R3_03430	Methionine aminopeptidase
- none -	fig|923.4.peg.683	hypothetical protein	NAIFPBLK_00684	Thiol-disulfide oxidoreductase ResA	LV475_03435	TlpA family protein disulfide reductase	R3_03435	Redoxin domain-containing protein
- none -	fig|923.4.peg.684	Chloride channel protein	NAIFPBLK_00685	Voltage-gated ClC-type chloride channel ClcB	LV475_03440	chloride channel protein	R3_03440	Chloride channel protein
- none -	fig|923.4.peg.685	N-acetyl-gamma-glutamyl-phosphate reductase (EC 1.2.1.38)	NAIFPBLK_00686	N-acetyl-gamma-glutamyl-phosphate reductase	LV475_03445	N-acetyl-gamma-glutamyl-phosphate reductase	R3_03445	N-acetyl-gamma-glutamyl-phosphate reductase
- none -	fig|923.4.peg.686	Iron-sulfur cluster insertion protein ErpA	NAIFPBLK_00687	Iron-sulfur cluster insertion protein ErpA	LV475_03450	iron-sulfur cluster insertion protein ErpA	R3_03450	Iron-sulfur cluster insertion protein ErpA
- none -	fig|923.4.peg.687	Citrate synthase (si) (EC 2.3.3.1)	NAIFPBLK_00688	Citrate synthase	LV475_03455	citrate synthase	R3_03455	Citrate synthase
- none -	fig|923.4.peg.688	Anhydro-N-acetylmuramic acid kinase (EC 2.7.1.170)	NAIFPBLK_00689	Anhydro-N-acetylmuramic acid kinase	LV475_03460	anhydro-N-acetylmuramic acid kinase	R3_03460	Anhydro-N-acetylmuramic acid kinase
- none -	fig|923.4.peg.689	hypothetical protein	NAIFPBLK_00690	hypothetical protein	LV475_03465	peptidoglycan DD-metalloendopeptidase family protein	R3_03465	Peptidoglycan DD-metalloendopeptidase family protein
tRNA aminoacylation, Tyr	fig|923.4.peg.690	Tyrosyl-tRNA synthetase (EC 6.1.1.1)	NAIFPBLK_00691	Tyrosine--tRNA ligase	LV475_03470	tyrosine--tRNA ligase	R3_03470	Tyrosine--tRNA ligase
- none -	fig|923.4.peg.691	hypothetical protein	NAIFPBLK_00697	hypothetical protein	LV475_03500	helix-hairpin-helix domain-containing protein	R3_03500	Helix-hairpin-helix domain-containing protein
- none -	fig|923.4.peg.692	Succinyl-CoA ligase [ADP-forming] beta chain (EC 6.2.1.5)	NAIFPBLK_00698	Succinate--CoA ligase [ADP-forming] subunit beta	LV475_03505	ADP-forming succinate--CoA ligase subunit beta	R3_03505	Succinate--CoA ligase [ADP-forming] subunit beta
- none -	fig|923.4.peg.693	Succinyl-CoA ligase [ADP-forming] alpha chain (EC 6.2.1.5)	NAIFPBLK_00699	Succinate--CoA ligase [ADP-forming] subunit alpha	LV475_03510	succinate--CoA ligase subunit alpha	R3_03510	Succinate--CoA ligase [ADP-forming] subunit alpha
NAD and NADP cofactor biosynthesis global; <br>NAD and NADP cofactor biosynthesis global	fig|923.4.peg.694	NAD synthetase (EC 6.3.1.5) / Glutamine amidotransferase chain of NAD synthetase	NAIFPBLK_00700	Glutamine-dependent NAD(+) synthetase	LV475_03515	NAD+ synthase	R3_03515	Glutamine-dependent NAD(+) synthetase
- none -	fig|923.4.peg.695	16S rRNA (uracil(1498)-N(3))-methyltransferase (EC 2.1.1.193)	NAIFPBLK_00701	Ribosomal RNA small subunit methyltransferase E	LV475_03520	16S rRNA (uracil(1498)-N(3))-methyltransferase	R3_03520	Ribosomal RNA small subunit methyltransferase E
Biotin biosynthesis; <br>Biotin biosynthesis Experimental	fig|923.4.peg.696	Adenosylmethionine-8-amino-7-oxononanoate aminotransferase (EC 2.6.1.62)	NAIFPBLK_00702	Adenosylmethionine-8-amino-7-oxononanoate aminotransferase	LV475_03525	adenosylmethionine--8-amino-7-oxononanoate transaminase	R3_03525	Adenosylmethionine-8-amino-7-oxononanoate aminotransferase
Common Pathway For Synthesis of Aromatic Compounds (DAHP synthase to chorismate)	fig|923.4.peg.697	3,7-dideoxy-D-threo-hepto-2, 6-diulosonate synthase (EC 4.2.3.-)	NAIFPBLK_00703	3-dehydroquinate synthase	LV475_03530	3-dehydroquinate synthase II	R3_03530	3-dehydroquinate synthase II
5-FCL-like protein; <br>One-carbon metabolism by tetrahydropterines	fig|923.4.peg.698	5,10-methylenetetrahydrofolate reductase (EC 1.5.1.20)	NAIFPBLK_00704	5%2C10-methylenetetrahydrofolate reductase	LV475_03535	methylenetetrahydrofolate reductase [NAD(P)H]	R3_03535	Methylenetetrahydrofolate reductase
- none -	fig|923.4.peg.699	Adenosylhomocysteinase (EC 3.3.1.1)	NAIFPBLK_00705	Adenosylhomocysteinase	LV475_03540	adenosylhomocysteinase	R3_03540	Adenosylhomocysteinase
- none -	fig|923.4.peg.700	S-adenosylmethionine synthetase (EC 2.5.1.6)	NAIFPBLK_00706	S-adenosylmethionine synthase	LV475_03545	methionine adenosyltransferase	R3_03545	S-adenosylmethionine synthase
- none -	fig|923.4.peg.701	hypothetical protein	NAIFPBLK_00707	hypothetical protein	LV475_03550	phosphate/phosphite/phosphonate ABC transporter substrate-binding protein	R3_03550	PhnD/SsuA/transferrin family substrate-binding protein
- none -	fig|923.4.peg.702	Alkyl hydroperoxide reductase and/or thiol-specific antioxidant family (AhpC/TSA) protein	NAIFPBLK_00708	hypothetical protein	LV475_03555	thioredoxin family protein	R3_03555	Alkyl hydroperoxide reductase
Pentose phosphate pathway	fig|923.4.peg.703	Transketolase (EC 2.2.1.1)	NAIFPBLK_00709	Transketolase 1	LV475_03560	transketolase	R3_03560	Transketolase
Pyridoxin (Vitamin B6) Biosynthesis	fig|923.4.peg.704	NAD-dependent glyceraldehyde-3-phosphate dehydrogenase (EC 1.2.1.12)	NAIFPBLK_00710	Glyceraldehyde-3-phosphate dehydrogenase A	LV475_03565	type I glyceraldehyde-3-phosphate dehydrogenase	R3_03565	Glyceraldehyde-3-phosphate dehydrogenase
- none -	fig|923.4.peg.705	Phosphoglycerate kinase (EC 2.7.2.3)	NAIFPBLK_00711	Phosphoglycerate kinase	LV475_03570	phosphoglycerate kinase	R3_03570	Phosphoglycerate kinase
Glycerate metabolism; <br>Pyruvate metabolism I: anaplerotic reactions, PEP	fig|923.4.peg.706	Pyruvate kinase (EC 2.7.1.40)	NAIFPBLK_00712	Pyruvate kinase II	LV475_03575	pyruvate kinase	R3_03575	Pyruvate kinase
- none -	fig|923.4.peg.707	Fructose-bisphosphate aldolase class II (EC 4.1.2.13)	NAIFPBLK_00713	Fructose-bisphosphate aldolase	LV475_03580	fructose-bisphosphate aldolase class II	R3_03580	Fructose-1%2C6-bisphosphate aldolase
- none -	fig|923.4.peg.708	hypothetical protein	NAIFPBLK_00714	hypothetical protein	LV475_03585	PAS domain-containing protein	R3_03585	PAS domain-containing protein
- none -	fig|923.4.peg.709	Efflux ABC transporter, ATP-binding protein	NAIFPBLK_00715	Linearmycin resistance ATP-binding protein LnrL	LV475_03590	ATP-binding cassette domain-containing protein	R3_03590	ABC transporter
- none -	fig|923.4.peg.710	ABC-type multidrug transport system, permease component	NAIFPBLK_00716	hypothetical protein	LV475_03595	ABC transporter permease	R3_03595	Transport permease protein
- none -	fig|923.4.peg.711	hypothetical protein	NAIFPBLK_00717	Dihydromonapterin reductase	LV475_03600	SDR family oxidoreductase	R3_03600	SDR family oxidoreductase
Folate Biosynthesis	fig|923.4.peg.712	GTP cyclohydrolase I (EC 3.5.4.16) type 1	NAIFPBLK_00718	GTP cyclohydrolase 1	LV475_03605	GTP cyclohydrolase I FolE	R3_03605	GTP cyclohydrolase 1
tRNA aminoacylation, Arg	fig|923.4.peg.713	Arginyl-tRNA synthetase (EC 6.1.1.19)	NAIFPBLK_00719	Arginine--tRNA ligase	LV475_03610	arginine--tRNA ligase	R3_03610	Arginine--tRNA ligase
- none -	fig|923.4.peg.714	hypothetical protein	NAIFPBLK_00720	Cell division protein FtsN	LV475_03615	SPOR domain-containing protein	R3_03615	SPOR domain-containing protein
- none -	fig|923.4.peg.715	hypothetical protein	NAIFPBLK_00721	hypothetical protein	LV475_03620	sensor domain-containing diguanylate cyclase	R3_03620	Diguanylate cyclase
Alanine biosynthesis; <br>Branched-Chain Amino Acid Biosynthesis; <br>Leucine Biosynthesis; <br>Pyruvate Alanine Serine Interconversions	fig|923.4.peg.716	Branched-chain amino acid aminotransferase (EC 2.6.1.42)	NAIFPBLK_00722	Branched-chain-amino-acid aminotransferase	LV475_03625	branched-chain amino acid transaminase	R3_03625	Branched-chain-amino-acid aminotransferase
- none -	fig|923.4.peg.717	hypothetical protein	NAIFPBLK_00723	hypothetical protein	LV475_03630	zinc-finger domain-containing protein	R3_03630	zf-CHCC domain-containing protein
Broadly distributed proteins not in subsystems	fig|923.4.peg.718	DUF1022 domain-containing protein	NAIFPBLK_00724	hypothetical protein	LV475_03635	mitochondrial fission ELM1 family protein	R3_03635	Mitochondrial fission ELM1
- none -	fig|923.4.peg.719	Glycosyltransferase	NAIFPBLK_00725	D-inositol-3-phosphate glycosyltransferase	LV475_03640	glycosyltransferase family 4 protein	R3_03640	Glycosyltransferase
- none -	fig|923.4.peg.720	hypothetical protein	NAIFPBLK_00726	hypothetical protein	LV475_03645	hypothetical protein	R3_03645	hypothetical protein
- none -	fig|923.4.peg.721	PMID: 11481431	NAIFPBLK_00727	hypothetical protein	LV475_03650	hypothetical protein	R3_03650	hypothetical protein
- none -	fig|923.4.peg.722	Lipid A biosynthesis lauroyl acyltransferase (EC 2.3.1.241)	NAIFPBLK_00728	Lipid A biosynthesis lauroyltransferase	LV475_03655	lipid A biosynthesis lauroyl acyltransferase	R3_03655	Bacterial lipid A biosynthesis acyltransferase
- none -	fig|923.4.peg.723	3-deoxy-D-manno-octulosonic acid transferase (EC 2.4.99.12)(EC 2.4.99.13)	NAIFPBLK_00729	3-deoxy-D-manno-octulosonic acid transferase	LV475_03660	3-deoxy-D-manno-octulosonic acid transferase	R3_03660	3-deoxy-D-manno-octulosonic acid transferase
- none -	fig|923.4.peg.724	Outer membrane channel TolC (OpmH)	NAIFPBLK_00730	Outer membrane protein TolC	LV475_03665	TolC family outer membrane protein	R3_03665	TolC family outer membrane protein
Protein-L-isoaspartate O-methyltransferase; <br>Stationary phase repair cluster	fig|923.4.peg.725	Protein-L-isoaspartate O-methyltransferase (EC 2.1.1.77)	NAIFPBLK_00731	Protein-L-isoaspartate O-methyltransferase	LV475_03670	protein-L-isoaspartate O-methyltransferase	R3_03670	L-isoaspartyl protein carboxyl methyltransferase
- none -	fig|923.4.peg.726	Phosphomethylpyrimidine synthase ThiC (EC 4.1.99.17)	NAIFPBLK_00732	Phosphomethylpyrimidine synthase	LV475_03675	phosphomethylpyrimidine synthase ThiC	R3_03675	Phosphomethylpyrimidine synthase
- none -	fig|923.4.peg.727	hypothetical protein	NAIFPBLK_00733	hypothetical protein	LV475_03680	DUF1328 domain-containing protein	R3_03680	UPF0391 membrane protein GM160_10660
- none -	fig|923.4.peg.728	Uncharacterized inner membrane transporter YijE	NAIFPBLK_00734	putative cystine transporter YijE	LV475_03685	DMT family transporter	R3_03685	EamA family transporter
Biogenesis of cytochrome c oxidases	fig|923.4.peg.729	Ferredoxin--NADP(+) reductase (EC 1.18.1.2) @ Flavodoxin--NADP(+) reductase (EC 1.19.1.1)	NAIFPBLK_00735	Flavodoxin/ferredoxin--NADP reductase	LV475_03690	ferredoxin--NADP reductase	R3_03690	Ferredoxin--NADP reductase
- none -	fig|923.4.peg.730	hypothetical protein
- none -	fig|923.4.peg.731	hypothetical protein	NAIFPBLK_00736	hypothetical protein	LV475_03695	SIR2 family protein	R3_03695	Deacetylase sirtuin-type domain-containing protein
- none -	fig|923.4.peg.732	hypothetical protein	NAIFPBLK_00737	hypothetical protein	LV475_03700	hypothetical protein	R3_03700	hypothetical protein
Chorismate: Intermediate for synthesis of Tryptophan, PAPA antibiotics, PABA, 3-hydroxyanthranilate and more.; <br>Chorismate: Intermediate for synthesis of Tryptophan, PAPA antibiotics, PABA, 3-hydroxyanthranilate and more.; <br>Folate Biosynthesis; <br>Tryptophan synthesis; <br>Tryptophan synthesis	fig|923.4.peg.733	Anthranilate synthase, amidotransferase component (EC 4.1.3.27) @ Para-aminobenzoate synthase, amidotransferase component (EC 2.6.1.85)	NAIFPBLK_00738	Anthranilate synthase component 2	LV475_03705	aminodeoxychorismate/anthranilate synthase component II	R3_03705	Anthranilate/aminodeoxychorismate synthase component II
Copper homeostasis	fig|923.4.peg.734	Multidrug resistance transporter, Bcr/CflA family	NAIFPBLK_00739	Bicyclomycin resistance protein	LV475_03710	multidrug effflux MFS transporter	R3_03710	Bcr/CflA family efflux transporter
- none -	fig|923.4.peg.735	hypothetical protein	NAIFPBLK_00740	hypothetical protein	LV475_03715	hypothetical protein	R3_03715	hypothetical protein
- none -	fig|923.4.peg.736	hypothetical protein	NAIFPBLK_00741	hypothetical protein	LV475_03720	hypothetical protein	R3_03720	hypothetical protein
- none -	fig|923.4.peg.737	Probable transcriptional regulatory protein YebC	NAIFPBLK_00742	putative transcriptional regulatory protein	LV475_03725	YebC/PmpR family DNA-binding transcriptional regulator	R3_03725	putative transcriptional regulatory protein FAZ79_10345
- none -	fig|923.4.peg.738	Crossover junction endodeoxyribonuclease RuvC (EC 3.1.22.4)	NAIFPBLK_00743	Crossover junction endodeoxyribonuclease RuvC	LV475_03730	crossover junction endodeoxyribonuclease RuvC	R3_03730	Crossover junction endodeoxyribonuclease RuvC
- none -	fig|923.4.peg.739	Holliday junction ATP-dependent DNA helicase RuvA (EC 3.6.4.12)	NAIFPBLK_00744	Holliday junction ATP-dependent DNA helicase RuvA	LV475_03735	Holliday junction branch migration protein RuvA	R3_03735	Holliday junction ATP-dependent DNA helicase RuvA
- none -	fig|923.4.peg.740	Holliday junction ATP-dependent DNA helicase RuvB (EC 3.6.4.12)	NAIFPBLK_00745	Holliday junction ATP-dependent DNA helicase RuvB	LV475_03740	Holliday junction branch migration DNA helicase RuvB	R3_03740	Holliday junction ATP-dependent DNA helicase RuvB
- none -	fig|923.4.peg.741	Tol-Pal system-associated acyl-CoA thioesterase	NAIFPBLK_00746	Acyl-CoA thioester hydrolase YbgC	LV475_03745	tol-pal system-associated acyl-CoA thioesterase	R3_03745	Tol-pal system-associated acyl-CoA thioesterase
- none -	fig|923.4.peg.742	Tol-Pal system protein TolQ	NAIFPBLK_00747	Tol-Pal system protein TolQ	LV475_03750	protein TolQ	R3_03750	Tol-Pal system protein TolQ
- none -	fig|923.4.peg.743	Tol biopolymer transport system, TolR protein	NAIFPBLK_00748	Biopolymer transport protein ExbD	LV475_03755	protein TolR	R3_03755	Tol-Pal system protein TolR
- none -	fig|923.4.peg.744	hypothetical protein	NAIFPBLK_00749	hypothetical protein	LV475_03760	cell envelope integrity protein TolA	R3_03760	Cell envelope integrity protein TolA
- none -	fig|923.4.peg.745	Tol-Pal system beta propeller repeat protein TolB	NAIFPBLK_00750	Tol-Pal system protein TolB	LV475_03765	Tol-Pal system beta propeller repeat protein TolB	R3_03765	Tol-Pal system protein TolB
- none -	fig|923.4.peg.746	hypothetical protein	NAIFPBLK_00751	Cell division coordinator CpoB	LV475_03770	tol-pal system protein YbgF	R3_03770	Cell division coordinator CpoB
- none -	fig|923.4.peg.747	7-carboxy-7-deazaguanine synthase (EC 4.3.99.3)	NAIFPBLK_00752	7-carboxy-7-deazaguanine synthase	LV475_03775	7-carboxy-7-deazaguanine synthase QueE	R3_03775	7-carboxy-7-deazaguanine synthase
- none -	fig|923.4.peg.748	7-cyano-7-deazaguanine synthase (EC 6.3.4.20)	NAIFPBLK_00753	7-cyano-7-deazaguanine synthase	LV475_03780	7-cyano-7-deazaguanine synthase QueC	R3_03780	7-cyano-7-deazaguanine synthase
- none -	fig|923.4.peg.749	hypothetical protein	NAIFPBLK_00760	hypothetical protein	LV475_03815	helix-hairpin-helix domain-containing protein	R3_03815	Competence protein ComEA
- none -	fig|923.4.peg.750	hypothetical protein			LV475_03825	pilin
- none -	fig|923.4.peg.751	hypothetical protein	NAIFPBLK_00761	hypothetical protein	LV475_03830	O-antigen ligase family protein	R3_03820	hypothetical protein
- none -	fig|923.4.peg.752	Monofunctional biosynthetic peptidoglycan transglycosylase	NAIFPBLK_00762	Biosynthetic peptidoglycan transglycosylase	LV475_03835	transglycosylase domain-containing protein	R3_03825	monofunctional biosynthetic peptidoglycan transglycosylase
- none -	fig|923.4.peg.753	Monofunctional biosynthetic peptidoglycan transglycosylase	NAIFPBLK_00763	Biosynthetic peptidoglycan transglycosylase	LV475_03840	monofunctional biosynthetic peptidoglycan transglycosylase	R3_03830	Biosynthetic peptidoglycan transglycosylase
- none -	fig|923.4.peg.754	hypothetical protein	NAIFPBLK_00764	RNA chaperone ProQ	LV475_03845	ProQ/FinO family protein	R3_03835	ProQ domain-containing protein
- none -	fig|923.4.peg.755	Putative transmembrane protein	NAIFPBLK_00765	hypothetical protein	LV475_03850	hypothetical protein	R3_03840	hypothetical protein
Recycling of Peptidoglycan Amino Acids	fig|923.4.peg.756	AmpG permease	NAIFPBLK_00766	Anhydromuropeptide permease	LV475_03855	MFS transporter	R3_03845	MFS transporter
- none -	fig|923.4.peg.757	hypothetical protein	NAIFPBLK_00767	hypothetical protein	LV475_03860	hypothetical protein	R3_03850	hypothetical protein
- none -	fig|923.4.peg.758	hypothetical protein	NAIFPBLK_00768	hypothetical protein	LV475_03865	hypothetical protein	R3_03855	hypothetical protein
- none -	fig|923.4.peg.759	hypothetical protein	NAIFPBLK_00769	hypothetical protein	LV475_03870	outer membrane beta-barrel protein	R3_03860	Outer membrane beta-barrel protein
- none -	fig|923.4.peg.760	hypothetical protein	NAIFPBLK_00770	hypothetical protein	LV475_03875	hypothetical protein	R3_03865	hypothetical protein
- none -	fig|923.4.peg.761	hypothetical protein	NAIFPBLK_00771	hypothetical protein	LV475_03880	hypothetical protein	R3_03870	hypothetical protein
- none -	fig|923.4.peg.762	Putative large exoprotein involved in heme utilization or adhesion of ShlA/HecA/FhaA family	NAIFPBLK_00772	hypothetical protein	LV475_03885	hemagglutinin repeat-containing protein	R3_03875	Haemagg-act domain-containing protein
- none -	fig|923.4.peg.763	hypothetical protein	NAIFPBLK_00773	Hemolysin transporter protein ShlB	LV475_03890	ShlB/FhaC/HecB family hemolysin secretion/activation protein	R3_03880	ShlB/FhaC/HecB family hemolysin secretion/activation protein
Phosphate metabolism; <br>Polyphosphate	fig|923.4.peg.764	Exopolyphosphatase (EC 3.6.1.11)	NAIFPBLK_00774	Exopolyphosphatase	LV475_03895	exopolyphosphatase	R3_03885	Exopolyphosphatase
- none -	fig|923.4.peg.765	hypothetical protein	NAIFPBLK_00775	hypothetical protein	LV475_03900	hypothetical protein	R3_03890	hypothetical protein
- none -	fig|923.4.peg.766	hypothetical protein	NAIFPBLK_00776	hypothetical protein	LV475_03905	DsrE family protein	R3_03895	DrsE domain-containing protein
Fermentations: Lactate; <br>Fermentations: Lactate; <br>Pentose phosphate pathway; <br>Pentose phosphate pathway	fig|923.4.peg.767	Xylulose-5-phosphate phosphoketolase (EC 4.1.2.9) @ Fructose-6-phosphate phosphoketolase (EC 4.1.2.22)	NAIFPBLK_00777	Xylulose-5-phosphate phosphoketolase	LV475_03910	phosphoketolase family protein	R3_03900	putative phosphoketolase
CBSS-257314.1.peg.752; <br>Fermentations: Lactate; <br>Pyruvate metabolism II: acetyl-CoA, acetogenesis from pyruvate	fig|923.4.peg.768	Acetate kinase (EC 2.7.2.1)	NAIFPBLK_00778	Acetate kinase	LV475_03915	acetate/propionate family kinase	R3_03905	Acetate kinase
- none -	fig|923.4.peg.769	hypothetical protein	NAIFPBLK_00779	Ectoine-binding periplasmic protein TeaA	LV475_03920	TRAP transporter substrate-binding protein DctP	R3_03910	C4-dicarboxylate ABC transporter
- none -	fig|923.4.peg.770	hypothetical protein	NAIFPBLK_00780	Ectoine TRAP transporter small permease protein TeaB	LV475_03925	TRAP transporter small permease	R3_03915	TRAP transporter small permease subunit
TRAP Transporter collection	fig|923.4.peg.771	TRAP-type C4-dicarboxylate transport system, large permease component	NAIFPBLK_00781	Ectoine TRAP transporter large permease protein TeaC	LV475_03930	TRAP transporter large permease	R3_03920	C4-dicarboxylate ABC transporter permease
Rhamnose containing glycans; <br>dTDP-rhamnose synthesis	fig|923.4.peg.772	Glucose-1-phosphate thymidylyltransferase (EC 2.7.7.24)	NAIFPBLK_00782	N-acetylmuramate alpha-1-phosphate uridylyltransferase	LV475_03935	nucleotidyltransferase family protein	R3_03925	NTP transferase domain-containing protein
- none -	fig|923.4.peg.773	Phosphotransferase involved in threonylcarbamoyladenosine t(6)A37 formation in tRNA	NAIFPBLK_00783	N-acetylmuramate/N-acetylglucosamine kinase	LV475_03940	phosphotransferase	R3_03930	Phosphotransferase
- none -	fig|923.4.peg.774	Protein-methionine-sulfoxide reductase catalytic subunit MsrP	NAIFPBLK_00784	Protein-methionine-sulfoxide reductase catalytic subunit MsrP	LV475_03945	protein-methionine-sulfoxide reductase catalytic subunit MsrP	R3_03935	Protein-methionine-sulfoxide reductase catalytic subunit MsrP
- none -	fig|923.4.peg.775	Protein-methionine-sulfoxide reductase heme-binding subunit MsrQ	NAIFPBLK_00785	Protein-methionine-sulfoxide reductase heme-binding subunit MsrQ	LV475_03950	sulfoxide reductase heme-binding subunit YedZ	R3_03940	Protein-methionine-sulfoxide reductase heme-binding subunit MsrQ
- none -	fig|923.4.peg.776	Sulfide:quinone oxidoreductase, Type VI	NAIFPBLK_00786	Sulfide-quinone reductase	LV475_03955	FAD-dependent oxidoreductase	R3_03945	NAD(P)/FAD-dependent oxidoreductase
- none -	fig|923.4.peg.777	hypothetical protein	NAIFPBLK_00787	hypothetical protein	LV475_03960	hypothetical protein	R3_03950	hypothetical protein
Recycling of Peptidoglycan Amino Acids	fig|923.4.peg.778	UDP-N-acetylmuramate:L-alanyl-gamma-D-glutamyl-meso-diaminopimelate ligase (EC 6.3.2.-)	NAIFPBLK_00788	UDP-N-acetylmuramate--L-alanyl-gamma-D-glutamyl-meso-2%2C6-diaminoheptandioate ligase	LV475_03965	UDP-N-acetylmuramate:L-alanyl-gamma-D-glutamyl- meso-diaminopimelate ligase	R3_03955	UDP-N-acetylmuramate:L-alanyl-gamma-D-glutamyl- me so-diaminopimelate ligase
- none -	fig|923.4.peg.779	Flavin prenyltransferase UbiX	NAIFPBLK_00789	Flavin prenyltransferase UbiX	LV475_03970	UbiX family flavin prenyltransferase	R3_03960	Flavin prenyltransferase UbiX
- none -	fig|923.4.peg.780	Uncharacterized protein, similar to the N-terminal domain of Lon protease	NAIFPBLK_00790	hypothetical protein	LV475_03975	LON peptidase substrate-binding domain-containing protein	R3_03965	Lon N-terminal domain-containing protein
- none -	fig|923.4.peg.781	Thioredoxin	NAIFPBLK_00791	Putative thioredoxin 2	LV475_03980	thioredoxin	R3_03970	Thioredoxin
- none -	fig|923.4.peg.782	Auxin efflux carrier family protein	NAIFPBLK_00792	hypothetical protein	LV475_03985	AEC family transporter	R3_03975	AEC family transporter
Peptidyl-prolyl cis-trans isomerase; <br>Potassium homeostasis	fig|923.4.peg.783	FKBP-type peptidyl-prolyl cis-trans isomerase SlyD (EC 5.2.1.8)	NAIFPBLK_00793	FKBP-type peptidyl-prolyl cis-trans isomerase SlyD	LV475_03990	peptidylprolyl isomerase	R3_03980	Peptidyl-prolyl cis-trans isomerase
- none -	fig|923.4.peg.784	Putative protease	NAIFPBLK_00794	hypothetical protein	LV475_03995	PDZ domain-containing protein	R3_03985	M61 family metallopeptidase
Flagellar motility	fig|923.4.peg.785	Flagellar motor rotation protein MotB	NAIFPBLK_00795	Motility protein B	LV475_04000	OmpA family protein	R3_03990	OmpA-like domain-containing protein
Flagellar motility	fig|923.4.peg.786	Flagellar motor rotation protein MotA	NAIFPBLK_00796	Chemotaxis protein PomA	LV475_04005	MotA/TolQ/ExbB proton channel family protein	R3_03995	Flagellar motor protein PomA
- none -	fig|923.4.peg.787	hypothetical protein	NAIFPBLK_00797	Bifunctional ligase/repressor BirA	LV475_04010	biotin--[acetyl-CoA-carboxylase] ligase	R3_04000	Biotin--[acetyl-CoA-carboxylase] ligase
Coenzyme A Biosynthesis; <br>Coenzyme A Biosynthesis cluster	fig|923.4.peg.788	Pantothenate kinase type III, CoaX-like (EC 2.7.1.33)	NAIFPBLK_00798	Type III pantothenate kinase	LV475_04015	type III pantothenate kinase	R3_04005	Type III pantothenate kinase
Mycobacterium virulence operon involved in protein synthesis (SSU ribosomal proteins); <br>Translation elongation factors bacterial	fig|923.4.peg.789	Translation elongation factor Tu	NAIFPBLK_00803	Elongation factor Tu	LV475_04040	elongation factor Tu	R3_04030	Elongation factor Tu
- none -	fig|923.4.peg.790	Protein translocase subunit SecE	NAIFPBLK_00805	Protein translocase subunit SecE	LV475_04050	preprotein translocase subunit SecE	R3_04040	Protein translocase subunit SecE
Transcription factors bacterial	fig|923.4.peg.791	Transcription antitermination protein NusG	NAIFPBLK_00806	Transcription termination/antitermination protein NusG	LV475_04055	transcription termination/antitermination protein NusG	R3_04045	Transcription termination/antitermination protein NusG
Ribosome LSU bacterial	fig|923.4.peg.792	LSU ribosomal protein L11p (L12e)	NAIFPBLK_00807	50S ribosomal protein L11	LV475_04060	50S ribosomal protein L11	R3_04050	50S ribosomal protein L11
Ribosome LSU bacterial	fig|923.4.peg.793	LSU ribosomal protein L1p (L10Ae)	NAIFPBLK_00808	50S ribosomal protein L1	LV475_04065	50S ribosomal protein L1	R3_04055	50S ribosomal protein L1
Ribosome LSU bacterial	fig|923.4.peg.794	LSU ribosomal protein L10p (P0)	NAIFPBLK_00809	50S ribosomal protein L10	LV475_04070	50S ribosomal protein L10	R3_04060	50S ribosomal protein L10
- none -	fig|923.4.peg.795	LSU ribosomal protein L7p/L12p (P1/P2)	NAIFPBLK_00810	50S ribosomal protein L7/L12	LV475_04075	50S ribosomal protein L7/L12	R3_04065	50S ribosomal protein L7/L12
Mycobacterium virulence operon involved in DNA transcription; <br>RNA polymerase bacterial	fig|923.4.peg.796	DNA-directed RNA polymerase beta subunit (EC 2.7.7.6)	NAIFPBLK_00811	DNA-directed RNA polymerase subunit beta	LV475_04080	DNA-directed RNA polymerase subunit beta	R3_04070	DNA-directed RNA polymerase subunit beta
Mycobacterium virulence operon involved in DNA transcription; <br>RNA polymerase bacterial	fig|923.4.peg.797	DNA-directed RNA polymerase beta' subunit (EC 2.7.7.6)	NAIFPBLK_00812	DNA-directed RNA polymerase subunit beta'	LV475_04085	DNA-directed RNA polymerase subunit beta'	R3_04075	DNA-directed RNA polymerase subunit beta'
Mycobacterium virulence operon involved in protein synthesis (SSU ribosomal proteins); <br>Ribosome SSU bacterial	fig|923.4.peg.798	SSU ribosomal protein S12p (S23e)	NAIFPBLK_00813	30S ribosomal protein S12	LV475_04090	30S ribosomal protein S12	R3_04080	30S ribosomal protein S12
Mycobacterium virulence operon involved in protein synthesis (SSU ribosomal proteins); <br>Ribosome SSU bacterial	fig|923.4.peg.799	SSU ribosomal protein S7p (S5e)	NAIFPBLK_00814	30S ribosomal protein S7	LV475_04095	30S ribosomal protein S7	R3_04085	30S ribosomal protein S7
Mycobacterium virulence operon involved in protein synthesis (SSU ribosomal proteins); <br>Translation elongation factor G family; <br>Translation elongation factors bacterial	fig|923.4.peg.800	Translation elongation factor G	NAIFPBLK_00815	Elongation factor G	LV475_04100	elongation factor G	R3_04090	Elongation factor G
Mycobacterium virulence operon involved in protein synthesis (SSU ribosomal proteins); <br>Translation elongation factors bacterial	fig|923.4.peg.801	Translation elongation factor Tu	NAIFPBLK_00816	Elongation factor Tu	LV475_04105	elongation factor Tu	R3_04095	Elongation factor Tu
Ribosome SSU bacterial	fig|923.4.peg.802	SSU ribosomal protein S10p (S20e)	NAIFPBLK_00817	30S ribosomal protein S10	LV475_04110	30S ribosomal protein S10	R3_04100	30S ribosomal protein S10
Ribosome LSU bacterial	fig|923.4.peg.803	LSU ribosomal protein L3p (L3e)	NAIFPBLK_00818	50S ribosomal protein L3	LV475_04115	50S ribosomal protein L3	R3_04105	50S ribosomal protein L3
Ribosome LSU bacterial	fig|923.4.peg.804	LSU ribosomal protein L4p (L1e)	NAIFPBLK_00819	50S ribosomal protein L4	LV475_04120	50S ribosomal protein L4	R3_04110	50S ribosomal protein L4
Ribosome LSU bacterial	fig|923.4.peg.805	LSU ribosomal protein L23p (L23Ae)	NAIFPBLK_00820	50S ribosomal protein L23	LV475_04125	50S ribosomal protein L23	R3_04115	50S ribosomal protein L23
Ribosome LSU bacterial	fig|923.4.peg.806	LSU ribosomal protein L2p (L8e)	NAIFPBLK_00821	50S ribosomal protein L2	LV475_04130	50S ribosomal protein L2	R3_04120	50S ribosomal protein L2
Ribosome SSU bacterial	fig|923.4.peg.807	SSU ribosomal protein S19p (S15e)	NAIFPBLK_00822	30S ribosomal protein S19	LV475_04135	30S ribosomal protein S19	R3_04125	30S ribosomal protein S19
Ribosome LSU bacterial	fig|923.4.peg.808	LSU ribosomal protein L22p (L17e)	NAIFPBLK_00823	50S ribosomal protein L22	LV475_04140	50S ribosomal protein L22	R3_04130	50S ribosomal protein L22
Ribosome SSU bacterial	fig|923.4.peg.809	SSU ribosomal protein S3p (S3e)	NAIFPBLK_00824	30S ribosomal protein S3	LV475_04145	30S ribosomal protein S3	R3_04135	30S ribosomal protein S3
Ribosome LSU bacterial	fig|923.4.peg.810	LSU ribosomal protein L16p (L10e)	NAIFPBLK_00825	50S ribosomal protein L16	LV475_04150	50S ribosomal protein L16	R3_04140	50S ribosomal protein L16
Ribosome LSU bacterial	fig|923.4.peg.811	LSU ribosomal protein L29p (L35e)	NAIFPBLK_00826	50S ribosomal protein L29	LV475_04155	50S ribosomal protein L29	R3_04145	50S ribosomal protein L29
Ribosome SSU bacterial	fig|923.4.peg.812	SSU ribosomal protein S17p (S11e)	NAIFPBLK_00827	30S ribosomal protein S17	LV475_04160	30S ribosomal protein S17	R3_04150	30S ribosomal protein S17
Ribosome LSU bacterial	fig|923.4.peg.813	LSU ribosomal protein L14p (L23e)	NAIFPBLK_00828	50S ribosomal protein L14	LV475_04165	50S ribosomal protein L14	R3_04155	50S ribosomal protein L14
Ribosome LSU bacterial	fig|923.4.peg.814	LSU ribosomal protein L24p (L26e)	NAIFPBLK_00829	50S ribosomal protein L24	LV475_04170	50S ribosomal protein L24	R3_04160	50S ribosomal protein L24
Ribosome LSU bacterial	fig|923.4.peg.815	LSU ribosomal protein L5p (L11e)	NAIFPBLK_00830	50S ribosomal protein L5	LV475_04175	50S ribosomal protein L5	R3_04165	50S ribosomal protein L5
Ribosome SSU bacterial; <br>Ribosome SSU bacterial	fig|923.4.peg.816	SSU ribosomal protein S14p (S29e) @ SSU ribosomal protein S14p (S29e), zinc-independent	NAIFPBLK_00831	30S ribosomal protein S14	LV475_04180	30S ribosomal protein S14	R3_04170	30S ribosomal protein S14
Ribosome SSU bacterial	fig|923.4.peg.817	SSU ribosomal protein S8p (S15Ae)	NAIFPBLK_00832	30S ribosomal protein S8	LV475_04185	30S ribosomal protein S8	R3_04175	30S ribosomal protein S8
Ribosome LSU bacterial	fig|923.4.peg.818	LSU ribosomal protein L6p (L9e)	NAIFPBLK_00833	50S ribosomal protein L6	LV475_04190	50S ribosomal protein L6	R3_04180	50S ribosomal protein L6
Ribosome LSU bacterial	fig|923.4.peg.819	LSU ribosomal protein L18p (L5e)	NAIFPBLK_00834	50S ribosomal protein L18	LV475_04195	50S ribosomal protein L18	R3_04185	50S ribosomal protein L18
Ribosome SSU bacterial	fig|923.4.peg.820	SSU ribosomal protein S5p (S2e)	NAIFPBLK_00835	30S ribosomal protein S5	LV475_04200	30S ribosomal protein S5	R3_04190	30S ribosomal protein S5
Ribosome LSU bacterial	fig|923.4.peg.821	LSU ribosomal protein L30p (L7e)	NAIFPBLK_00836	50S ribosomal protein L30	LV475_04205	50S ribosomal protein L30	R3_04195	50S ribosomal protein L30
Ribosome LSU bacterial	fig|923.4.peg.822	LSU ribosomal protein L15p (L27Ae)	NAIFPBLK_00837	50S ribosomal protein L15	LV475_04210	50S ribosomal protein L15	R3_04200	50S ribosomal protein L15
- none -	fig|923.4.peg.823	Protein translocase subunit SecY	NAIFPBLK_00838	Protein translocase subunit SecY	LV475_04215	preprotein translocase subunit SecY	R3_04205	Protein translocase subunit SecY
Ribosome SSU bacterial	fig|923.4.peg.824	SSU ribosomal protein S13p (S18e)	NAIFPBLK_00839	30S ribosomal protein S13	LV475_04220	30S ribosomal protein S13	R3_04210	30S ribosomal protein S13
Ribosome SSU bacterial	fig|923.4.peg.825	SSU ribosomal protein S11p (S14e)	NAIFPBLK_00840	30S ribosomal protein S11	LV475_04225	30S ribosomal protein S11	R3_04215	30S ribosomal protein S11
Ribosome SSU bacterial	fig|923.4.peg.826	SSU ribosomal protein S4p (S9e) @ SSU ribosomal protein S4p (S9e), zinc-independent	NAIFPBLK_00841	30S ribosomal protein S4	LV475_04230	30S ribosomal protein S4	R3_04220	30S ribosomal protein S4
RNA polymerase bacterial	fig|923.4.peg.827	DNA-directed RNA polymerase alpha subunit (EC 2.7.7.6)	NAIFPBLK_00842	DNA-directed RNA polymerase subunit alpha	LV475_04235	DNA-directed RNA polymerase subunit alpha	R3_04225	DNA-directed RNA polymerase subunit alpha
Ribosome LSU bacterial	fig|923.4.peg.828	LSU ribosomal protein L17p	NAIFPBLK_00843	50S ribosomal protein L17	LV475_04240	50S ribosomal protein L17	R3_04230	50S ribosomal protein L17
- none -	fig|923.4.peg.829	hypothetical protein	NAIFPBLK_00844	hypothetical protein	LV475_04245	DUF302 domain-containing protein	R3_04235	DUF302 domain-containing protein
- none -	fig|923.4.peg.830	hypothetical protein	NAIFPBLK_00845	hypothetical protein	LV475_04250	hypothetical protein	R3_04240	hypothetical protein
DNA repair, UvrABC system	fig|923.4.peg.831	Excinuclease ABC subunit B	NAIFPBLK_00846	UvrABC system protein B	LV475_04255	excinuclease ABC subunit UvrB	R3_04245	UvrABC system protein B
RNA processing and degradation, bacterial	fig|923.4.peg.832	3'-to-5' exoribonuclease RNase R	NAIFPBLK_00847	Ribonuclease R	LV475_04260	ribonuclease R	R3_04250	Ribonuclease R
- none -	fig|923.4.peg.833	23S rRNA (guanosine(2251)-2'-O)-methyltransferase (EC 2.1.1.185)	NAIFPBLK_00848	23S rRNA (guanosine-2'-O-)-methyltransferase RlmB	LV475_04265	23S rRNA (guanosine(2251)-2'-O)-methyltransferase RlmB	R3_04255	23S rRNA (guanosine-2'-O-)-methyltransferase RlmB
Glutamine, Glutamate, Aspartate and Asparagine Biosynthesis; <br>Threonine and Homoserine Biosynthesis	fig|923.4.peg.834	Aspartate aminotransferase (EC 2.6.1.1)	NAIFPBLK_00849	Aspartate/prephenate aminotransferase	LV475_04270	pyridoxal phosphate-dependent aminotransferase	R3_04260	Aminotransferase
DNA repair, bacterial; <br>DNA repair system including RecA, MutS and a hypothetical protein; <br>RecA and RecX	fig|923.4.peg.835	RecA protein	NAIFPBLK_00850	Protein RecA	LV475_04275	recombinase RecA	R3_04265	Protein RecA
DNA repair system including RecA, MutS and a hypothetical protein; <br>RecA and RecX	fig|923.4.peg.836	Regulatory protein RecX	NAIFPBLK_00851	Regulatory protein RecX	LV475_04280	recombination regulator RecX	R3_04270	Regulatory protein RecX
tRNA aminoacylation, Ala	fig|923.4.peg.837	Alanyl-tRNA synthetase (EC 6.1.1.7)	NAIFPBLK_00852	Alanine--tRNA ligase	LV475_04285	alanine--tRNA ligase	R3_04275	Alanine--tRNA ligase
- none -	fig|923.4.peg.838	hypothetical protein
Lysine Biosynthesis DAP Pathway; <br>Lysine Biosynthesis DAP Pathway, GJO scratch; <br>Threonine and Homoserine Biosynthesis	fig|923.4.peg.839	Aspartokinase (EC 2.7.2.4)	NAIFPBLK_00853	Aspartokinase	LV475_04290	aspartate kinase	R3_04280	Aspartokinase
Carbon Starvation; <br>Carbon storage regulator	fig|923.4.peg.840	Carbon storage regulator	NAIFPBLK_00854	Translational regulator CsrA	LV475_04295	carbon storage regulator CsrA	R3_04285	Translational regulator CsrA
- none -	fig|923.4.peg.841	Alcohol dehydrogenase	NAIFPBLK_00856	Benzil reductase ((S)-benzoin forming)	LV475_04305	SDR family NAD(P)-dependent oxidoreductase	R3_04295	SDR family NAD(P)-dependent oxidoreductase
- none -	fig|923.4.peg.842	diguanylate cyclase/phosphodiesterase (GGDEF & EAL domains) with PAS/PAC sensor(s)	NAIFPBLK_00857	hypothetical protein	LV475_04310	diguanylate cyclase	R3_04300	Diguanylate cyclase
Protein deglycation	fig|923.4.peg.843	Ribulosamine/erythrulosamine 3-kinase potentially involved in protein deglycation	NAIFPBLK_00858	putative ketoamine kinase	LV475_04315	fructosamine kinase family protein	R3_04305	Fructosamine kinase family protein
- none -	fig|923.4.peg.844	Acyl-CoA:1-acyl-sn-glycerol-3-phosphate acyltransferase (EC 2.3.1.51)	NAIFPBLK_00859	hypothetical protein	LV475_04320	1-acyl-sn-glycerol-3-phosphate acyltransferase	R3_04310	PlsC domain-containing protein
Glycyl-tRNA synthetase; <br>Glycyl-tRNA synthetase containing cluster; <br>tRNA aminoacylation, Gly	fig|923.4.peg.845	Glycyl-tRNA synthetase beta chain (EC 6.1.1.14)	NAIFPBLK_00860	Glycine--tRNA ligase beta subunit	LV475_04325	glycine--tRNA ligase subunit beta	R3_04315	Glycine--tRNA ligase beta subunit
Glycyl-tRNA synthetase; <br>Glycyl-tRNA synthetase containing cluster; <br>tRNA aminoacylation, Gly	fig|923.4.peg.846	Glycyl-tRNA synthetase alpha chain (EC 6.1.1.14)	NAIFPBLK_00861	Glycine--tRNA ligase alpha subunit	LV475_04330	glycine--tRNA ligase subunit alpha	R3_04320	Glycine--tRNA ligase alpha subunit
- none -	fig|923.4.peg.847	Hnh endonuclease			LV475_04335	DUF3427 domain-containing protein
Auxin biosynthesis; <br>Chorismate: Intermediate for synthesis of Tryptophan, PAPA antibiotics, PABA, 3-hydroxyanthranilate and more.; <br>Tryptophan synthesis	fig|923.4.peg.848	Anthranilate phosphoribosyltransferase (EC 2.4.2.18)	NAIFPBLK_00862	Anthranilate phosphoribosyltransferase	LV475_04340	anthranilate phosphoribosyltransferase	R3_04325	Anthranilate phosphoribosyltransferase
Chorismate: Intermediate for synthesis of Tryptophan, PAPA antibiotics, PABA, 3-hydroxyanthranilate and more.; <br>Tryptophan synthesis	fig|923.4.peg.849	Indole-3-glycerol phosphate synthase (EC 4.1.1.48)	NAIFPBLK_00863	Indole-3-glycerol phosphate synthase	LV475_04345	indole-3-glycerol phosphate synthase TrpC	R3_04330	Indole-3-glycerol phosphate synthase
- none -	fig|923.4.peg.850	Protein YhfA	NAIFPBLK_00864	Protein YhfA	LV475_04350	OsmC family protein	R3_04335	Peroxiredoxin
Polyamine Metabolism	fig|923.4.peg.851	S-adenosylmethionine decarboxylase proenzyme (EC 4.1.1.50), prokaryotic class 1A	NAIFPBLK_00865	S-adenosylmethionine decarboxylase proenzyme	LV475_04355	adenosylmethionine decarboxylase	R3_04340	S-adenosylmethionine decarboxylase proenzyme
- none -	fig|923.4.peg.852	hypothetical protein	NAIFPBLK_00866	Anaerobic glycerol-3-phosphate dehydrogenase subunit C	LV475_04360	4Fe-4S dicluster domain-containing protein	R3_04345	4Fe-4S dicluster domain-containing protein
Ribosome LSU bacterial	fig|923.4.peg.853	LSU ribosomal protein L13p (L13Ae)	NAIFPBLK_00867	50S ribosomal protein L13	LV475_04365	50S ribosomal protein L13	R3_04350	50S ribosomal protein L13
Ribosome SSU bacterial	fig|923.4.peg.854	SSU ribosomal protein S9p (S16e)	NAIFPBLK_00868	30S ribosomal protein S9	LV475_04370	30S ribosomal protein S9	R3_04355	30S ribosomal protein S9
- none -	fig|923.4.peg.855	hypothetical protein	NAIFPBLK_00869	hypothetical protein	LV475_04375	SEL1-like repeat protein	R3_04360	PG-binding-1 domain-containing protein
- none -	fig|923.4.peg.856	Outer membrane beta-barrel assembly protein BamD	NAIFPBLK_00870	Outer membrane protein assembly factor BamD	LV475_04380	outer membrane protein assembly factor BamD	R3_04365	Outer membrane protein assembly factor BamD
- none -	fig|923.4.peg.857	LSU rRNA pseudouridine(1911/1915/1917) synthase (EC 5.4.99.23)	NAIFPBLK_00871	Ribosomal large subunit pseudouridine synthase D	LV475_04385	23S rRNA pseudouridine(1911/1915/1917) synthase RluD	R3_04370	Pseudouridine synthase
- none -	fig|923.4.peg.858	FIG00003370: Multicopper polyphenol oxidase	NAIFPBLK_00872	Polyphenol oxidase	LV475_04390	peptidoglycan editing factor PgeF	R3_04375	Purine nucleoside phosphorylase
Orphan regulatory proteins	fig|923.4.peg.859	Glycine cleavage system transcriptional antiactivator GcvR	NAIFPBLK_00873	hypothetical protein	LV475_04395	amino acid-binding protein	R3_04380	Amino acid-binding protein
Translation termination factors bacterial	fig|923.4.peg.860	Peptide deformylase (EC 3.5.1.88)	NAIFPBLK_00874	Peptide deformylase	LV475_04400	peptide deformylase	R3_04385	Peptide deformylase
- none -	fig|923.4.peg.861	hypothetical protein	NAIFPBLK_00875	UDP-2%2C3-diacylglucosamine hydrolase	LV475_04405	UDP-2%2C3-diacylglucosamine diphosphatase	R3_04390	UDP-2%2C3-diacylglucosamine diphosphatase
- none -	fig|923.4.peg.862	Chaperone protein ClpB (ATP-dependent unfoldase)	NAIFPBLK_00876	Chaperone protein ClpB	LV475_04410	ATP-dependent chaperone ClpB	R3_04395	Chaperone protein ClpB
- none -	fig|923.4.peg.863	Uncharacterized protein, MJ0678-like	NAIFPBLK_00877	hypothetical protein	LV475_04415	TIGR00341 family protein	R3_04400	TIGR00341 family protein
- none -	fig|923.4.peg.864	Orotate phosphoribosyltransferase (EC 2.4.2.10)	NAIFPBLK_00878	Orotate phosphoribosyltransferase	LV475_04420	orotate phosphoribosyltransferase	R3_04405	Orotate phosphoribosyltransferase
Ribosome SSU bacterial	fig|923.4.peg.865	SSU ribosomal protein S20p	NAIFPBLK_00879	30S ribosomal protein S20	LV475_04425	30S ribosomal protein S20	R3_04410	30S ribosomal protein S20
- none -	fig|923.4.peg.866	Helicase PriA essential for oriC/DnaA-independent DNA replication	NAIFPBLK_00880	Primosomal protein N'	LV475_04430	primosomal protein N'	R3_04415	Primosomal protein N'
Ammonia assimilation	fig|923.4.peg.867	Nitrogen regulatory protein P-II	NAIFPBLK_00881	Nitrogen regulatory protein P-II	LV475_04435	P-II family nitrogen regulator	R3_04420	Transcriptional regulator
Thiamin biosynthesis	fig|923.4.peg.868	Glycine oxidase ThiO (EC 1.4.3.19)	NAIFPBLK_00882	Glycine oxidase	LV475_04440	FAD-dependent oxidoreductase	R3_04425	FAD-dependent oxidoreductase
- none -	fig|923.4.peg.869	Type IV pilus assembly ATPase component PilU	NAIFPBLK_00884	Twitching mobility protein	LV475_04450	PilT/PilU family type 4a pilus ATPase	R3_04435	Type IV pili twitching motility protein PilT
- none -	fig|923.4.peg.870	Type IV pilus assembly ATPase component PilU	NAIFPBLK_00885	Twitching mobility protein	LV475_04455	PilT/PilU family type 4a pilus ATPase	R3_04440	PilT/PilU family type 4a pilus ATPase
Type IV pilus	fig|923.4.peg.871	Twitching motility protein PilT	NAIFPBLK_00886	Twitching mobility protein	LV475_04460	type IV pilus twitching motility protein PilT	R3_04445	Type IV pili twitching motility protein PilT
- none -	fig|923.4.peg.872	Pyridoxal phosphate-containing protein YggS	NAIFPBLK_00887	Pyridoxal phosphate homeostasis protein	LV475_04465	YggS family pyridoxal phosphate-dependent enzyme	R3_04450	Pyridoxal phosphate homeostasis protein
Proline Synthesis	fig|923.4.peg.873	Pyrroline-5-carboxylate reductase (EC 1.5.1.2)	NAIFPBLK_00888	Pyrroline-5-carboxylate reductase	LV475_04470	pyrroline-5-carboxylate reductase	R3_04455	Pyrroline-5-carboxylate reductase
- none -	fig|923.4.peg.874	Cell division integral membrane protein, YggT and half-length relatives	NAIFPBLK_00889	hypothetical protein	LV475_04475	YggT family protein	R3_04460	YggT family protein
- none -	fig|923.4.peg.875	Homoserine O-acetyltransferase (EC 2.3.1.31)	NAIFPBLK_00890	Homoserine O-succinyltransferase	LV475_04480	homoserine O-acetyltransferase	R3_04465	Homoserine O-succinyltransferase
- none -	fig|923.4.peg.876	Methionine biosynthesis protein MetW	NAIFPBLK_00891	Bifunctional methionine biosynthesis protein MetXA/MetW	LV475_04485	methionine biosynthesis protein MetW	R3_04470	Methionine biosynthesis protein MetW
- none -	fig|923.4.peg.877	Methyltransferase small	NAIFPBLK_00892	Ribosomal RNA large subunit methyltransferase G	LV475_04490	methyltransferase	R3_04475	Methyltransferase
- none -	fig|923.4.peg.878	Zinc uptake regulation protein Zur	NAIFPBLK_00893	Zinc uptake regulation protein	LV475_04495	transcriptional repressor	R3_04480	Ferric uptake regulation protein
- none -	fig|923.4.peg.879	MBL-fold metallo-hydrolase superfamily	NAIFPBLK_00894	Hydroxyacylglutathione hydrolase	LV475_04500	MBL fold metallo-hydrolase	R3_04485	MBL fold metallo-hydrolase
- none -	fig|923.4.peg.880	hypothetical protein	NAIFPBLK_00895	hypothetical protein	LV475_04505	YeeE/YedE family protein	R3_04490	YeeE/YedE family protein
- none -	fig|923.4.peg.881	hypothetical protein	NAIFPBLK_00896	hypothetical protein	LV475_04510	YeeE/YedE family protein	R3_04495	YeeE/YedE family protein
- none -	fig|923.4.peg.882	hypothetical protein			LV475_04515	hypothetical protein
- none -	fig|923.4.peg.883	hypothetical protein	NAIFPBLK_00897	hypothetical protein	LV475_04520	hypothetical protein	R3_04500	hypothetical protein
- none -	fig|923.4.peg.884	hypothetical protein	NAIFPBLK_00898	hypothetical protein	LV475_04525	sulfurtransferase	R3_04505	Sulfurtransferase
- none -	fig|923.4.peg.885	hypothetical protein	NAIFPBLK_00899	hypothetical protein	LV475_04530	host attachment protein	R3_04510	Protein required for attachment to host cells
- none -	fig|923.4.peg.886	hypothetical protein	NAIFPBLK_00900	hypothetical protein	LV475_04535	acetyltransferase	R3_04515	Acetyltransferase
- none -	fig|923.4.peg.887	hypothetical protein	NAIFPBLK_00901	hypothetical protein	LV475_04540	hypothetical protein	R3_04520	hypothetical protein
Rhamnose containing glycans; <br>dTDP-rhamnose synthesis	fig|923.4.peg.888	dTDP-glucose 4,6-dehydratase (EC 4.2.1.46)	NAIFPBLK_00902	Bifunctional polymyxin resistance protein ArnA	LV475_04545	GDP-mannose 4%2C6-dehydratase	R3_04525	UDP-glucuronate decarboxylase
- none -	fig|923.4.peg.889	bi-functional transferase/deacetylase	NAIFPBLK_00903	hypothetical protein	LV475_04550	glycosyltransferase	R3_04530	Glycosyltransferase
- none -	fig|923.4.peg.890	hypothetical protein	NAIFPBLK_00904	Beta-barrel assembly-enhancing protease	LV475_04555	tetratricopeptide repeat protein	R3_04535	Tetratricopeptide repeat protein
Cysteine Biosynthesis	fig|923.4.peg.891	Sulfate permease	NAIFPBLK_00905	Bicarbonate transporter BicA	LV475_04560	SulP family inorganic anion transporter	R3_04540	Sulfate transporter
- none -	fig|923.4.peg.892	Universal stress protein UspA and related nucleotide-binding proteins	NAIFPBLK_00906	hypothetical protein	LV475_04565	universal stress protein	R3_04545	Universal stress protein
- none -	fig|923.4.peg.893	Cytochrome c family protein	NAIFPBLK_00907	hypothetical protein	LV475_04570	c-type cytochrome	R3_04550	C-type cytochrome
- none -	fig|923.4.peg.894	hypothetical protein	NAIFPBLK_00908	hypothetical protein	LV475_04575	hypothetical protein	R3_04555	hypothetical protein
- none -	fig|923.4.peg.895	Cytochrome c family protein	NAIFPBLK_00909	hypothetical protein	LV475_04580	cytochrome c	R3_04560	cytochrome c
- none -	fig|923.4.peg.896	Flavocytochrome c:sulfide dehydrogenase	NAIFPBLK_00910	Sulfide dehydrogenase [flavocytochrome c] flavoprotein chain	LV475_04585	NAD(P)/FAD-dependent oxidoreductase	R3_04565	Pyridine nucleotide-disulfide oxidoreductase
- none -	fig|923.4.peg.897	hypothetical protein	NAIFPBLK_00911	hypothetical protein	LV475_04590	cytochrome C	R3_04570	Cytochrome c domain-containing protein
- none -	fig|923.4.peg.898	hypothetical protein
- none -	fig|923.4.peg.899	Dethiobiotin synthase BioD (EC 6.3.3.3)	NAIFPBLK_00912	ATP-dependent dethiobiotin synthetase BioD	LV475_04595	dethiobiotin synthase	R3_04575	ATP-dependent dethiobiotin synthetase BioD
De Novo Purine Biosynthesis	fig|923.4.peg.900	Phosphoribosylaminoimidazole-succinocarboxamide synthase (EC 6.3.2.6)	NAIFPBLK_00913	Phosphoribosylaminoimidazole-succinocarboxamide synthase	LV475_04600	phosphoribosylaminoimidazolesuccinocarboxamide synthase	R3_04580	Phosphoribosylaminoimidazole-succinocarboxamide synthase
- none -	fig|923.4.peg.901	hypothetical protein	NAIFPBLK_00914	Thiol-disulfide oxidoreductase ResA	LV475_04605	TlpA family protein disulfide reductase	R3_04585	Redoxin domain-containing protein
- none -	fig|923.4.peg.902	Formamidopyrimidine-DNA glycosylase (EC 3.2.2.23)	NAIFPBLK_00915	Formamidopyrimidine-DNA glycosylase	LV475_04610	bifunctional DNA-formamidopyrimidine glycosylase/DNA-(apurinic or apyrimidinic site) lyase	R3_04590	Formamidopyrimidine-DNA glycosylase
Ribosome LSU bacterial; <br>Ribosome LSU bacterial	fig|923.4.peg.903	LSU ribosomal protein L33p @ LSU ribosomal protein L33p, zinc-independent	NAIFPBLK_00916	50S ribosomal protein L33	LV475_04615	50S ribosomal protein L33	R3_04595	50S ribosomal protein L33
Ribosome LSU bacterial	fig|923.4.peg.904	LSU ribosomal protein L28p @ LSU ribosomal protein L28p, zinc-independent	NAIFPBLK_00917	50S ribosomal protein L28	LV475_04620	50S ribosomal protein L28	R3_04600	50S ribosomal protein L28
- none -	fig|923.4.peg.905	Transporter, sodium/sulfate symporter family	NAIFPBLK_00918	hypothetical protein	LV475_04625	SLC13 family permease	R3_04605	SLC13 family permease
- none -	fig|923.4.peg.906	hypothetical protein	NAIFPBLK_00919	Sugar-phosphatase AraL	LV475_04630	TIGR01458 family HAD-type hydrolase	R3_04610	TIGR01458 family HAD-type hydrolase
tRNA aminoacylation, Trp	fig|923.4.peg.907	Tryptophanyl-tRNA synthetase (EC 6.1.1.2)	NAIFPBLK_00920	Tryptophan--tRNA ligase	LV475_04635	tryptophan--tRNA ligase	R3_04615	Tryptophan--tRNA ligase
- none -	fig|923.4.peg.908	NAD(P)H-hydrate epimerase (EC 5.1.99.6) / ADP-dependent (S)-NAD(P)H-hydrate dehydratase (EC 4.2.1.136)	NAIFPBLK_00921	Bifunctional NAD(P)H-hydrate repair enzyme Nnr	LV475_04640	NAD(P)H-hydrate dehydratase	R3_04620	Bifunctional NAD(P)H-hydrate repair enzyme
- none -	fig|923.4.peg.909	tRNA threonylcarbamoyladenosine biosynthesis protein TsaE	NAIFPBLK_00922	tRNA threonylcarbamoyladenosine biosynthesis protein TsaE	LV475_04645	tRNA (adenosine(37)-N6)-threonylcarbamoyltransferase complex ATPase subunit type 1 TsaE	R3_04625	t(6)A37 threonylcarbamoyladenosine biosynthesis protein TsaE
Murein Hydrolases; <br>Recycling of Peptidoglycan Amino Acids	fig|923.4.peg.910	N-acetylmuramoyl-L-alanine amidase (EC 3.5.1.28)	NAIFPBLK_00923	N-acetylmuramoyl-L-alanine amidase AmiC	LV475_04650	N-acetylmuramoyl-L-alanine amidase	R3_04630	N-acetylmuramoyl-L-alanine amidase
DNA repair, bacterial MutL-MutS system	fig|923.4.peg.911	DNA mismatch repair protein MutL	NAIFPBLK_00924	DNA mismatch repair protein MutL	LV475_04655	DNA mismatch repair endonuclease MutL	R3_04635	DNA mismatch repair protein MutL
- none -	fig|923.4.peg.912	tRNA dimethylallyltransferase (EC 2.5.1.75)	NAIFPBLK_00925	tRNA dimethylallyltransferase	LV475_04660	tRNA (adenosine(37)-N6)-dimethylallyltransferase MiaA	R3_04640	tRNA dimethylallyltransferase
Hfl operon; <br>Polyadenylation bacterial	fig|923.4.peg.913	RNA-binding protein Hfq	NAIFPBLK_00926	RNA-binding protein Hfq	LV475_04665	RNA chaperone Hfq	R3_04645	RNA-binding protein Hfq
- none -	fig|923.4.peg.914	Ribosome LSU-associated GTP-binding protein HflX	NAIFPBLK_00927	GTPase HflX	LV475_04670	GTPase HflX	R3_04650	GTPase HflX
Hfl operon	fig|923.4.peg.915	HflK protein	NAIFPBLK_00928	Modulator of FtsH protease HflK	LV475_04675	FtsH protease activity modulator HflK	R3_04655	Protein HflK
Hfl operon	fig|923.4.peg.916	HflC protein	NAIFPBLK_00929	Modulator of FtsH protease HflC	LV475_04680	protease modulator HflC	R3_04660	Protein HflC
- none -	fig|923.4.peg.917	hypothetical protein	NAIFPBLK_00930	hypothetical protein	LV475_04685	DUF2065 domain-containing protein	R3_04665	DUF2065 domain-containing protein
Histidine Biosynthesis	fig|923.4.peg.918	ATP phosphoribosyltransferase regulatory subunit (EC 2.4.2.17)	NAIFPBLK_00931	ATP phosphoribosyltransferase regulatory subunit	LV475_04690	ATP phosphoribosyltransferase regulatory subunit	R3_04670	ATP phosphoribosyltransferase regulatory subunit
Purine conversions	fig|923.4.peg.919	Adenylosuccinate synthetase (EC 6.3.4.4)	NAIFPBLK_00932	Adenylosuccinate synthetase	LV475_04695	adenylosuccinate synthase	R3_04675	Adenylosuccinate synthetase
Ribosome SSU bacterial	fig|923.4.peg.920	SSU ribosomal protein S16p	NAIFPBLK_00933	30S ribosomal protein S16	LV475_04700	30S ribosomal protein S16	R3_04680	30S ribosomal protein S16
- none -	fig|923.4.peg.921	16S rRNA processing protein RimM	NAIFPBLK_00934	Ribosome maturation factor RimM	LV475_04705	ribosome maturation factor RimM	R3_04685	Ribosome maturation factor RimM
- none -	fig|923.4.peg.922	tRNA (guanine(37)-N(1))-methyltransferase (EC 2.1.1.228)	NAIFPBLK_00935	tRNA (guanine-N(1)-)-methyltransferase	LV475_04710	tRNA (guanosine(37)-N1)-methyltransferase TrmD	R3_04690	tRNA (guanine-N(1)-)-methyltransferase
Ribosome LSU bacterial	fig|923.4.peg.923	LSU ribosomal protein L19p	NAIFPBLK_00936	50S ribosomal protein L19	LV475_04715	50S ribosomal protein L19	R3_04695	50S ribosomal protein L19
- none -	fig|923.4.peg.924	hypothetical protein	NAIFPBLK_00937	hypothetical protein	LV475_04720	DUF429 domain-containing protein	R3_04700	DUF429 domain-containing protein
Protein chaperones	fig|923.4.peg.925	Chaperone protein HtpG	NAIFPBLK_00938	Chaperone protein HtpG	LV475_04725	molecular chaperone HtpG	R3_04705	Chaperone protein HtpG
- none -	fig|923.4.peg.926	UDP-3-O-[3-hydroxymyristoyl] N-acetylglucosamine deacetylase (EC 3.5.1.108)	NAIFPBLK_00939	UDP-3-O-acyl-N-acetylglucosamine deacetylase	LV475_04730	UDP-3-O-acyl-N-acetylglucosamine deacetylase	R3_04710	UDP-3-O-acyl-N-acetylglucosamine deacetylase
High affinity phosphate transporter and control of PHO regulon; <br>PhoR-PhoB two-component regulatory system; <br>Phosphate metabolism	fig|923.4.peg.927	Phosphate regulon transcriptional regulatory protein PhoB (SphR)	NAIFPBLK_00940	Protein-glutamate methylesterase/protein-glutamine glutaminase	LV475_04735	response regulator	R3_04715	Response regulator
- none -	fig|923.4.peg.928	hypothetical protein	NAIFPBLK_00941	2-methoxy-6-polyprenyl-1%2C4-benzoquinol methylase%2C mitochondrial	LV475_04740	methyltransferase domain-containing protein	R3_04720	Methyltransferase domain-containing protein
- none -	fig|923.4.peg.929	hypothetical protein	NAIFPBLK_00942	hypothetical protein	LV475_04745	DUF721 domain-containing protein	R3_04725	DUF721 domain-containing protein
- none -	fig|923.4.peg.930	Protein translocase subunit SecA	NAIFPBLK_00943	Protein translocase subunit SecA	LV475_04750	preprotein translocase subunit SecA	R3_04730	Protein translocase subunit SecA
- none -	fig|923.4.peg.931	hypothetical protein	NAIFPBLK_00944	hypothetical protein	LV475_04755	YdgA family protein	R3_04735	DUF945 domain-containing protein
- none -	fig|923.4.peg.932	Glutamate N-acetyltransferase (EC 2.3.1.35) @ N-acetylglutamate synthase (EC 2.3.1.1)	NAIFPBLK_00945	Arginine biosynthesis bifunctional protein ArgJ	LV475_04760	bifunctional glutamate N-acetyltransferase/amino-acid acetyltransferase ArgJ	R3_04740	Arginine biosynthesis bifunctional protein ArgJ
- none -	fig|923.4.peg.933	hypothetical protein	NAIFPBLK_00946	Thiamine-phosphate synthase	LV475_04765	thiamine phosphate synthase	R3_04745	NUDIX domain-containing protein
- none -	fig|923.4.peg.934	hypothetical protein	NAIFPBLK_00947	hypothetical protein	LV475_04770	hypothetical protein	R3_04750	hypothetical protein
- none -	fig|923.4.peg.935	hypothetical protein	NAIFPBLK_00948	putative DNA endonuclease SmrA	LV475_04775	Smr/MutS family endonuclease	R3_04755	Smr domain-containing protein
- none -	fig|923.4.peg.936	5'-nucleotidase SurE (EC 3.1.3.5)	NAIFPBLK_00949	5'-nucleotidase SurE	LV475_04780	5'/3'-nucleotidase SurE	R3_04760	5'-nucleotidase SurE
Protein-L-isoaspartate O-methyltransferase; <br>Stationary phase repair cluster	fig|923.4.peg.937	Protein-L-isoaspartate O-methyltransferase (EC 2.1.1.77)	NAIFPBLK_00950	Protein-L-isoaspartate O-methyltransferase	LV475_04785	protein-L-isoaspartate(D-aspartate) O-methyltransferase	R3_04765	Protein-L-isoaspartate O-methyltransferase
Stationary phase repair cluster	fig|923.4.peg.938	FIG139438: lipoprotein B	NAIFPBLK_00951	hypothetical protein	LV475_04790	DedA family protein	R3_04770	DedA family protein
- none -	fig|923.4.peg.939	Murein hydrolase activator NlpD	NAIFPBLK_00952	Murein hydrolase activator NlpD	LV475_04795	peptidoglycan DD-metalloendopeptidase family protein	R3_04775	LysM peptidoglycan-binding domain-containing protein
Stationary phase repair cluster; <br>Transcription initiation, bacterial sigma factors	fig|923.4.peg.940	RNA polymerase sigma factor RpoS	NAIFPBLK_00953	RNA polymerase sigma factor RpoS	LV475_04800	RNA polymerase sigma factor RpoS	R3_04780	RNA polymerase sigma factor RpoS
- none -	fig|923.4.peg.941	hypothetical protein	NAIFPBLK_00954	Transcriptional regulator SlyA	LV475_04805	MarR family transcriptional regulator	R3_04785	HTH marR-type domain-containing protein
Aminopeptidases (EC 3.4.11.-)	fig|923.4.peg.942	Cytosol aminopeptidase PepA (EC 3.4.11.1)	NAIFPBLK_00955	Cytosol aminopeptidase	LV475_04810	leucyl aminopeptidase	R3_04790	putative cytosol aminopeptidase
- none -	fig|923.4.peg.943	hypothetical protein	NAIFPBLK_00956	hypothetical protein	LV475_04815	hypothetical protein	R3_04795	hypothetical protein
CBSS-211586.9.peg.2560; <br>Pyruvate metabolism II: acetyl-CoA, acetogenesis from pyruvate	fig|923.4.peg.944	Acetate permease ActP (cation/acetate symporter)	NAIFPBLK_00957	Cation/acetate symporter ActP	LV475_04820	cation acetate symporter	R3_04800	Cation acetate symporter
CBSS-211586.9.peg.2560	fig|923.4.peg.945	FIG152265: Sodium:solute symporter associated protein	NAIFPBLK_00958	hypothetical protein	LV475_04825	DUF4212 domain-containing protein	R3_04805	DUF4212 domain-containing protein
- none -	fig|923.4.peg.946	hypothetical protein
CBSS-211586.9.peg.2560; <br>CBSS-342610.3.peg.1536	fig|923.4.peg.947	Predicted signal-transduction protein containing cAMP-binding and CBS domains	NAIFPBLK_00959	hypothetical protein	LV475_04830	DUF294 nucleotidyltransferase-like domain-containing protein	R3_04810	CBS domain-containing protein
- none -	fig|923.4.peg.948	hypothetical protein	NAIFPBLK_00960	hypothetical protein	LV475_04835	heme-binding protein	R3_04815	Heme-binding protein
- none -	fig|923.4.peg.949	Cobalt/zinc/cadmium resistance protein CzcD	NAIFPBLK_00961	Cadmium%2C cobalt and zinc/H(+)-K(+) antiporter	LV475_04840	cation diffusion facilitator family transporter	R3_04820	Cation diffusion facilitator family transporter
- none -	fig|923.4.peg.950	Thioredoxin	NAIFPBLK_00962	Chaperedoxin	LV475_04845	thioredoxin	R3_04825	Thioredoxin
- none -	fig|923.4.peg.951	DNA topoisomerase IV subunit B (EC 5.99.1.3)	NAIFPBLK_00963	DNA topoisomerase 4 subunit B	LV475_04850	DNA topoisomerase IV subunit B	R3_04830	DNA topoisomerase 4 subunit B
- none -	fig|923.4.peg.952	Outer membrane component of TAM transport system	NAIFPBLK_00964	Translocation and assembly module subunit TamA	LV475_04855	autotransporter assembly complex protein TamA	R3_04835	Autotransporter assembly factor TamA
- none -	fig|923.4.peg.953	hypothetical protein	NAIFPBLK_00965	hypothetical protein	LV475_04860	translocation/assembly module TamB domain-containing protein	R3_04840	TamB%2C inner membrane protein subunit of TAM complex
- none -	fig|923.4.peg.954	Putative membrane protease YugP	NAIFPBLK_00966	hypothetical protein	LV475_04865	zinc metallopeptidase	R3_04845	Peptidase
Histidine Biosynthesis	fig|923.4.peg.955	Histidinol-phosphatase [alternative form] (EC 3.1.3.15)	NAIFPBLK_00967	Histidinol-phosphatase	LV475_04870	inositol-phosphate phosphatase	R3_04850	Inositol-phosphate phosphatase
- none -	fig|923.4.peg.956	Undecaprenyl-diphosphatase (EC 3.6.1.27)	NAIFPBLK_00968	Undecaprenyl-diphosphatase	LV475_04875	undecaprenyl-diphosphate phosphatase	R3_04855	Undecaprenyl-diphosphatase
- none -	fig|923.4.peg.957	Septum formation protein Maf	NAIFPBLK_00969	7-methyl-GTP pyrophosphatase	LV475_04880	Maf family nucleotide pyrophosphatase	R3_04860	Nucleoside triphosphate pyrophosphatase
- none -	fig|923.4.peg.958	hypothetical protein	NAIFPBLK_00970	hypothetical protein	LV475_04885	YceD family protein	R3_04865	23S rRNA accumulation protein YceD
Ribosome LSU bacterial	fig|923.4.peg.959	LSU ribosomal protein L32p @ LSU ribosomal protein L32p, zinc-independent	NAIFPBLK_00971	50S ribosomal protein L32	LV475_04890	50S ribosomal protein L32	R3_04870	50S ribosomal protein L32
- none -	fig|923.4.peg.960	Phosphate:acyl-ACP acyltransferase PlsX (EC 2.3.1.n2)	NAIFPBLK_00972	Phosphate acyltransferase	LV475_04895	phosphate acyltransferase PlsX	R3_04875	Phosphate acyltransferase
- none -	fig|923.4.peg.961	3-oxoacyl-[acyl-carrier-protein] synthase, KASIII (EC 2.3.1.180)	NAIFPBLK_00973	3-oxoacyl-[acyl-carrier-protein] synthase 3	LV475_04900	ketoacyl-ACP synthase III	R3_04880	3-oxoacyl-[acyl-carrier-protein] synthase 3
- none -	fig|923.4.peg.962	hypothetical protein	NAIFPBLK_00974	Inorganic triphosphatase	LV475_04905	CYTH domain-containing protein	R3_04885	CYTH domain-containing protein
- none -	fig|923.4.peg.963	Two-component transcriptional response regulator, LuxR family	NAIFPBLK_00975	Response regulator GacA	LV475_04910	response regulator transcription factor	R3_04890	Response regulator
DNA repair, UvrABC system	fig|923.4.peg.964	Excinuclease ABC subunit C	NAIFPBLK_00976	UvrABC system protein C	LV475_04915	excinuclease ABC subunit UvrC	R3_04895	UvrABC system protein C
Potassium homeostasis	fig|923.4.peg.965	Potassium efflux system KefA protein / Small-conductance mechanosensitive channel	NAIFPBLK_00977	hypothetical protein	LV475_04920	mechanosensitive ion channel	R3_04900	Mechanosensitive ion channel
- none -	fig|923.4.peg.966	hypothetical protein	NAIFPBLK_00978	hypothetical protein	LV475_04925	DUF3365 domain-containing protein	R3_04905	DUF3365 domain-containing protein
- none -	fig|923.4.peg.967	hypothetical protein	NAIFPBLK_00979	hypothetical protein	LV475_04930	DsrE family protein	R3_04910	DrsE domain-containing protein
- none -	fig|923.4.peg.968	hypothetical protein	NAIFPBLK_00980	Bis(5'-nucleosyl)-tetraphosphatase%2C symmetrical	LV475_04935	metallophosphoesterase	R3_04915	Metallophos domain-containing protein
- none -	fig|923.4.peg.969	hypothetical protein	NAIFPBLK_00981	hypothetical protein	LV475_04940	hypothetical protein	R3_04920	hypothetical protein
5-FCL-like protein; <br>De Novo Purine Biosynthesis; <br>De Novo Purine Biosynthesis	fig|923.4.peg.970	IMP cyclohydrolase (EC 3.5.4.10) / Phosphoribosylaminoimidazolecarboxamide formyltransferase (EC 2.1.2.3)	NAIFPBLK_00982	Bifunctional purine biosynthesis protein PurH	LV475_04945	bifunctional phosphoribosylaminoimidazolecarboxamide formyltransferase/IMP cyclohydrolase	R3_04925	Bifunctional purine biosynthesis protein PurH
D-galactarate, D-glucarate and D-glycerate catabolism; <br>D-galactarate, D-glucarate and D-glycerate catabolism - gjo; <br>Glycerate metabolism; <br>Photorespiration (oxidative C2 cycle)	fig|923.4.peg.971	2-hydroxy-3-oxopropionate reductase (EC 1.1.1.60)	NAIFPBLK_00983	2-hydroxy-3-oxopropionate reductase	LV475_04950	NAD(P)-dependent oxidoreductase	R3_04930	NAD-binding protein
- none -	fig|923.4.peg.972	Deoxyguanosinetriphosphate triphosphohydrolase (EC 3.1.5.1)	NAIFPBLK_00984	Deoxyguanosinetriphosphate triphosphohydrolase	LV475_04955	dNTP triphosphohydrolase	R3_04935	Deoxyguanosinetriphosphate triphosphohydrolase
- none -	fig|923.4.peg.973	5'-deoxynucleotidase YfbR (EC 3.1.3.89)	NAIFPBLK_00985	5'-deoxynucleotidase YfbR	LV475_04960	5'-deoxynucleotidase	R3_04940	5'-deoxynucleotidase
- none -	fig|923.4.peg.974	hypothetical protein	NAIFPBLK_00986	hypothetical protein	LV475_04965	hypothetical protein	R3_04945	hypothetical protein
- none -	fig|923.4.peg.975	hypothetical protein	NAIFPBLK_00987	hypothetical protein	LV475_04970	hypothetical protein	R3_04950	hypothetical protein
Thioredoxin-disulfide reductase; <br>pyrimidine conversions	fig|923.4.peg.976	Thioredoxin reductase (EC 1.8.1.9)	NAIFPBLK_00988	Thioredoxin reductase	LV475_04975	thioredoxin-disulfide reductase	R3_04955	Thioredoxin reductase
Heme and Siroheme Biosynthesis	fig|923.4.peg.977	Ferrochelatase, protoheme ferro-lyase (EC 4.99.1.1)	NAIFPBLK_00989	Ferrochelatase	LV475_04980	ferrochelatase	R3_04960	Ferrochelatase
- none -	fig|923.4.peg.978	ADP-ribose pyrophosphatase of COG1058 family (EC 3.6.1.13)	NAIFPBLK_00990	Putative competence-damage inducible protein	LV475_04985	competence/damage-inducible protein A	R3_04965	Competence/damage-inducible protein A
Periplasmic Stress Response	fig|923.4.peg.979	HtrA protease/chaperone protein	NAIFPBLK_00991	hypothetical protein	LV475_04990	DegQ family serine endoprotease	R3_04970	Periplasmic serine endoprotease DegP-like
DNA repair, bacterial	fig|923.4.peg.980	Exodeoxyribonuclease III (EC 3.1.11.2)	NAIFPBLK_00992	Exodeoxyribonuclease	LV475_04995	exodeoxyribonuclease III	R3_04975	Exodeoxyribonuclease III
- none -	fig|923.4.peg.981	hypothetical protein	NAIFPBLK_00993	Outer membrane lipoprotein SlyB	LV475_05000	glycine zipper 2TM domain-containing protein	R3_04980	Glycine zipper 2TM domain-containing protein
Purine conversions	fig|923.4.peg.982	Guanylate kinase (EC 2.7.4.8)	NAIFPBLK_00994	Guanylate kinase	LV475_05005	guanylate kinase	R3_04985	Guanylate kinase
RNA polymerase bacterial	fig|923.4.peg.983	DNA-directed RNA polymerase omega subunit (EC 2.7.7.6)	NAIFPBLK_00995	DNA-directed RNA polymerase subunit omega	LV475_05010	DNA-directed RNA polymerase subunit omega	R3_04990	DNA-directed RNA polymerase subunit omega
Stringent Response, (p)ppGpp metabolism; <br>Stringent Response, (p)ppGpp metabolism	fig|923.4.peg.984	Guanosine-3',5'-bis(diphosphate) 3'-pyrophosphohydrolase (EC 3.1.7.2) / GTP pyrophosphokinase (EC 2.7.6.5), (p)ppGpp synthetase II	NAIFPBLK_00996	Guanosine-3'%2C5'-bis(diphosphate) 3'-pyrophosphohydrolase	LV475_05015	bifunctional (p)ppGpp synthetase/guanosine-3'%2C5'-bis(diphosphate) 3'-pyrophosphohydrolase	R3_04995	Bifunctional (P)ppGpp synthetase/guanosine-3'%2C5'-bis(Diphosphate) 3'-pyrophosphohydrolase
- none -	fig|923.4.peg.985	RidA/YER057c/UK114 superfamily protein	NAIFPBLK_00997	2-iminobutanoate/2-iminopropanoate deaminase	LV475_05020	RidA family protein	R3_05000	Reactive intermediate/imine deaminase
- none -	fig|923.4.peg.986	protein of unknown function DUF481	NAIFPBLK_00998	hypothetical protein	LV475_05025	DUF481 domain-containing protein	R3_05005	DUF481 domain-containing protein
- none -	fig|923.4.peg.987	Cell division protein BolA	NAIFPBLK_00999	DNA-binding transcriptional regulator BolA	LV475_05030	BolA/IbaG family iron-sulfur metabolism protein	R3_05010	BolA/IbaG family iron-sulfur metabolism protein
- none -	fig|923.4.peg.988	hypothetical protein	NAIFPBLK_01000	hypothetical protein	LV475_05035	EAL domain-containing protein	R3_05015	EAL domain-containing protein
- none -	fig|923.4.peg.989	Ketohexokinase( EC:2.7.1.3 )	NAIFPBLK_01001	Sulfofructose kinase	LV475_05040	PfkB family carbohydrate kinase	R3_05020	Rieske 2Fe-2S domain-containing protein
- none -	fig|923.4.peg.990	Putative phosphoesterase	NAIFPBLK_01002	hypothetical protein	LV475_05045	metallophosphatase family protein	R3_05025	Phosphoesterase
- none -	fig|923.4.peg.991	Uncharacterized membrane protein, YraQ family	NAIFPBLK_01003	hypothetical protein	LV475_05050	SO_0444 family Cu/Zn efflux transporter	R3_05030	SO_0444 family Cu/Zn efflux transporter
- none -	fig|923.4.peg.992	hypothetical protein	NAIFPBLK_01004	Sensory transduction protein LytR	LV475_05055	LytTR family DNA-binding domain-containing protein	R3_05035	Response regulator
- none -	fig|923.4.peg.993	hypothetical protein	NAIFPBLK_01005	hypothetical protein	LV475_05060	histidine kinase	R3_05040	Sensor histidine kinase
- none -	fig|923.4.peg.994	Argininosuccinate lyase (EC 4.3.2.1)	NAIFPBLK_01006	Argininosuccinate lyase	LV475_05065	argininosuccinate lyase	R3_05045	Argininosuccinate lyase
- none -	fig|923.4.peg.995	DNA polymerase III alpha subunit (EC 2.7.7.7)	NAIFPBLK_01007	hypothetical protein	LV475_05070	hypothetical protein	R3_05050	hypothetical protein
- none -	fig|923.4.peg.996	hypothetical protein	NAIFPBLK_01008	Carboxylesterase 2	LV475_05075	hypothetical protein	R3_05055	Abhydrolase-2 domain-containing protein
Pyridoxin (Vitamin B6) Biosynthesis	fig|923.4.peg.997	Pyridoxamine 5'-phosphate oxidase (EC 1.4.3.5)	NAIFPBLK_01009	Pyridoxine/pyridoxamine 5'-phosphate oxidase	LV475_05080	pyridoxamine 5'-phosphate oxidase	R3_05060	Pyridoxine/pyridoxamine 5'-phosphate oxidase
- none -	fig|923.4.peg.998	Uracil-DNA glycosylase, family 1 (EC 3.2.2.27)	NAIFPBLK_01010	Uracil-DNA glycosylase	LV475_05085	uracil-DNA glycosylase	R3_05065	Uracil-DNA glycosylase
- none -	fig|923.4.peg.999	hypothetical protein	NAIFPBLK_01011	hypothetical protein	LV475_05090	RES family NAD+ phosphorylase	R3_05070	RES domain-containing protein
- none -	fig|923.4.peg.1000	hypothetical protein	NAIFPBLK_01012	hypothetical protein	LV475_05095	MbcA/ParS/Xre antitoxin family protein	R3_05075	DUF2384 domain-containing protein
- none -	fig|923.4.peg.1001	UPF0758 family protein	NAIFPBLK_01013	hypothetical protein	LV475_05100	DNA repair protein RadC	R3_05080	MPN domain-containing protein
- none -	fig|923.4.peg.1002	hypothetical protein	NAIFPBLK_01014	hypothetical protein	LV475_05105	putative DNA-binding domain-containing protein	R3_05085	DUF2063 domain-containing protein
- none -	fig|923.4.peg.1003	FIG023677: hypothetical protein	NAIFPBLK_01015	hypothetical protein	LV475_05110	DUF692 domain-containing protein	R3_05090	UPF0276 protein AUR63_01385
- none -	fig|923.4.peg.1004	hypothetical protein	NAIFPBLK_01016	hypothetical protein	LV475_05115	hypothetical protein	R3_05095	hypothetical protein
- none -	fig|923.4.peg.1005	hypothetical protein
- none -	fig|923.4.peg.1006	hypothetical protein	NAIFPBLK_01017	hypothetical protein	LV475_05120	thioredoxin family protein	R3_05100	Thioredoxin domain-containing protein
Heme and Siroheme Biosynthesis	fig|923.4.peg.1007	Porphobilinogen deaminase (EC 2.5.1.61)	NAIFPBLK_01018	Porphobilinogen deaminase	LV475_05125	hydroxymethylbilane synthase	R3_05105	Porphobilinogen deaminase
- none -	fig|923.4.peg.1008	hypothetical protein	NAIFPBLK_01019	Uroporphyrinogen-III synthase	LV475_05130	uroporphyrinogen-III synthase	R3_05110	Uroporphyrinogen-III synthase
- none -	fig|923.4.peg.1009	hypothetical protein	NAIFPBLK_01020	hypothetical protein	LV475_05135	uroporphyrinogen-III C-methyltransferase	R3_05115	HemX%2C putative uroporphyrinogen-III C-methyltransferase
- none -	fig|923.4.peg.1010	hypothetical protein	NAIFPBLK_01021	hypothetical protein	LV475_05140	hypothetical protein	R3_05120	HemY-N domain-containing protein
- none -	fig|923.4.peg.1011	3-polyprenyl-4-hydroxybenzoate carboxy-lyase (EC 4.1.1.98)	NAIFPBLK_01022	3-octaprenyl-4-hydroxybenzoate carboxy-lyase	LV475_05145	4-hydroxy-3-polyprenylbenzoate decarboxylase	R3_05125	4-hydroxy-3-polyprenylbenzoate decarboxylase
- none -	fig|923.4.peg.1012	hypothetical protein	NAIFPBLK_01023	hypothetical protein	LV475_05150	diguanylate cyclase	R3_05130	Diguanylate cyclase
- none -	fig|923.4.peg.1013	hypothetical protein	NAIFPBLK_01024	hypothetical protein	LV475_05155	endonuclease/exonuclease/phosphatase family protein	R3_05135	EEP domain-containing protein
- none -	fig|923.4.peg.1014	2-oxoglutarate decarboxylase (EC 4.1.1.71)	NAIFPBLK_01025	Acetolactate synthase	LV475_05160	acetolactate synthase large subunit	R3_05140	Acetolactate synthase
- none -	fig|923.4.peg.1015	hypothetical protein	NAIFPBLK_01026	Thiol:disulfide interchange protein DsbA	LV475_05165	thiol:disulfide interchange protein DsbA/DsbL	R3_05145	Thiol:disulfide interchange protein DsbA
Biogenesis of c-type cytochromes	fig|923.4.peg.1016	Cytochrome c-type biogenesis protein CcsA/ResC	NAIFPBLK_01027	Cytochrome c biogenesis protein CcsA			R3_05150	C-type cytochrome biogenesis protein CcsB
Biogenesis of c-type cytochromes	fig|923.4.peg.1017	Cytochrome c-type biogenesis protein Ccs1/ResB	NAIFPBLK_01028	Cytochrome c biogenesis protein Ccs1	LV475_05175	cytochrome c biogenesis protein ResB	R3_05155	Cytochrome c biogenesis protein ResB
- none -	fig|923.4.peg.1018	hypothetical protein	NAIFPBLK_01029	hypothetical protein	LV475_05180	cytochrome c4	R3_05160	C-type cytochrome
- none -	fig|923.4.peg.1019	GTP-binding protein EngB	NAIFPBLK_01030	putative GTP-binding protein EngB	LV475_05185	ribosome biogenesis GTP-binding protein YihA/YsxC	R3_05165	putative GTP-binding protein EngB
- none -	fig|923.4.peg.1020	hypothetical protein	NAIFPBLK_01031	hypothetical protein	LV475_05190	endonuclease/exonuclease/phosphatase family protein	R3_05170	Endonuclease
- none -	fig|923.4.peg.1021	putative phospholipase D family protein	NAIFPBLK_01032	Cardiolipin synthase B	LV475_05195	VTT domain-containing protein	R3_05175	SNARE associated Golgi protein
- none -	fig|923.4.peg.1022	hypothetical protein	NAIFPBLK_01033	hypothetical protein	LV475_05200	DUF6064 family protein	R3_05180	DUF6064 domain-containing protein
- none -	fig|923.4.peg.1023	Putative oxidoreductase	NAIFPBLK_01034	hypothetical protein	LV475_05205	aldo/keto reductase	R3_05185	Aldo/keto reductase
- none -	fig|923.4.peg.1024	hypothetical protein	NAIFPBLK_01035	hypothetical protein	LV475_05210	diguanylate cyclase	R3_05190	Diguanylate cyclase
LysR-family proteins in Escherichia coli; <br>LysR-family proteins in Salmonella enterica Typhimurium	fig|923.4.peg.1025	Transcriptional activator MetR	NAIFPBLK_01036	HTH-type transcriptional regulator MetR	LV475_05215	LysR family transcriptional regulator	R3_05195	HTH-type transcriptional regulator MetR
Glutathione: Redox cycle	fig|923.4.peg.1026	Glutathione reductase (EC 1.8.1.7)	NAIFPBLK_01037	Glutathione amide reductase	LV475_05220	glutathione-disulfide reductase	R3_05200	Glutathione-disulfide reductase
- none -	fig|923.4.peg.1027	Hybrid peroxiredoxin hyPrx5 (EC 1.11.1.15)	NAIFPBLK_01038	Hybrid peroxiredoxin hyPrx5	LV475_05225	glutathione peroxidase	R3_05205	Glutathione peroxidase
- none -	fig|923.4.peg.1028	hypothetical protein
Lysine Biosynthesis DAP Pathway; <br>Lysine Biosynthesis DAP Pathway, GJO scratch	fig|923.4.peg.1029	Diaminopimelate decarboxylase (EC 4.1.1.20)	NAIFPBLK_01039	Diaminopimelate decarboxylase	LV475_05230	diaminopimelate decarboxylase	R3_05210	Diaminopimelate decarboxylase
- none -	fig|923.4.peg.1030	hypothetical protein	NAIFPBLK_01040	hypothetical protein			R3_05215	hypothetical protein
- none -	fig|923.4.peg.1031	hypothetical protein	NAIFPBLK_01041	Ribosomal RNA small subunit methyltransferase B	LV475_05240	RsmB/NOP family class I SAM-dependent RNA methyltransferase	R3_05220	RsmB/NOP family class I SAM-dependent RNA methyltransferase
- none -	fig|923.4.peg.1032	Esterase ybfF (EC 3.1.-.-)	NAIFPBLK_01042	Esterase YbfF	LV475_05245	alpha/beta fold hydrolase	R3_05225	Alpha/beta fold hydrolase
- none -	fig|923.4.peg.1033	S-adenosylmethionine:tRNA ribosyltransferase-isomerase (EC 2.4.99.17)	NAIFPBLK_01043	S-adenosylmethionine:tRNA ribosyltransferase-isomerase	LV475_05250	tRNA preQ1(34) S-adenosylmethionine ribosyltransferase-isomerase QueA	R3_05230	S-adenosylmethionine:tRNA ribosyltransferase-isomerase
- none -	fig|923.4.peg.1034	Queuine tRNA-ribosyltransferase (EC 2.4.2.29)	NAIFPBLK_01044	Queuine tRNA-ribosyltransferase	LV475_05255	tRNA guanosine(34) transglycosylase Tgt	R3_05235	Queuine tRNA-ribosyltransferase
- none -	fig|923.4.peg.1035	Protein translocase subunit YajC	NAIFPBLK_01045	Sec translocon accessory complex subunit YajC	LV475_05260	preprotein translocase subunit YajC	R3_05240	Sec translocon accessory complex subunit YajC
- none -	fig|923.4.peg.1036	Protein translocase subunit SecD	NAIFPBLK_01046	Protein translocase subunit SecD	LV475_05265	protein translocase subunit SecD	R3_05245	Protein translocase subunit SecD
- none -	fig|923.4.peg.1037	Protein translocase subunit SecF	NAIFPBLK_01047	Protein translocase subunit SecF	LV475_05270	protein translocase subunit SecF	R3_05250	Protein-export membrane protein SecF
- none -	fig|923.4.peg.1038	Inositol-1-monophosphatase (EC 3.1.3.25)	NAIFPBLK_01048	Inositol-1-monophosphatase	LV475_05275	inositol monophosphatase	R3_05255	Inositol-1-monophosphatase
- none -	fig|923.4.peg.1039	tRNA (cytidine(32)/uridine(32)-2'-O)-methyltransferase (EC 2.1.1.200)	NAIFPBLK_01049	putative tRNA/rRNA methyltransferase	LV475_05280	RNA methyltransferase	R3_05260	tRNA (cytidine/uridine-2'-O-)-methyltransferase TrmJ
Cysteine Biosynthesis	fig|923.4.peg.1040	Serine acetyltransferase (EC 2.3.1.30)	NAIFPBLK_01050	2%2C3%2C4%2C5-tetrahydropyridine-2%2C6-dicarboxylate N-acetyltransferase	LV475_05285	serine O-acetyltransferase	R3_05265	Serine O-acetyltransferase
Alanine biosynthesis; <br>Rrf2 family transcriptional regulators	fig|923.4.peg.1041	Iron-sulfur cluster regulator IscR	NAIFPBLK_01051	HTH-type transcriptional regulator IscR	LV475_05290	Rrf2 family transcriptional regulator	R3_05270	Rrf2 family transcriptional regulator
Purine conversions; <br>pyrimidine conversions	fig|923.4.peg.1042	Nucleoside diphosphate kinase (EC 2.7.4.6)	NAIFPBLK_01052	Nucleoside diphosphate kinase	LV475_05295	nucleoside-diphosphate kinase	R3_05275	Nucleoside diphosphate kinase
- none -	fig|923.4.peg.1043	23S rRNA (adenine(2503)-C(2))-methyltransferase @ tRNA (adenine(37)-C(2))-methyltransferase (EC 2.1.1.192)	NAIFPBLK_01053	Dual-specificity RNA methyltransferase RlmN	LV475_05300	23S rRNA (adenine(2503)-C(2))-methyltransferase RlmN	R3_05280	Dual-specificity RNA methyltransferase RlmN
- none -	fig|923.4.peg.1044	hypothetical protein	NAIFPBLK_01054	hypothetical protein	LV475_05305	type IV pilus biogenesis/stability protein PilW	R3_05285	Type IV pilus biogenesis/stability protein PilW
- none -	fig|923.4.peg.1045	hypothetical protein	NAIFPBLK_01055	Cytoskeleton protein RodZ	LV475_05310	DUF4115 domain-containing protein	R3_05290	DUF4115 domain-containing protein
- none -	fig|923.4.peg.1046	(E)-4-hydroxy-3-methylbut-2-enyl-diphosphate synthase (flavodoxin) (EC 1.17.7.3)	NAIFPBLK_01056	4-hydroxy-3-methylbut-2-en-1-yl diphosphate synthase (flavodoxin)	LV475_05315	flavodoxin-dependent (E)-4-hydroxy-3-methylbut-2-enyl-diphosphate synthase	R3_05295	4-hydroxy-3-methylbut-2-en-1-yl diphosphate synthase (flavodoxin)
tRNA aminoacylation, His	fig|923.4.peg.1047	Histidyl-tRNA synthetase (EC 6.1.1.21)	NAIFPBLK_01057	Histidine--tRNA ligase	LV475_05320	histidine--tRNA ligase	R3_05300	Histidine--tRNA ligase
- none -	fig|923.4.peg.1048	hypothetical protein	NAIFPBLK_01058	hypothetical protein	LV475_05325	tetratricopeptide repeat protein	R3_05305	Ancillary SecYEG translocon subunit
- none -	fig|923.4.peg.1049	hypothetical protein	NAIFPBLK_01059	Outer membrane protein assembly factor BamB	LV475_05330	outer membrane protein assembly factor BamB	R3_05310	Outer membrane protein assembly factor BamB
- none -	fig|923.4.peg.1050	GTP-binding protein EngA	NAIFPBLK_01060	GTPase Der	LV475_05335	ribosome biogenesis GTPase Der	R3_05315	GTPase Der
Cysteine Biosynthesis	fig|923.4.peg.1051	Sulfate transporter, CysZ-type	NAIFPBLK_01061	Sulfate transporter CysZ	LV475_05340	sulfate transporter CysZ	R3_05320	Sulfate transporter CysZ
- none -	fig|923.4.peg.1052	hypothetical protein	NAIFPBLK_01062	D-ribulose kinase	LV475_05345	FGGY-family carbohydrate kinase	R3_05325	Carbohydrate kinase
- none -	fig|923.4.peg.1053	NADPH-dependent 7-cyano-7-deazaguanine reductase (EC 1.7.1.13)	NAIFPBLK_01063	NADPH-dependent 7-cyano-7-deazaguanine reductase	LV475_05350	preQ(1) synthase	R3_05330	NADPH-dependent 7-cyano-7-deazaguanine reductase
DNA structural proteins, bacterial	fig|923.4.peg.1054	Chromosome partition protein smc	NAIFPBLK_01064	Chromosome partition protein Smc	LV475_05355	AAA family ATPase	R3_05335	Chromosome partition protein Smc
- none -	fig|923.4.peg.1055	Cell division protein ZipA	NAIFPBLK_01065	Cell division protein ZipA	LV475_05360	hypothetical protein	R3_05340	Cell division protein ZipA
- none -	fig|923.4.peg.1056	DNA ligase (NAD(+)) (EC 6.5.1.2)	NAIFPBLK_01066	DNA ligase	LV475_05365	NAD-dependent DNA ligase LigA	R3_05345	DNA ligase
- none -	fig|923.4.peg.1057	Glycosyltransferase	NAIFPBLK_01067	GDP-mannose-dependent alpha-mannosyltransferase	LV475_05370	glycosyltransferase family 1 protein	R3_05350	Glycosyltransferase
- none -	fig|923.4.peg.1058	putative membrane-associated phospholipid phosphatase, PAP2 superfamily	NAIFPBLK_01068	hypothetical protein	LV475_05375	phosphatase PAP2 family protein	R3_05355	Phosphatase PAP2 family protein
- none -	fig|923.4.peg.1059	hypothetical protein	NAIFPBLK_01069	hypothetical protein	LV475_05380	c-type cytochrome	R3_05360	C-type cytochrome
- none -	fig|923.4.peg.1060	Flavocytochrome c:sulfide dehydrogenase	NAIFPBLK_01070	Sulfide dehydrogenase [flavocytochrome c] flavoprotein chain	LV475_05385	FCSD flavin-binding domain-containing protein	R3_05365	Twin-arginine translocation signal domain-containing protein
- none -	fig|923.4.peg.1061	Inositol-1-monophosphatase (EC 3.1.3.25)	NAIFPBLK_01071	3'(2')%2C5'-bisphosphate nucleotidase CysQ	LV475_05390	inositol monophosphatase	R3_05370	Inositol monophosphatase
- none -	fig|923.4.peg.1062	hypothetical protein	NAIFPBLK_01072	hypothetical protein	LV475_05395	GspH/FimT family pseudopilin	R3_05375	COX2-TM domain-containing protein
Type IV pilus	fig|923.4.peg.1063	Type IV fimbrial biogenesis protein PilV	NAIFPBLK_01073	hypothetical protein	LV475_05400	type IV pilus modification protein PilV	R3_05380	Type IV pilus modification protein PilV
- none -	fig|923.4.peg.1064	hypothetical protein	NAIFPBLK_01074	hypothetical protein	LV475_05405	PilW family protein	R3_05385	hypothetical protein
- none -	fig|923.4.peg.1065	hypothetical protein	NAIFPBLK_01075	hypothetical protein	LV475_05410	pilus assembly protein	R3_05390	Pilus assembly protein
Type IV pilus	fig|923.4.peg.1066	Type IV fimbrial biogenesis protein PilY1	NAIFPBLK_01076	Type IV pilus biogenesis factor PilY1	LV475_05415	hypothetical protein	R3_05395	Type IV pilus assembly protein PilY1
Type IV pilus	fig|923.4.peg.1067	Type IV pilus biogenesis protein PilE	NAIFPBLK_01077	hypothetical protein	LV475_05420	prepilin-type N-terminal cleavage/methylation domain-containing protein	R3_05400	Fimbrial protein
- none -	fig|923.4.peg.1068	hypothetical protein	NAIFPBLK_01078	hypothetical protein	LV475_05425	GspH/FimT family pseudopilin	R3_05405	GspH domain-containing protein
tRNA aminoacylation, Ile	fig|923.4.peg.1069	Isoleucyl-tRNA synthetase (EC 6.1.1.5)	NAIFPBLK_01079	Isoleucine--tRNA ligase	LV475_05430	isoleucine--tRNA ligase	R3_05410	Isoleucine--tRNA ligase
Signal peptidase	fig|923.4.peg.1070	Lipoprotein signal peptidase (EC 3.4.23.36)	NAIFPBLK_01080	Lipoprotein signal peptidase	LV475_05435	signal peptidase II	R3_05415	Lipoprotein signal peptidase
- none -	fig|923.4.peg.1071	hypothetical protein	NAIFPBLK_01081	FKBP-type 16 kDa peptidyl-prolyl cis-trans isomerase	LV475_05440	peptidylprolyl isomerase	R3_05420	Peptidyl-prolyl cis-trans isomerase
- none -	fig|923.4.peg.1072	4-hydroxy-3-methylbut-2-enyl diphosphate reductase (EC 1.17.7.4)	NAIFPBLK_01082	4-hydroxy-3-methylbut-2-enyl diphosphate reductase	LV475_05445	4-hydroxy-3-methylbut-2-enyl diphosphate reductase	R3_05425	4-hydroxy-3-methylbut-2-enyl diphosphate reductase
- none -	fig|923.4.peg.1073	hypothetical protein	NAIFPBLK_01083	hypothetical protein	LV475_05450	DUF3817 domain-containing protein	R3_05430	DUF3817 domain-containing protein
- none -	fig|923.4.peg.1074	Arsenical resistance operon repressor	NAIFPBLK_01084	Arsenic resistance transcriptional regulator ArsR1	LV475_05455	metalloregulator ArsR/SmtB family transcription factor	R3_05435	Metalloregulator ArsR/SmtB family transcription factor
- none -	fig|923.4.peg.1075	hypothetical protein	NAIFPBLK_01085	hypothetical protein	LV475_05460	CsbD family protein	R3_05440	CsbD domain-containing protein
Ammonia assimilation; <br>Glutamine, Glutamate, Aspartate and Asparagine Biosynthesis; <br>Glutamine synthetases	fig|923.4.peg.1076	Glutamine synthetase type I (EC 6.3.1.2)	NAIFPBLK_01086	3-hydroxylaminophenol mutase	LV475_05465	glutamate--ammonia ligase	R3_05445	Glutamine synthetase
- none -	fig|923.4.peg.1077	hypothetical protein	NAIFPBLK_01087	hypothetical protein	LV475_05470	hypothetical protein	R3_05450	hypothetical protein
- none -	fig|923.4.peg.1078	Short-chain dehydrogenase	NAIFPBLK_01088	hypothetical protein	LV475_05475	SDR family oxidoreductase	R3_05455	SDR family NAD(P)-dependent oxidoreductase
- none -	fig|923.4.peg.1079	hypothetical protein	NAIFPBLK_01089	hypothetical protein	LV475_05480	hypothetical protein	R3_05460	Arginine N-succinyltransferase
- none -	fig|923.4.peg.1080	hypothetical protein	NAIFPBLK_01090	hypothetical protein	LV475_05485	metal ABC transporter permease	R3_05465	ABC transporter
- none -	fig|923.4.peg.1081	hypothetical protein	NAIFPBLK_01091	Petrobactin import ATP-binding protein YclP	LV475_05490	ATP-binding cassette domain-containing protein	R3_05470	ATP-binding cassette domain-containing protein
- none -	fig|923.4.peg.1082	Zinc ABC transporter, substrate-binding protein ZnuA	NAIFPBLK_01092	hypothetical protein	LV475_05495	metal ABC transporter substrate-binding protein	R3_05475	Zinc ABC transporter substrate-binding protein
- none -	fig|923.4.peg.1083	Zinc-regulated TonB-dependent outer membrane receptor	NAIFPBLK_01093	hypothetical protein	LV475_05500	TonB-dependent receptor	R3_05480	Porin
- none -	fig|923.4.peg.1084	hypothetical protein	NAIFPBLK_01094	hypothetical protein	LV475_05505	methyl-accepting chemotaxis protein	R3_05485	HAMP domain-containing protein
- none -	fig|923.4.peg.1085	2,3-bisphosphoglycerate-independent phosphoglycerate mutase (EC 5.4.2.12)	NAIFPBLK_01095	2%2C3-bisphosphoglycerate-independent phosphoglycerate mutase	LV475_05510	2%2C3-bisphosphoglycerate-independent phosphoglycerate mutase	R3_05490	2%2C3-bisphosphoglycerate-independent phosphoglycerate mutase
Cluster-based Subsystem Grouping Hypotheticals - perhaps Proteosome Related; <br>Twin-arginine translocation system	fig|923.4.peg.1086	Twin-arginine translocation protein TatC	NAIFPBLK_01096	Sec-independent protein translocase protein TatC	LV475_05515	twin-arginine translocase subunit TatC	R3_05495	Sec-independent protein translocase protein TatC
Twin-arginine translocation system	fig|923.4.peg.1087	Twin-arginine translocation protein TatB	NAIFPBLK_01097	Sec-independent protein translocase protein TatB	LV475_05520	Sec-independent protein translocase protein TatB	R3_05500	Sec-independent protein translocase protein TatB
Cluster-based Subsystem Grouping Hypotheticals - perhaps Proteosome Related; <br>Twin-arginine translocation system	fig|923.4.peg.1088	Twin-arginine translocation protein TatA	NAIFPBLK_01098	Sec-independent protein translocase protein TatA	LV475_05525	Sec-independent protein translocase subunit TatA	R3_05505	Sec-independent protein translocase protein TatA
Histidine Biosynthesis; <br>Riboflavin synthesis cluster	fig|923.4.peg.1089	Phosphoribosyl-ATP pyrophosphatase (EC 3.6.1.31)	NAIFPBLK_01099	Phosphoribosyl-ATP pyrophosphatase	LV475_05530	phosphoribosyl-ATP diphosphatase	R3_05510	Phosphoribosyl-ATP pyrophosphatase
Histidine Biosynthesis	fig|923.4.peg.1090	Phosphoribosyl-AMP cyclohydrolase (EC 3.5.4.19)	NAIFPBLK_01100	Phosphoribosyl-AMP cyclohydrolase	LV475_05535	phosphoribosyl-AMP cyclohydrolase	R3_05515	Phosphoribosyl-AMP cyclohydrolase
- none -	fig|923.4.peg.1091	Imidazole glycerol phosphate synthase cyclase subunit	NAIFPBLK_01101	Imidazole glycerol phosphate synthase subunit HisF	LV475_05540	imidazole glycerol phosphate synthase subunit HisF	R3_05520	Imidazole glycerol phosphate synthase subunit HisF
Chorismate: Intermediate for synthesis of Tryptophan, PAPA antibiotics, PABA, 3-hydroxyanthranilate and more.; <br>Histidine Biosynthesis	fig|923.4.peg.1092	Phosphoribosylformimino-5-aminoimidazole carboxamide ribotide isomerase (EC 5.3.1.16)	NAIFPBLK_01102	1-(5-phosphoribosyl)-5-[(5-phosphoribosylamino)methylideneamino] imidazole-4-carboxamide isomerase	LV475_05545	1-(5-phosphoribosyl)-5-[(5- phosphoribosylamino)methylideneamino]imidazole-4- carboxamide isomerase	R3_05525	1-(5-phosphoribosyl)-5-[(5- phosphoribosylamino)me thylideneamino] imidazole-4-carboxamide isomerase
- none -	fig|923.4.peg.1093	Imidazole glycerol phosphate synthase amidotransferase subunit HisH	NAIFPBLK_01103	Imidazole glycerol phosphate synthase subunit HisH	LV475_05550	imidazole glycerol phosphate synthase subunit HisH	R3_05530	Imidazole glycerol phosphate synthase subunit HisH
Histidine Biosynthesis	fig|923.4.peg.1094	Imidazoleglycerol-phosphate dehydratase (EC 4.2.1.19)	NAIFPBLK_01104	Histidine biosynthesis bifunctional protein HisB	LV475_05555	imidazoleglycerol-phosphate dehydratase HisB	R3_05535	Imidazoleglycerol-phosphate dehydratase
- none -	fig|923.4.peg.1095	Phage integrase, site-specific tyrosine recombinase	NAIFPBLK_01106	Prophage integrase IntA	LV475_05565	integrase arm-type DNA-binding domain-containing protein	R3_05545	hypothetical protein
- none -	fig|923.4.peg.1096	hypothetical protein	NAIFPBLK_01107	hypothetical protein	LV475_05570	hypothetical protein	R3_05550	hypothetical protein
- none -	fig|923.4.peg.1097	hypothetical protein	NAIFPBLK_01108	hypothetical protein			R3_05555	hypothetical protein
- none -	fig|923.4.peg.1098	hypothetical protein	NAIFPBLK_01109	hypothetical protein	LV475_05575	DUF3987 domain-containing protein	R3_05560	DUF3987 domain-containing protein
- none -	fig|923.4.peg.1099	hypothetical protein	NAIFPBLK_01110	hypothetical protein	LV475_05580	hypothetical protein	R3_05565	hypothetical protein
- none -	fig|923.4.peg.1100	hypothetical protein	NAIFPBLK_01111	hypothetical protein	LV475_05585	hypothetical protein	R3_05570	hypothetical protein
- none -	fig|923.4.peg.1101	hypothetical protein	NAIFPBLK_01112	hypothetical protein			R3_05575	hypothetical protein
- none -	fig|923.4.peg.1102	hypothetical protein	NAIFPBLK_01113	hypothetical protein			R3_05580	hypothetical protein
Mercuric reductase; <br>Mercury resistance operon	fig|923.4.peg.1103	Mercuric ion reductase (EC 1.16.1.1)	NAIFPBLK_01114	Mercuric reductase	LV475_05590	mercury(II) reductase	R3_05585	mercury(II) reductase
- none -	fig|923.4.peg.1104	hypothetical protein	NAIFPBLK_01115	hypothetical protein	LV475_05595	mercury resistance system transport protein MerF	R3_05590	mercury resistance system transport protein MerF
- none -	fig|923.4.peg.1105	Membrane transport protein MerF	NAIFPBLK_01116	hypothetical protein	LV475_05600	mercury resistance system transport protein MerF	R3_05595	mercury resistance system transport protein MerF
- none -	fig|923.4.peg.1106	Periplasmic mercury(+2) binding protein, MerP	NAIFPBLK_01117	hypothetical protein	LV475_05605	mercury resistance system periplasmic binding protein MerP	R3_05600	mercury resistance system periplasmic binding protein MerP
Mercury resistance operon	fig|923.4.peg.1107	Mercuric transport protein, MerT	NAIFPBLK_01118	Mercuric transport protein MerT	LV475_05610	mercuric ion transporter MerT	R3_05605	Mercuric transport protein MerT
- none -	fig|923.4.peg.1108	Mercuric resistance operon regulatory protein MerR	NAIFPBLK_01119	Mercuric resistance operon regulatory protein	LV475_05615	Hg(II)-responsive transcriptional regulator	R3_05610	Mercuric resistance operon regulatory protein
- none -	fig|923.4.peg.1109	Il-IS_2, transposase	NAIFPBLK_01120	ISL3 family transposase ISPst9	LV475_05620	ISL3 family transposase	R3_05615	ISL3 family transposase
CBSS-316273.3.peg.2378	fig|923.4.peg.1110	YeeC-like protein	NAIFPBLK_01121	hypothetical protein	LV475_05625	GIY-YIG nuclease family protein	R3_05620	T5orf172 domain-containing protein
CBSS-316273.3.peg.2378	fig|923.4.peg.1111	FIG006126: DNA helicase, restriction/modification system component YeeB	NAIFPBLK_01122	hypothetical protein	LV475_05630	DEAD/DEAH box helicase	R3_05625	DEAD/DEAH box helicase
Restriction-Modification System	fig|923.4.peg.1112	Putative DNA-binding protein in cluster with Type I restriction-modification system	NAIFPBLK_01123	hypothetical protein	LV475_05635	virulence RhuM family protein	R3_05630	Bro-N domain-containing protein
CBSS-316273.3.peg.2378	fig|923.4.peg.1113	FIG045374: Type II restriction enzyme, methylase subunit YeeA	NAIFPBLK_01124	hypothetical protein	LV475_05640	lactate dehydrogenase	R3_05635	N6-Mtase domain-containing protein
- none -	fig|923.4.peg.1114	hypothetical protein
- none -	fig|923.4.peg.1115	diguanylate cyclase/phosphodiesterase (GGDEF & EAL domains) with PAS/PAC sensor(s)	NAIFPBLK_01125	hypothetical protein	LV475_05645	diguanylate cyclase	R3_05640	Diguanylate cyclase
DNA repair, bacterial	fig|923.4.peg.1116	DNA polymerase IV (EC 2.7.7.7)	NAIFPBLK_01126	DNA polymerase IV	LV475_05650	DNA polymerase IV	R3_05645	DNA polymerase IV
- none -	fig|923.4.peg.1117	hypothetical protein	NAIFPBLK_01127	Zinc transporter ZupT	LV475_05655	ZIP family metal transporter	R3_05650	ZIP family metal transporter
- none -	fig|923.4.peg.1118	hypothetical protein	NAIFPBLK_01128	hypothetical protein	LV475_05660	sel1 repeat family protein	R3_05655	Sel1 repeat family protein
- none -	fig|923.4.peg.1119	Cardiolipin synthase, bacterial type ClsA	NAIFPBLK_01129	Cardiolipin synthase A	LV475_05665	cardiolipin synthase	R3_05660	Cardiolipin synthase
- none -	fig|923.4.peg.1120	Putative NAD(P)-dependent oxidoreductase EC-YbbO	NAIFPBLK_01130	hypothetical protein	LV475_05670	SDR family NAD(P)-dependent oxidoreductase	R3_05665	SDR family NAD(P)-dependent oxidoreductase
- none -	fig|923.4.peg.1121	Putative TEGT family carrier/transport protein	NAIFPBLK_01131	Modulator of FtsH protease YccA	LV475_05675	Bax inhibitor-1/YccA family protein	R3_05670	Inhibitor of apoptosis-promoting Bax1
- none -	fig|923.4.peg.1122	hypothetical protein	NAIFPBLK_01132	hypothetical protein	LV475_05680	hypothetical protein	R3_05675	hypothetical protein
- none -	fig|923.4.peg.1123	Methyl-accepting chemotaxis sensor/transducer protein	NAIFPBLK_01133	hypothetical protein	LV475_05685	methyl-accepting chemotaxis protein	R3_05680	HAMP domain-containing protein
- none -	fig|923.4.peg.1124	hypothetical protein	NAIFPBLK_01134	hypothetical protein	LV475_05690	DUF3429 domain-containing protein	R3_05685	DUF3429 domain-containing protein
- none -	fig|923.4.peg.1125	Uncharacterized membrane anchored protein Mext_4159	NAIFPBLK_01135	hypothetical protein	LV475_05695	DUF502 domain-containing protein	R3_05690	DUF502 domain-containing protein
tRNA aminoacylation, Asp and Asn; <br>tRNA aminoacylation, Asp and Asn	fig|923.4.peg.1126	Aspartyl-tRNA synthetase (EC 6.1.1.12) @ Aspartyl-tRNA(Asn) synthetase (EC 6.1.1.23)	NAIFPBLK_01136	Aspartate--tRNA(Asp/Asn) ligase	LV475_05700	aspartate--tRNA ligase	R3_05695	Aspartate--tRNA(Asp/Asn) ligase
Mycobacterium virulence operon possibly involved in quinolinate biosynthesis; <br>NAD and NADP cofactor biosynthesis global	fig|923.4.peg.1127	Quinolinate synthetase (EC 2.5.1.72)	NAIFPBLK_01137	Quinolinate synthase A	LV475_05705	quinolinate synthase NadA	R3_05700	Quinolinate synthase	?
- none -	fig|923.4.peg.1128	hypothetical protein
- none -	fig|923.4.peg.1129	hypothetical protein	NAIFPBLK_01138	hypothetical protein	LV475_05710	DsrE family protein	R3_05705	DrsE domain-containing protein
- none -	fig|923.4.peg.1130	hypothetical protein
- none -	fig|923.4.peg.1131	Sodium/hydrogen exchanger family protein	NAIFPBLK_01139	K(+)/H(+) antiporter NhaP2	LV475_05715	cation:proton antiporter	R3_05710	Sodium:proton antiporter
- none -	fig|923.4.peg.1132	hypothetical protein	NAIFPBLK_01143	Polyamine aminopropyltransferase	LV475_05735	hypothetical protein	R3_05730	hypothetical protein
- none -	fig|923.4.peg.1133	hypothetical protein	NAIFPBLK_01144	hypothetical protein	LV475_05740	hypothetical protein	R3_05735	hypothetical protein
- none -	fig|923.4.peg.1134	protein of unknown function DUF1244	NAIFPBLK_01145	hypothetical protein	LV475_05745	DUF1244 domain-containing protein	R3_05740	DUF1244 domain-containing protein
- none -	fig|923.4.peg.1135	hypothetical protein	NAIFPBLK_01146	hypothetical protein	LV475_05750	BolA/IbaG family iron-sulfur metabolism protein	R3_05745	BolA/IbaG family iron-sulfur metabolism protein
- none -	fig|923.4.peg.1136	Ribonuclease D (EC 3.1.26.3)	NAIFPBLK_01147	Ribonuclease D	LV475_05755	HRDC domain-containing protein	R3_05750	3'-5' exonuclease domain-containing protein
Peptidyl-prolyl cis-trans isomerase	fig|923.4.peg.1137	Peptidyl-prolyl cis-trans isomerase PpiB (EC 5.2.1.8)	NAIFPBLK_01148	Peptidyl-prolyl cis-trans isomerase B	LV475_05760	peptidyl-prolyl cis-trans isomerase	R3_05755	Peptidyl-prolyl cis-trans isomerase
- none -	fig|923.4.peg.1138	DksA family protein PA5536 (no Zn-finger)	NAIFPBLK_01149	RNA polymerase-binding transcription factor DksA	LV475_05765	RNA polymerase-binding protein DksA	R3_05760	RNA polymerase-binding transcription factor DksA
- none -	fig|923.4.peg.1139	hypothetical protein	NAIFPBLK_01150	hypothetical protein	LV475_05770	TonB family protein	R3_05765	Energy transducer TonB
- none -	fig|923.4.peg.1140	FAD:protein FMN transferase (EC 2.7.1.180)	NAIFPBLK_01151	FAD:protein FMN transferase	LV475_05775	FAD:protein FMN transferase	R3_05770	FAD:protein FMN transferase
Glutathione: Biosynthesis and gamma-glutamyl cycle	fig|923.4.peg.1141	Glutathione synthetase (EC 6.3.2.3)	NAIFPBLK_01152	Glutathione synthetase	LV475_05780	glutathione synthase	R3_05775	Glutathione synthetase
Glutathione: Biosynthesis and gamma-glutamyl cycle	fig|923.4.peg.1142	Glutamate--cysteine ligase (EC 6.3.2.2), divergent, of Alpha- and Beta-proteobacteria type	NAIFPBLK_01153	hypothetical protein	LV475_05785	glutamate--cysteine ligase	R3_05780	Glutamate--cysteine ligase
- none -	fig|923.4.peg.1143	twitching motility protein PilG	NAIFPBLK_01154	Transcriptional regulatory protein WalR	LV475_05790	response regulator	R3_05785	Pilus assembly protein PilG
- none -	fig|923.4.peg.1144	twitching motility protein PilH	NAIFPBLK_01155	Transcriptional regulatory protein AfsQ1	LV475_05795	response regulator	R3_05790	Two-component system response regulator
- none -	fig|923.4.peg.1145	hypothetical protein	NAIFPBLK_01156	hypothetical protein	LV475_05800	chemotaxis protein CheW	R3_05795	CheW-like domain-containing protein
- none -	fig|923.4.peg.1146	twitching motility protein PilJ	NAIFPBLK_01157	hypothetical protein	LV475_05805	methyl-accepting chemotaxis protein	R3_05800	Methyl-accepting chemotaxis protein (MCP) signalling domain-containing protein
- none -	fig|923.4.peg.1147	hypothetical protein	NAIFPBLK_01158	Protein-glutamate methylesterase/protein-glutamine glutaminase	LV475_05810	Hpt domain-containing protein	R3_05805	Histidine kinase
- none -	fig|923.4.peg.1148	hypothetical protein	NAIFPBLK_01159	hypothetical protein	LV475_05815	chemotaxis protein CheW	R3_05810	CheW-like domain-containing protein
- none -	fig|923.4.peg.1149	Optional hypothetical component of the B12 transporter BtuM	NAIFPBLK_01160	hypothetical protein	LV475_05820	hypothetical protein	R3_05815	hypothetical protein
- none -	fig|923.4.peg.1150	hypothetical protein	NAIFPBLK_01161	Vitamin B12 transporter BtuB	LV475_05825	TonB-dependent receptor	R3_05820	TonB-dependent receptor
- none -	fig|923.4.peg.1151	ADP compounds hydrolase NudE	NAIFPBLK_01162	ADP compounds hydrolase NudE	LV475_05830	ADP compounds hydrolase NudE	R3_05825	ADP compounds hydrolase NudE
- none -	fig|923.4.peg.1152	3'(2'),5'-bisphosphate nucleotidase (EC 3.1.3.7)	NAIFPBLK_01163	3'(2')%2C5'-bisphosphate nucleotidase CysQ	LV475_05835	3'(2')%2C5'-bisphosphate nucleotidase CysQ	R3_05830	3'(2')%2C5'-bisphosphate nucleotidase CysQ
- none -	fig|923.4.peg.1153	hypothetical protein	NAIFPBLK_01164	Protein YcgL	LV475_05840	YcgL domain-containing protein	R3_05835	YcgL domain-containing protein
- none -	fig|923.4.peg.1154	hypothetical protein	NAIFPBLK_01165	hypothetical protein	LV475_05845	DUF4124 domain-containing protein	R3_05840	DUF4124 domain-containing protein
- none -	fig|923.4.peg.1155	ATP-dependent helicase HrpA	NAIFPBLK_01166	hypothetical protein	LV475_05850	ATP-dependent RNA helicase HrpA	R3_05845	ATP-dependent RNA helicase HrpA
- none -	fig|923.4.peg.1156	Heavy-metal-associated domain (N-terminus) and membrane-bounded cytochrome biogenesis cycZ-like domain, possible membrane copper tolerance protein	NAIFPBLK_01167	hypothetical protein	LV475_05855	sulfite exporter TauE/SafE family protein	R3_05850	DsbD-2 domain-containing protein
- none -	fig|923.4.peg.1157	Acylphosphate phosphohydrolase (EC 3.6.1.7)	NAIFPBLK_01168	Acylphosphatase	LV475_05860	acylphosphatase	R3_05855	Acylphosphatase
- none -	fig|923.4.peg.1158	hypothetical protein	NAIFPBLK_01169	hypothetical protein	LV475_05865	hypothetical protein	R3_05860	hypothetical protein
- none -	fig|923.4.peg.1159	Uncharacterized membrane protein Rmet_3714	NAIFPBLK_01170	hypothetical protein	LV475_05870	DUF2892 domain-containing protein	R3_05865	DUF2892 domain-containing protein
- none -	fig|923.4.peg.1160	hypothetical protein	NAIFPBLK_01171	hypothetical protein	LV475_05875	hypothetical protein	R3_05870	hypothetical protein
- none -	fig|923.4.peg.1161	Lipoprotein releasing system transmembrane protein LolC/LolE	NAIFPBLK_01172	Lipoprotein-releasing system transmembrane protein LolE	LV475_05880	lipoprotein-releasing ABC transporter permease subunit	R3_05875	Lipoprotein-releasing ABC transporter permease subunit
- none -	fig|923.4.peg.1162	Lipoprotein-releasing system ATP-binding protein LolD	NAIFPBLK_01173	Lipoprotein-releasing system ATP-binding protein LolD	LV475_05885	ATP-binding cassette domain-containing protein	R3_05880	Lipoprotein-releasing system ATP-binding protein LolD
- none -	fig|923.4.peg.1163	Uncharacterized aldehyde oxidase, 2Fe-2S subunit	NAIFPBLK_01174	Isoquinoline 1-oxidoreductase subunit alpha	LV475_05890	(2Fe-2S)-binding protein	R3_05885	2Fe-2S iron-sulfur cluster binding domain-containing protein
- none -	fig|923.4.peg.1164	Uncharacterized aldehyde oxidase, molybdopterin-binding subunit	NAIFPBLK_01175	Isoquinoline 1-oxidoreductase subunit beta	LV475_05895	xanthine dehydrogenase family protein molybdopterin-binding subunit	R3_05890	Molybdopterin-dependent oxidoreductase
- none -	fig|923.4.peg.1165	hypothetical protein	NAIFPBLK_01176	Molybdenum cofactor insertion chaperone PaoD	LV475_05900	XdhC family protein	R3_05895	hypothetical protein
- none -	fig|923.4.peg.1166	hypothetical protein	NAIFPBLK_01177	Molybdenum cofactor guanylyltransferase	LV475_05905	NTP transferase domain-containing protein	R3_05900	NTP-transf-3 domain-containing protein
- none -	fig|923.4.peg.1167	putative invertase	NAIFPBLK_01178	hypothetical protein	LV475_05910	glycoside hydrolase 100 family protein	R3_05905	Alkaline invertase
- none -	fig|923.4.peg.1168	Sucrose phosphate synthase	NAIFPBLK_01179	D-inositol-3-phosphate glycosyltransferase	LV475_05915	glycosyltransferase	R3_05910	Sucrose-phosphate synthase
- none -	fig|923.4.peg.1169	Alpha,alpha-trehalose-phosphate synthase [UDP-forming] (EC 2.4.1.15)	NAIFPBLK_01180	Mannosylfructose-phosphate phosphatase	LV475_05920	HAD-IIB family hydrolase	R3_05915	HAD-IIB family hydrolase
- none -	fig|923.4.peg.1170	hypothetical protein	NAIFPBLK_01181	Protein MtfA	LV475_05925	zinc-dependent peptidase	R3_05920	Zinc-dependent peptidase
- none -	fig|923.4.peg.1171	Bacterioferritin (EC 1.16.3.1)	NAIFPBLK_01182	Bacterioferritin	LV475_05930	bacterioferritin	R3_05925	Bacterioferritin
- none -	fig|923.4.peg.1172	hypothetical protein	NAIFPBLK_01183	hypothetical protein	LV475_05935	alpha/beta hydrolase	R3_05930	Alpha/beta fold hydrolase
- none -	fig|923.4.peg.1173	Nodulin-related protein CC_0717	NAIFPBLK_01184	hypothetical protein	LV475_05940	VIT1/CCC1 transporter family protein	R3_05935	VIT family protein
Stringent Response, (p)ppGpp metabolism	fig|923.4.peg.1174	Inactive (p)ppGpp 3'-pyrophosphohydrolase domain / GTP pyrophosphokinase (EC 2.7.6.5), (p)ppGpp synthetase I	NAIFPBLK_01185	GTP pyrophosphokinase	LV475_05945	TGS domain-containing protein	R3_05940	Bifunctional (P)ppGpp synthetase/guanosine-3'%2C5'-bis(Diphosphate) 3'-pyrophosphohydrolase
- none -	fig|923.4.peg.1175	hypothetical protein	NAIFPBLK_01186	GDP-mannose-dependent alpha-(1-6)-phosphatidylinositol dimannoside mannosyltransferase	LV475_05950	glycosyltransferase	R3_05945	Glycosyltransferase
- none -	fig|923.4.peg.1176	Molybdenum ABC transporter ATP-binding protein ModC	NAIFPBLK_01187	Sulfate/thiosulfate import ATP-binding protein CysA	LV475_05955	molybdenum ABC transporter ATP-binding protein	R3_05950	Molybdenum ABC transporter ATP-binding protein
- none -	fig|923.4.peg.1177	Molybdenum ABC transporter permease protein ModB	NAIFPBLK_01188	Sulfate transport system permease protein CysW	LV475_05960	molybdate ABC transporter permease subunit	R3_05955	Molybdenum transport system permease
- none -	fig|923.4.peg.1178	Molybdenum ABC transporter, substrate-binding protein ModA	NAIFPBLK_01189	Molybdate-binding protein ModA	LV475_05965	molybdate ABC transporter substrate-binding protein	R3_05960	Molybdate ABC transporter substrate-binding protein
- none -	fig|923.4.peg.1179	DNA-binding domain of ModE / Molybdate-binding domain of ModE	NAIFPBLK_01190	Molybdenum-pterin-binding protein MopA	LV475_05970	TOBE domain-containing protein	R3_05965	LysR family transcriptional regulator
DNA repair, bacterial photolyase	fig|923.4.peg.1180	Deoxyribodipyrimidine photolyase (EC 4.1.99.3)	NAIFPBLK_01191	Deoxyribodipyrimidine photo-lyase	LV475_05975	DNA photolyase family protein	R3_05970	Deoxyribodipyrimidine photo-lyase
- none -	fig|923.4.peg.1181	RND efflux system, membrane fusion protein	NAIFPBLK_01192	Multidrug resistance protein MdtA	LV475_05980	efflux RND transporter periplasmic adaptor subunit	R3_05975	HlyD-D23 domain-containing protein
- none -	fig|923.4.peg.1182	RND efflux system, inner membrane transporter	NAIFPBLK_01193	Multidrug resistance protein MdtC	LV475_05985	efflux RND transporter permease subunit	R3_05980	MMPL family transporter
- none -	fig|923.4.peg.1183	Phosphate ABC transporter, substrate-binding protein PstS (TC 3.A.1.7.1)	NAIFPBLK_01194	Protein SphX	LV475_05990	PstS family phosphate ABC transporter substrate-binding protein	R3_05985	Phosphate-binding protein
- none -	fig|923.4.peg.1184	Phosphate ABC transporter, permease protein PstC (TC 3.A.1.7.1)	NAIFPBLK_01195	hypothetical protein	LV475_05995	phosphate ABC transporter permease subunit PstC	R3_05990	Phosphate transport system permease protein
- none -	fig|923.4.peg.1185	Phosphate ABC transporter, permease protein PstA (TC 3.A.1.7.1)	NAIFPBLK_01196	hypothetical protein	LV475_06000	phosphate ABC transporter permease PstA	R3_05995	Phosphate transport system permease protein PstA
- none -	fig|923.4.peg.1186	Phosphate ABC transporter, ATP-binding protein PstB (TC 3.A.1.7.1)	NAIFPBLK_01197	Phosphate import ATP-binding protein PstB	LV475_06005	phosphate ABC transporter ATP-binding protein PstB	R3_06000	Phosphate import ATP-binding protein PstB
- none -	fig|923.4.peg.1187	Fructose-1,6-bisphosphatase, type I (EC 3.1.3.11)	NAIFPBLK_01198	Fructose-1%2C6-bisphosphatase class 1	LV475_06010	class 1 fructose-bisphosphatase	R3_06005	Fructose-1%2C6-bisphosphatase class 1
- none -	fig|923.4.peg.1188	hypothetical protein	NAIFPBLK_01199	Flagellar brake protein YcgR	LV475_06015	PilZ domain-containing protein	R3_06010	PilZ domain-containing protein
- none -	fig|923.4.peg.1189	hypothetical protein	NAIFPBLK_01200	hypothetical protein	LV475_06020	isoamylase early set domain-containing protein	R3_06015	Glycoside hydrolase
- none -	fig|923.4.peg.1190	hypothetical protein	NAIFPBLK_01201	hypothetical protein	LV475_06025	hypothetical protein	R3_06020	hypothetical protein
- none -	fig|923.4.peg.1191	Molybdopterin synthase sulfur carrier subunit	NAIFPBLK_01202	Molybdopterin synthase sulfur carrier subunit	LV475_06030	MoaD/ThiS family protein	R3_06025	Molybdopterin synthase sulfur carrier subunit
- none -	fig|923.4.peg.1192	hypothetical protein	NAIFPBLK_01203	hypothetical protein	LV475_06035	AsmA family protein	R3_06030	AsmA family protein
DNA repair, bacterial	fig|923.4.peg.1193	A/G-specific adenine glycosylase (EC 3.2.2.-)	NAIFPBLK_01204	Adenine DNA glycosylase	LV475_06040	A/G-specific adenine glycosylase	R3_06035	Adenine DNA glycosylase
- none -	fig|923.4.peg.1194	FIG001341: Probable Fe(2+)-trafficking protein YggX	NAIFPBLK_01205	putative Fe(2+)-trafficking protein	LV475_06045	oxidative damage protection protein	R3_06040	putative Fe(2+)-trafficking protein
- none -	fig|923.4.peg.1195	FIG001957: putative hydrolase	NAIFPBLK_01206	GMP/IMP nucleotidase YrfG	LV475_06050	HAD-IA family hydrolase	R3_06045	HAD-IA family hydrolase
- none -	fig|923.4.peg.1196	hypothetical protein	NAIFPBLK_01207	hypothetical protein	LV475_06055	sulfur carrier protein ThiS	R3_06050	Sulfur carrier protein ThiS
Glutathione: Biosynthesis and gamma-glutamyl cycle	fig|923.4.peg.1197	Gamma-glutamyltranspeptidase (EC 2.3.2.2) @ Glutathione hydrolase (EC 3.4.19.13)	NAIFPBLK_01208	Glutathione hydrolase proenzyme	LV475_06060	gamma-glutamyltransferase	R3_06055	Gamma-glutamyltransferase
- none -	fig|923.4.peg.1198	hypothetical protein	NAIFPBLK_01209	hypothetical protein	LV475_06065	hypothetical protein	R3_06060	hypothetical protein
Anaerobic respiratory reductases	fig|923.4.peg.1199	Ferredoxin reductase	NAIFPBLK_01210	Anthranilate 1%2C2-dioxygenase electron transfer component	LV475_06070	FAD-binding oxidoreductase	R3_06065	Flavodoxin reductase
- none -	fig|923.4.peg.1200	hypothetical protein
Pentose phosphate pathway; <br>Riboflavin synthesis cluster	fig|923.4.peg.1201	Ribulose-phosphate 3-epimerase (EC 5.1.3.1)	NAIFPBLK_01211	Ribulose-phosphate 3-epimerase	LV475_06075	ribulose-phosphate 3-epimerase	R3_06070	Ribulose-phosphate 3-epimerase
2-phosphoglycolate salvage; <br>Glycolate, glyoxylate interconversions; <br>Photorespiration (oxidative C2 cycle)	fig|923.4.peg.1202	Phosphoglycolate phosphatase (EC 3.1.3.18)	NAIFPBLK_01212	Phosphoglycolate phosphatase%2C chromosomal	LV475_06080	phosphoglycolate phosphatase	R3_06075	Phosphoglycolate phosphatase
Chorismate: Intermediate for synthesis of Tryptophan, PAPA antibiotics, PABA, 3-hydroxyanthranilate and more.; <br>Tryptophan synthesis	fig|923.4.peg.1203	Anthranilate synthase, aminase component (EC 4.1.3.27)	NAIFPBLK_01213	Anthranilate synthase component 1	LV475_06085	anthranilate synthase component I	R3_06080	Anthranilate synthase component 1
CBSS-257314.1.peg.752	fig|923.4.peg.1204	Adenine-specific methyltransferase (EC 2.1.1.72)	NAIFPBLK_01214	hypothetical protein	LV475_06090	site-specific DNA-methyltransferase	R3_06085	Modification methylase Cfr9I
- none -	fig|923.4.peg.1205	hypothetical protein	NAIFPBLK_01215	hypothetical protein	LV475_06095	XcyI family restriction endonuclease	R3_06090	Type-2 restriction enzyme XcyI
- none -	fig|923.4.peg.1206	hypothetical protein	NAIFPBLK_01216	hypothetical protein	LV475_06100	GGDEF domain-containing protein	R3_06095	GGDEF domain-containing protein
- none -	fig|923.4.peg.1207	hypothetical protein	NAIFPBLK_01217	hypothetical protein	LV475_06105	DUF4282 domain-containing protein	R3_06100	DUF4282 domain-containing protein
- none -	fig|923.4.peg.1208	23S rRNA (cytidine(2498)-2'-O)-methyltransferase (EC 2.1.1.186)	NAIFPBLK_01218	Ribosomal RNA large subunit methyltransferase M	LV475_06110	23S rRNA (cytidine(2498)-2'-O)-methyltransferase RlmM	R3_06105	Ribosomal RNA large subunit methyltransferase M
- none -	fig|923.4.peg.1209	Membrane protein involved in the export of O-antigen and teichoic acid	NAIFPBLK_01219	hypothetical protein	LV475_06115	hypothetical protein	R3_06110	hypothetical protein
- none -	fig|923.4.peg.1210	Membrane protein involved in the export of O-antigen and teichoic acid	NAIFPBLK_01220	hypothetical protein	LV475_06120	DUF305 domain-containing protein	R3_06115	hypothetical protein
- none -	fig|923.4.peg.1211	diguanylate cyclase/phosphodiesterase (GGDEF & EAL domains) with PAS/PAC sensor(s)	NAIFPBLK_01221	hypothetical protein	LV475_06125	GGDEF domain-containing protein	R3_06120	Diguanylate cyclase
- none -	fig|923.4.peg.1212	hypothetical protein	NAIFPBLK_01222	hypothetical protein	LV475_06130	hypothetical protein	R3_06125	hypothetical protein
- none -	fig|923.4.peg.1213	UDP-galactose-lipid carrier transferase (EC 2.-.-.-)	NAIFPBLK_01223	Polyphosphate:AMP phosphotransferase	LV475_06135	polyphosphate:AMP phosphotransferase	R3_06130	Polyphosphate:AMP phosphotransferase
- none -	fig|923.4.peg.1214	Uncharacterized protein YyaL	NAIFPBLK_01224	hypothetical protein	LV475_06140	DUF255 domain-containing protein	R3_06135	Thioredoxin domain-containing protein
Biotin biosynthesis; <br>Biotin biosynthesis Experimental	fig|923.4.peg.1215	Biotin synthase (EC 2.8.1.6)	NAIFPBLK_01225	Biotin synthase	LV475_06145	biotin synthase BioB	R3_06140	Biotin synthase
- none -	fig|923.4.peg.1216	FIG01182189: hypothetical protein	NAIFPBLK_01226	hypothetical protein	LV475_06150	hypothetical protein	R3_06145	hypothetical protein
- none -	fig|923.4.peg.1217	hypothetical protein	NAIFPBLK_01227	hypothetical protein	LV475_06155	double zinc ribbon domain-containing protein	R3_06150	ComF family protein
Ribosome LSU bacterial; <br>Ribosome LSU bacterial	fig|923.4.peg.1218	LSU ribosomal protein L31p @ LSU ribosomal protein L31p, zinc-independent	NAIFPBLK_01228	50S ribosomal protein L31 type B	LV475_06160	type B 50S ribosomal protein L31	R3_06155	50S ribosomal protein L31
- none -	fig|923.4.peg.1219	hypothetical protein	NAIFPBLK_01229	hypothetical protein	LV475_06165	thermonuclease family protein	R3_06160	Nuclease
Heme and Siroheme Biosynthesis	fig|923.4.peg.1220	Coproporphyrinogen III oxidase, aerobic (EC 1.3.3.3)	NAIFPBLK_01230	Oxygen-dependent coproporphyrinogen-III oxidase	LV475_06170	oxygen-dependent coproporphyrinogen oxidase	R3_06165	Oxygen-dependent coproporphyrinogen-III oxidase
- none -	fig|923.4.peg.1221	Threonylcarbamoyl-AMP synthase (EC 2.7.7.87)	NAIFPBLK_01231	Threonylcarbamoyl-AMP synthase	LV475_06175	L-threonylcarbamoyladenylate synthase	R3_06170	Threonylcarbamoyl-AMP synthase
CBSS-272943.3.peg.1367; <br>DNA topoisomerases, Type I, ATP-independent	fig|923.4.peg.1222	DNA topoisomerase I (EC 5.99.1.2)	NAIFPBLK_01232	DNA topoisomerase 1	LV475_06180	DNA topoisomerase I	R3_06175	DNA topoisomerase 1
- none -	fig|923.4.peg.1223	Protein of unknown function Smg	NAIFPBLK_01233	Protein Smg	LV475_06185	DUF494 domain-containing protein	R3_06180	Protein Smg-like protein
CBSS-272943.3.peg.1367	fig|923.4.peg.1224	Rossmann fold nucleotide-binding protein Smf possibly involved in DNA uptake	NAIFPBLK_01234	hypothetical protein	LV475_06190	DNA-processing protein DprA	R3_06185	DNA-protecting protein DprA
- none -	fig|923.4.peg.1225	Uncharacterized protein with LysM domain, COG1652	NAIFPBLK_01235	hypothetical protein	LV475_06195	LysM peptidoglycan-binding domain-containing protein	R3_06190	LysM peptidoglycan-binding domain-containing protein
Translation termination factors bacterial	fig|923.4.peg.1226	Peptide deformylase (EC 3.5.1.88)	NAIFPBLK_01236	Peptide deformylase 1	LV475_06200	peptide deformylase	R3_06195	Peptide deformylase
Translation initiation factors bacterial	fig|923.4.peg.1227	Methionyl-tRNA formyltransferase (EC 2.1.2.9)	NAIFPBLK_01237	Methionyl-tRNA formyltransferase	LV475_06205	methionyl-tRNA formyltransferase	R3_06200	Methionyl-tRNA formyltransferase
RNA methylation	fig|923.4.peg.1228	16S rRNA (cytosine(967)-C(5))-methyltransferase (EC 2.1.1.176)	NAIFPBLK_01238	Ribosomal RNA small subunit methyltransferase B	LV475_06210	16S rRNA (cytosine(967)-C(5))-methyltransferase RsmB	R3_06205	16S rRNA m5C967 methyltransferase
- none -	fig|923.4.peg.1229	hypothetical protein	NAIFPBLK_01239	hypothetical protein	LV475_06215	DUF4390 domain-containing protein	R3_06210	DUF4390 domain-containing protein
- none -	fig|923.4.peg.1230	hypothetical protein	NAIFPBLK_01240	Sensor protein kinase WalK	LV475_06220	ATP-binding protein	R3_06215	Histidine kinase
- none -	fig|923.4.peg.1231	hypothetical protein	NAIFPBLK_01241	DNA-binding transcriptional regulator NtrC	LV475_06225	sigma-54 dependent transcriptional regulator	R3_06220	Transcriptional regulator
- none -	fig|923.4.peg.1232	Trk potassium uptake system protein TrkA	NAIFPBLK_01242	Trk system potassium uptake protein TrkA	LV475_06230	Trk system potassium transporter TrkA	R3_06225	Trk system potassium uptake protein TrkA
- none -	fig|923.4.peg.1233	Trk potassium uptake system protein TrkH	NAIFPBLK_01243	Trk system potassium uptake protein TrkH	LV475_06235	potassium transporter	R3_06230	Trk system potassium uptake protein
- none -	fig|923.4.peg.1234	Lipid A biosynthesis lauroyl acyltransferase (EC 2.3.1.241)	NAIFPBLK_01244	Lipid A biosynthesis lauroyltransferase	LV475_06240	hypothetical protein	R3_06235	Bacterial lipid A biosynthesis acyltransferase
- none -	fig|923.4.peg.1235	Lipid A biosynthesis lauroyl acyltransferase (EC 2.3.1.-)	NAIFPBLK_01245	Lipid A biosynthesis lauroyltransferase	LV475_06245	lysophospholipid acyltransferase family protein	R3_06240	hypothetical protein
- none -	fig|923.4.peg.1236	tRNA-(cytosine32)-2-thiocytidine synthetase TtcA	NAIFPBLK_01246	tRNA-cytidine(32) 2-sulfurtransferase	LV475_06250	tRNA 2-thiocytidine biosynthesis protein TtcA	R3_06245	tRNA 2-thiocytidine biosynthesis protein TtcA
- none -	fig|923.4.peg.1237	hypothetical protein	NAIFPBLK_01247	hypothetical protein	LV475_06255	hypothetical protein	R3_06250	hypothetical protein
- none -	fig|923.4.peg.1238	Proline iminopeptidase (EC 3.4.11.5)	NAIFPBLK_01248	Proline iminopeptidase	LV475_06260	prolyl aminopeptidase	R3_06255	Proline iminopeptidase
- none -	fig|923.4.peg.1239	D-aminoacyl-tRNA deacylase (EC 3.1.1.96)	NAIFPBLK_01249	D-aminoacyl-tRNA deacylase	LV475_06265	D-aminoacyl-tRNA deacylase	R3_06260	D-aminoacyl-tRNA deacylase
- none -	fig|923.4.peg.1240	hypothetical protein	NAIFPBLK_01250	hypothetical protein	LV475_06270	thiosulfate oxidation carrier complex protein SoxZ	R3_06265	SoxZ domain-containing protein
- none -	fig|923.4.peg.1241	Sulfur oxidation cycle carrier protein, SoxY subunit	NAIFPBLK_01251	hypothetical protein	LV475_06275	thiosulfate oxidation carrier protein SoxY	R3_06270	Thiosulfate oxidation carrier protein SoxY
Zinc resistance	fig|923.4.peg.1242	Response regulator of zinc sigma-54-dependent two-component system	NAIFPBLK_01252	Transcriptional regulatory protein ZraR	LV475_06280	sigma-54 dependent transcriptional regulator	R3_06275	Response regulator
- none -	fig|923.4.peg.1243	hypothetical protein	NAIFPBLK_01253	Sensor histidine kinase RcsC	LV475_06285	sensor histidine kinase	R3_06280	Histidine kinase
Biotin biosynthesis; <br>Biotin biosynthesis Experimental	fig|923.4.peg.1244	8-amino-7-oxononanoate synthase (EC 2.3.1.47)	NAIFPBLK_01254	8-amino-7-oxononanoate synthase	LV475_06290	8-amino-7-oxononanoate synthase	R3_06285	8-amino-7-oxononanoate synthase
- none -	fig|923.4.peg.1245	Probable lipoprotein YiaD	NAIFPBLK_01255	putative lipoprotein YiaD	LV475_06295	OmpA family protein	R3_06290	OmpA family protein
- none -	fig|923.4.peg.1246	hypothetical protein	NAIFPBLK_01256	hypothetical protein	LV475_06300	DUF192 domain-containing protein	R3_06295	DUF192 domain-containing protein
Pyruvate metabolism I: anaplerotic reactions, PEP	fig|923.4.peg.1247	NADP-dependent malic enzyme (EC 1.1.1.40)	NAIFPBLK_01257	NADP-dependent malic enzyme	LV475_06305	malate dehydrogenase	R3_06300	Malate dehydrogenase
- none -	fig|923.4.peg.1248	DNA polymerase I (EC 2.7.7.7)	NAIFPBLK_01258	DNA polymerase I	LV475_06310	flap endonuclease	R3_06305	53EXOc domain-containing protein
- none -	fig|923.4.peg.1249	LSU rRNA pseudouridine(2457) synthase (EC 5.4.99.20)	NAIFPBLK_01259	Ribosomal large subunit pseudouridine synthase E	LV475_06315	pseudouridine synthase	R3_06310	Pseudouridine synthase
- none -	fig|923.4.peg.1250	hypothetical protein	NAIFPBLK_01260	Protein RseC	LV475_06320	SoxR reducing system RseC family protein	R3_06315	Positive regulator of sigma(E)%2C RseC/MucC
Periplasmic Stress Response; <br>Transcription initiation, bacterial sigma factors	fig|923.4.peg.1251	Sigma factor RpoE negative regulatory protein RseB precursor	NAIFPBLK_01261	hypothetical protein	LV475_06325	MucB/RseB C-terminal domain-containing protein	R3_06320	hypothetical protein
- none -	fig|923.4.peg.1252	hypothetical protein	NAIFPBLK_01262	hypothetical protein	LV475_06330	hypothetical protein	R3_06325	RseA-N domain-containing protein
Transcription initiation, bacterial sigma factors	fig|923.4.peg.1253	RNA polymerase sigma factor RpoE	NAIFPBLK_01263	RNA polymerase sigma-H factor	LV475_06335	RNA polymerase sigma factor RpoE	R3_06330	RNA polymerase sigma factor RpoE
Mycobacterium virulence operon possibly involved in quinolinate biosynthesis; <br>NAD and NADP cofactor biosynthesis global	fig|923.4.peg.1254	L-aspartate oxidase (EC 1.4.3.16)	NAIFPBLK_01264	L-aspartate oxidase	LV475_06340	L-aspartate oxidase	R3_06335	L-aspartate oxidase
- none -	fig|923.4.peg.1255	Tol-Pal system peptidoglycan-associated lipoprotein PAL	NAIFPBLK_01265	Peptidoglycan-associated lipoprotein	LV475_06345	peptidoglycan-associated lipoprotein Pal	R3_06340	Peptidoglycan-associated protein
- none -	fig|923.4.peg.1256	hypothetical protein	NAIFPBLK_01267	Acyl carrier protein	LV475_06355	phosphopantetheine-binding protein	R3_06350	Acyl carrier protein
- none -	fig|923.4.peg.1257	3-oxoacyl-[acyl-carrier-protein] synthase, KASII (EC 2.3.1.179)	NAIFPBLK_01268	3-oxoacyl-[acyl-carrier-protein] synthase 2	LV475_06360	beta-ketoacyl-[acyl-carrier-protein] synthase family protein	R3_06355	Beta-ketoacyl-[acyl-carrier-protein] synthase family protein
Fatty Acid Biosynthesis FASII	fig|923.4.peg.1258	Acyl carrier protein	NAIFPBLK_01269	hypothetical protein	LV475_06365	phosphopantetheine-binding protein	R3_06360	Acyl carrier protein
- none -	fig|923.4.peg.1259	hypothetical protein	NAIFPBLK_01270	hypothetical protein	LV475_06370	hypothetical protein	R3_06365	hypothetical protein
- none -	fig|923.4.peg.1260	FIGfam138462: Acyl-CoA synthetase, AMP-(fatty) acid ligase	NAIFPBLK_01271	2-succinylbenzoate--CoA ligase	LV475_06375	AMP-binding protein	R3_06370	AMP-binding protein
- none -	fig|923.4.peg.1261	hypothetical protein	NAIFPBLK_01272	hypothetical protein	LV475_06380	hypothetical protein	R3_06375	hypothetical protein
- none -	fig|923.4.peg.1262	Lysophospholipid acyltransferase	NAIFPBLK_01273	hypothetical protein	LV475_06385	acyl-CoA synthetase	R3_06380	Acyl-CoA synthetase
- none -	fig|923.4.peg.1263	hypothetical protein	NAIFPBLK_01274	hypothetical protein	LV475_06390	outer membrane lipoprotein carrier protein LolA	R3_06385	hypothetical protein
- none -	fig|923.4.peg.1264	FIG021862: membrane protein, exporter	NAIFPBLK_01275	hypothetical protein	LV475_06395	MMPL family transporter	R3_06390	MMPL family transporter
- none -	fig|923.4.peg.1265	hypothetical protein	NAIFPBLK_01276	hypothetical protein	LV475_06400	hypothetical protein	R3_06395	hypothetical protein
- none -	fig|923.4.peg.1266	hypothetical protein	NAIFPBLK_01277	hypothetical protein	LV475_06405	polysaccharide deacetylase family protein	R3_06400	Polysaccharide deacetylase family protein
- none -	fig|923.4.peg.1267	Oxidoreductase, short-chain dehydrogenase/reductase family	NAIFPBLK_01278	3-oxoacyl-[acyl-carrier-protein] reductase FabG	LV475_06410	3-oxoacyl-ACP reductase FabG	R3_06405	3-oxoacyl-ACP reductase FabG
- none -	fig|923.4.peg.1268	3-oxoacyl-[ACP] synthase	NAIFPBLK_01279	hypothetical protein	LV475_06415	beta-ketoacyl synthase chain length factor	R3_06410	3-oxoacyl-ACP synthase
- none -	fig|923.4.peg.1269	3-oxoacyl-[ACP] synthase (EC 2.3.1.41) FabV like	NAIFPBLK_01280	3-oxoacyl-[acyl-carrier-protein] synthase 2	LV475_06420	beta-ketoacyl-[acyl-carrier-protein] synthase family protein	R3_06415	Beta-ketoacyl-ACP synthase
- none -	fig|923.4.peg.1270	Phosphoesterase, PA-phosphatase related	NAIFPBLK_01281	hypothetical protein	LV475_06425	phosphatase PAP2 family protein	R3_06420	Phosphatase PAP2 family protein
- none -	fig|923.4.peg.1271	FIG022199: FAD-binding protein	NAIFPBLK_01282	hypothetical protein	LV475_06430	tryptophan 7-halogenase	R3_06425	NAD(P)-binding protein
- none -	fig|923.4.peg.1272	uncharacterized domain / RidA/YER057c/UK114 superfamily, group 5	NAIFPBLK_01283	3-hydroxybenzoate synthase	LV475_06435	hypothetical protein	R3_06430	hypothetical protein
- none -	fig|923.4.peg.1273	FIG018329: 1-acyl-sn-glycerol-3-phosphate acyltransferase	NAIFPBLK_01284	hypothetical protein	LV475_06440	1-acyl-sn-glycerol-3-phosphate acyltransferase	R3_06435	1-acyl-sn-glycerol-3-phosphate acyltransferase
- none -	fig|923.4.peg.1274	FIG143263: Glycosyl transferase	NAIFPBLK_01285	hypothetical protein	LV475_06445	glycosyltransferase family 2 protein	R3_06440	Glycosyltransferase family 2 protein
- none -	fig|923.4.peg.1275	hypothetical protein	NAIFPBLK_01286	hypothetical protein	LV475_06450	DUF4197 domain-containing protein	R3_06445	DUF4197 domain-containing protein
- none -	fig|923.4.peg.1276	Negative transcriptional regulator	NAIFPBLK_01287	Protease synthase and sporulation protein PAI 2	LV475_06455	FMN-binding negative transcriptional regulator	R3_06450	FMN-binding negative transcriptional regulator
Branched-Chain Amino Acid Biosynthesis	fig|923.4.peg.1277	Dihydroxy-acid dehydratase (EC 4.2.1.9)	NAIFPBLK_01288	Dihydroxy-acid dehydratase	LV475_06460	dihydroxy-acid dehydratase	R3_06455	Dihydroxy-acid dehydratase
- none -	fig|923.4.peg.1278	ErfK/YbiS/YcfS/YnhG family protein	NAIFPBLK_01289	hypothetical protein	LV475_06465	L%2CD-transpeptidase	R3_06460	YkuD domain-containing protein
De Novo Purine Biosynthesis	fig|923.4.peg.1279	Amidophosphoribosyltransferase (EC 2.4.2.14)	NAIFPBLK_01290	Amidophosphoribosyltransferase	LV475_06470	amidophosphoribosyltransferase	R3_06465	Amidophosphoribosyltransferase
- none -	fig|923.4.peg.1280	Colicin V production protein	NAIFPBLK_01291	Colicin V production protein	LV475_06475	CvpA family protein	R3_06470	Colicin V production CvpA
- none -	fig|923.4.peg.1281	hypothetical protein	NAIFPBLK_01292	Cell division protein DedD	LV475_06480	SPOR domain-containing protein	R3_06475	SPOR domain-containing protein
Folate Biosynthesis; <br>Folate Biosynthesis	fig|923.4.peg.1282	Dihydrofolate synthase (EC 6.3.2.12) @ Folylpolyglutamate synthase (EC 6.3.2.17)	NAIFPBLK_01293	Dihydrofolate synthase/folylpolyglutamate synthase	LV475_06485	bifunctional folylpolyglutamate synthase/dihydrofolate synthase	R3_06480	Dihydrofolate synthase/folylpolyglutamate synthase
Fatty Acid Biosynthesis FASII	fig|923.4.peg.1283	Acetyl-coenzyme A carboxyl transferase beta chain (EC 6.4.1.2)	NAIFPBLK_01294	Acetyl-coenzyme A carboxylase carboxyl transferase subunit beta	LV475_06490	acetyl-CoA carboxylase%2C carboxyltransferase subunit beta	R3_06485	Acetyl-coenzyme A carboxylase carboxyl transferase subunit beta
Auxin biosynthesis; <br>Chorismate: Intermediate for synthesis of Tryptophan, PAPA antibiotics, PABA, 3-hydroxyanthranilate and more.; <br>Tryptophan synthesis	fig|923.4.peg.1284	Tryptophan synthase alpha chain (EC 4.2.1.20)	NAIFPBLK_01295	Tryptophan synthase alpha chain	LV475_06495	tryptophan synthase subunit alpha	R3_06490	Tryptophan synthase alpha chain
Auxin biosynthesis; <br>Chorismate: Intermediate for synthesis of Tryptophan, PAPA antibiotics, PABA, 3-hydroxyanthranilate and more.; <br>Tryptophan synthesis	fig|923.4.peg.1285	Tryptophan synthase beta chain (EC 4.2.1.20)	NAIFPBLK_01296	Tryptophan synthase beta chain	LV475_06500	tryptophan synthase subunit beta	R3_06495	Tryptophan synthase beta chain
Auxin biosynthesis; <br>Chorismate: Intermediate for synthesis of Tryptophan, PAPA antibiotics, PABA, 3-hydroxyanthranilate and more.; <br>Tryptophan synthesis	fig|923.4.peg.1286	Phosphoribosylanthranilate isomerase (EC 5.3.1.24)	NAIFPBLK_01297	N-(5'-phosphoribosyl)anthranilate isomerase	LV475_06505	phosphoribosylanthranilate isomerase	R3_06500	N-(5'-phosphoribosyl)anthranilate isomerase
- none -	fig|923.4.peg.1287	tRNA pseudouridine(38-40) synthase (EC 5.4.99.12)	NAIFPBLK_01298	tRNA pseudouridine synthase A	LV475_06510	tRNA pseudouridine(38-40) synthase TruA	R3_06505	tRNA pseudouridine synthase A
- none -	fig|923.4.peg.1288	hypothetical protein
- none -	fig|923.4.peg.1289	hypothetical protein	NAIFPBLK_01299	hypothetical protein	LV475_06515	TolC family protein	R3_06510	TolC family protein
- none -	fig|923.4.peg.1290	Probable Co/Zn/Cd efflux system membrane fusion protein	NAIFPBLK_01300	Multidrug resistance protein MdtE	LV475_06520	efflux RND transporter periplasmic adaptor subunit	R3_06515	Efflux RND transporter periplasmic adaptor subunit
- none -	fig|923.4.peg.1291	Acriflavin resistance protein	NAIFPBLK_01301	Swarming motility protein SwrC	LV475_06525	efflux RND transporter permease subunit	R3_06520	Transporter
- none -	fig|923.4.peg.1292	hypothetical protein	NAIFPBLK_01302	hypothetical protein	LV475_06530	cupin domain-containing protein	R3_06525	Cupin
- none -	fig|923.4.peg.1293	hypothetical protein	NAIFPBLK_01303	hypothetical protein	LV475_06535	ABC-type transport auxiliary lipoprotein family protein	R3_06530	ABC-trans-aux domain-containing protein
- none -	fig|923.4.peg.1294	hypothetical protein	NAIFPBLK_01304	hypothetical protein	LV475_06540	MlaD family protein	R3_06535	MCE family protein
- none -	fig|923.4.peg.1295	ABC transporter, ATP-binding protein (cluster 9, phospholipid)	NAIFPBLK_01305	putative ribonucleotide transport ATP-binding protein mkl	LV475_06545	ATP-binding cassette domain-containing protein	R3_06540	ATP-binding cassette domain-containing protein
- none -	fig|923.4.peg.1296	ABC transporter, permease protein (cluster 9, phospholipid)	NAIFPBLK_01306	hypothetical protein	LV475_06550	ABC transporter permease	R3_06545	Intermembrane phospholipid transport system permease protein MlaE
- none -	fig|923.4.peg.1297	hypothetical protein	NAIFPBLK_01307	hypothetical protein			R3_06550	hypothetical protein
- none -	fig|923.4.peg.1298	LSU rRNA pseudouridine(2605) synthase (EC 5.4.99.22)	NAIFPBLK_01308	Ribosomal large subunit pseudouridine synthase B	LV475_06555	pseudouridine synthase	R3_06555	Pseudouridine synthase
- none -	fig|923.4.peg.1299	UPF0301 protein YqgE	NAIFPBLK_01309	hypothetical protein	LV475_06560	YqgE/AlgH family protein	R3_06560	UPF0301 protein GM160_05325
- none -	fig|923.4.peg.1300	hypothetical protein	NAIFPBLK_01310	Putative pre-16S rRNA nuclease	LV475_06565	Holliday junction resolvase RuvX	R3_06565	Putative pre-16S rRNA nuclease
- none -	fig|923.4.peg.1301	Pyrimidine operon regulatory protein PyrR	NAIFPBLK_01311	Bifunctional protein PyrR	LV475_06570	bifunctional pyr operon transcriptional regulator/uracil phosphoribosyltransferase PyrR	R3_06570	Bifunctional pyr operon transcriptional regulator/uracil phosphoribosyltransferase PyrR
- none -	fig|923.4.peg.1302	Aspartate carbamoyltransferase (EC 2.1.3.2)	NAIFPBLK_01312	Aspartate carbamoyltransferase	LV475_06575	aspartate carbamoyltransferase catalytic subunit	R3_06575	Aspartate carbamoyltransferase
- none -	fig|923.4.peg.1303	Dihydroorotase (EC 3.5.2.3)	NAIFPBLK_01313	Dihydroorotase-like protein	LV475_06580	dihydroorotase	R3_06580	Dihydroorotase
- none -	fig|923.4.peg.1304	Methyl-accepting chemotaxis sensor/transducer protein	NAIFPBLK_01314	hypothetical protein	LV475_06585	methyl-accepting chemotaxis protein	R3_06585	Methyl-accepting chemotaxis protein
- none -	fig|923.4.peg.1305	hypothetical protein	NAIFPBLK_01315	hypothetical protein	LV475_06590	ThiF family adenylyltransferase	R3_06590	ThiF domain-containing protein
- none -	fig|923.4.peg.1306	Putative deoxyribonuclease YjjV	NAIFPBLK_01316	putative metal-dependent hydrolase YjjV	LV475_06595	TatD family hydrolase	R3_06595	TatD family deoxyribonuclease
Flagellar motility	fig|923.4.peg.1307	Flagellar motor rotation protein MotA	NAIFPBLK_01317	Chemotaxis protein PomA	LV475_06600	MotA/TolQ/ExbB proton channel family protein	R3_06600	Chemotaxis protein MotA
Flagellar motility	fig|923.4.peg.1308	Flagellar motor rotation protein MotB	NAIFPBLK_01318	Motility protein B	LV475_06605	OmpA family protein	R3_06605	OmpA family protein
- none -	fig|923.4.peg.1309	Diadenosine tetraphosphate (Ap4A) hydrolase and other HIT family hydrolases	NAIFPBLK_01319	hypothetical protein	LV475_06610	HIT family protein	R3_06610	HIT domain-containing protein
- none -	fig|923.4.peg.1310	hypothetical protein	NAIFPBLK_01320	hypothetical protein	LV475_06615	EAL domain-containing protein	R3_06615	EAL domain-containing protein
- none -	fig|923.4.peg.1311	DNA polymerase I (EC 2.7.7.7)	NAIFPBLK_01321	DNA polymerase I	LV475_06620	DNA polymerase I	R3_06620	DNA polymerase I
- none -	fig|923.4.peg.1312	hypothetical protein
- none -	fig|923.4.peg.1313	hypothetical protein	NAIFPBLK_01322	hypothetical protein	LV475_06625	TIGR00730 family Rossman fold protein	R3_06625	Cytokinin riboside 5'-monophosphate phosphoribohydrolase
CBSS-269482.1.peg.1294; <br>Threonine and Homoserine Biosynthesis	fig|923.4.peg.1314	Homoserine kinase (EC 2.7.1.39)	NAIFPBLK_01323	Homoserine kinase	LV475_06630	homoserine kinase	R3_06630	Homoserine kinase
TRAP Transporter unknown substrate 6	fig|923.4.peg.1315	TRAP dicarboxylate transporter, DctQ subunit, unknown substrate 6	NAIFPBLK_01324	hypothetical protein	LV475_06635	TRAP transporter small permease subunit	R3_06635	TRAP transporter small permease subunit
TRAP Transporter unknown substrate 6	fig|923.4.peg.1316	TRAP dicarboxylate transporter, DctM subunit, unknown substrate 6	NAIFPBLK_01325	C4-dicarboxylate TRAP transporter large permease protein DctM	LV475_06640	TRAP transporter large permease subunit	R3_06640	C4-dicarboxylate ABC transporter
- none -	fig|923.4.peg.1317	tRNA-dihydrouridine synthase DusB	NAIFPBLK_01326	tRNA-dihydrouridine synthase B	LV475_06645	tRNA dihydrouridine synthase DusB	R3_06645	tRNA-dihydrouridine synthase
DNA structural proteins, bacterial	fig|923.4.peg.1318	DNA-binding protein Fis	NAIFPBLK_01327	DNA-binding protein Fis	LV475_06650	hypothetical protein	R3_06650	HTH-8 domain-containing protein
- none -	fig|923.4.peg.1319	hypothetical protein
- none -	fig|923.4.peg.1320	hypothetical protein	NAIFPBLK_01328	hypothetical protein	LV475_06655	hypothetical protein	R3_06655	hypothetical protein
- none -	fig|923.4.peg.1321	hypothetical protein	NAIFPBLK_01329	hypothetical protein	LV475_06660	DUF423 domain-containing protein	R3_06660	DUF423 domain-containing protein
- none -	fig|923.4.peg.1322	hypothetical protein	NAIFPBLK_01330	hypothetical protein	LV475_06665	cytochrome c	R3_06665	hypothetical protein
- none -	fig|923.4.peg.1323	hypothetical protein
Fatty Acid Biosynthesis FASII	fig|923.4.peg.1324	3-hydroxyacyl-[acyl-carrier-protein] dehydratase, FabA form (EC 4.2.1.59) @ Trans-2-decenoyl-[acyl-carrier-protein] isomerase (EC 5.3.3.14)	NAIFPBLK_01331	3-hydroxydecanoyl-[acyl-carrier-protein] dehydratase	LV475_06670	bifunctional 3-hydroxydecanoyl-ACP dehydratase/trans-2-decenoyl-ACP isomerase	R3_06670	3-hydroxydecanoyl-[acyl-carrier-protein] dehydratase
Fatty Acid Biosynthesis FASII	fig|923.4.peg.1325	3-oxoacyl-[acyl-carrier-protein] synthase, KASI (EC 2.3.1.41)	NAIFPBLK_01332	3-oxoacyl-[acyl-carrier-protein] synthase 1	LV475_06675	beta-ketoacyl-ACP synthase I	R3_06675	Beta-ketoacyl-ACP synthase I
- none -	fig|923.4.peg.1326	diguanylate cyclase/phosphodiesterase (GGDEF & EAL domains) with PAS/PAC sensor(s)	NAIFPBLK_01333	hypothetical protein	LV475_06680	sensor domain-containing diguanylate cyclase	R3_06680	Diguanylate cyclase
- none -	fig|923.4.peg.1327	ABC transporter, ATP-binding protein (cluster 5, nickel/peptides/opines) / ABC transporter, ATP-binding protein (cluster 5, nickel/peptides/opines)	NAIFPBLK_01334	putative ABC transporter ATP-binding protein YejF	LV475_06685	dipeptide ABC transporter ATP-binding protein	R3_06685	Dipeptide ABC transporter ATP-binding protein
- none -	fig|923.4.peg.1328	hypothetical protein	NAIFPBLK_01335	hypothetical protein	LV475_06690	hypothetical protein	R3_06690	hypothetical protein
- none -	fig|923.4.peg.1329	hypothetical protein	NAIFPBLK_01336	hypothetical protein	LV475_06695	hypothetical protein	R3_06695	hypothetical protein
- none -	fig|923.4.peg.1330	23S rRNA (guanine(2445)-N(2))-methyltransferase (EC 2.1.1.173) / 23S rRNA (guanine(2069)-N(7))-methyltransferase (EC 2.1.1.264)	NAIFPBLK_01337	Ribosomal RNA large subunit methyltransferase K/L	LV475_06700	bifunctional 23S rRNA (guanine(2069)-N(7))-methyltransferase RlmK/23S rRNA (guanine(2445)-N(2))-methyltransferase RlmL	R3_06700	Bifunctional 23S rRNA (Guanine(2069)-N(7))-methyltransferase RlmK/23S rRNA (Guanine(2445)-N(2))-methyltransferase RlmL
- none -	fig|923.4.peg.1331	hypothetical protein	NAIFPBLK_01338	hypothetical protein	LV475_06705	C40 family peptidase	R3_06705	Peptidase P60
- none -	fig|923.4.peg.1332	hypothetical protein	NAIFPBLK_01339	hypothetical protein	LV475_06710	ABC transporter substrate-binding protein	R3_06710	NMT1-like family
- none -	fig|923.4.peg.1333	diguanylate cyclase/phosphodiesterase (GGDEF & EAL domains) with PAS/PAC sensor(s)	NAIFPBLK_01340	hypothetical protein	LV475_06715	EAL domain-containing protein	R3_06715	EAL domain-containing protein
DNA repair, bacterial; <br>Purine salvage cluster	fig|923.4.peg.1334	Exodeoxyribonuclease VII large subunit (EC 3.1.11.6)	NAIFPBLK_01341	Exodeoxyribonuclease 7 large subunit	LV475_06720	exodeoxyribonuclease VII large subunit	R3_06720	Exodeoxyribonuclease 7 large subunit
- none -	fig|923.4.peg.1335	hypothetical protein	NAIFPBLK_01342	hypothetical protein	LV475_06725	hypothetical protein	R3_06725	hypothetical protein
Purine conversions; <br>Purine salvage cluster	fig|923.4.peg.1336	Inosine-5'-monophosphate dehydrogenase (EC 1.1.1.205) / CBS domain	NAIFPBLK_01343	Inosine-5'-monophosphate dehydrogenase	LV475_06730	IMP dehydrogenase	R3_06730	Inosine-5'-monophosphate dehydrogenase
GMP synthase; <br>GMP synthase; <br>Purine conversions; <br>Purine conversions; <br>Purine salvage cluster; <br>Purine salvage cluster	fig|923.4.peg.1337	GMP synthase [glutamine-hydrolyzing], amidotransferase subunit (EC 6.3.5.2) / GMP synthase [glutamine-hydrolyzing], ATP pyrophosphatase subunit (EC 6.3.5.2)	NAIFPBLK_01344	GMP synthase [glutamine-hydrolyzing]	LV475_06735	glutamine-hydrolyzing GMP synthase	R3_06735	GMP synthase [glutamine-hydrolyzing]
- none -	fig|923.4.peg.1338	hypothetical protein
- none -	fig|923.4.peg.1339	tRNA-specific adenosine-34 deaminase (EC 3.5.4.33)	NAIFPBLK_01345	tRNA-specific adenosine deaminase	LV475_06740	nucleoside deaminase	R3_06740	tRNA-specific adenosine deaminase
- none -	fig|923.4.peg.1340	Bis-ABC ATPase Uup	NAIFPBLK_01346	ABC transporter ATP-binding protein uup	LV475_06745	ATP-binding cassette domain-containing protein	R3_06745	ATP-binding protein Uup
- none -	fig|923.4.peg.1341	Methyl-accepting chemotaxis sensor/transducer protein	NAIFPBLK_01347	hypothetical protein	LV475_06750	methyl-accepting chemotaxis protein	R3_06750	Methyl-accepting chemotaxis protein
- none -	fig|923.4.peg.1342	hypothetical protein	NAIFPBLK_01348	hypothetical protein	LV475_06755	TerB family tellurite resistance protein	R3_06755	TerB domain-containing protein
Restriction-Modification System	fig|923.4.peg.1343	Putative predicted metal-dependent hydrolase	NAIFPBLK_01349	hypothetical protein	LV475_06760	M48 family metallopeptidase	R3_06760	DUF45 domain-containing protein
Glutamate and Aspartate uptake in Bacteria; <br>Glutamine, Glutamate, Aspartate and Asparagine Biosynthesis	fig|923.4.peg.1344	Asparagine synthetase [glutamine-hydrolyzing] (EC 6.3.5.4)	NAIFPBLK_01350	Asparagine synthetase [glutamine-hydrolyzing] 1	LV475_06765	N-acetylglutaminylglutamine amidotransferase	R3_06765	N-acetylglutaminylglutamine amidotransferase
- none -	fig|923.4.peg.1345	hypothetical protein	NAIFPBLK_01351	Protein-glutamate methylesterase/protein-glutamine glutaminase	LV475_06770	diguanylate cyclase	R3_06770	Diguanylate cyclase
Glutaredoxins	fig|923.4.peg.1346	Glutaredoxin-related protein	NAIFPBLK_01352	Glutaredoxin 4	LV475_06775	Grx4 family monothiol glutaredoxin	R3_06775	Glutaredoxin
- none -	fig|923.4.peg.1347	hypothetical protein
- none -	fig|923.4.peg.1348	DEAD-box ATP-dependent RNA helicase DeaD (= CshA) (EC 3.6.4.13)	NAIFPBLK_01353	ATP-dependent RNA helicase DeaD	LV475_06780	DEAD/DEAH box helicase	R3_06780	ATP-dependent RNA helicase DeaD
- none -	fig|923.4.peg.1349	hypothetical protein	NAIFPBLK_01354	hypothetical protein	LV475_06785	DUF3024 domain-containing protein	R3_06785	DUF3024 domain-containing protein
- none -	fig|923.4.peg.1350	hypothetical protein	NAIFPBLK_01355	hypothetical protein	LV475_06790	DUF3301 domain-containing protein	R3_06790	DUF3301 domain-containing protein
Ribonucleases in Bacillus	fig|923.4.peg.1351	Metallo-beta-lactamase family protein, RNA-specific	NAIFPBLK_01357	Ribonuclease	LV475_06800	MBL fold metallo-hydrolase	R3_06800	MBL fold metallo-hydrolase
Gentisate degradation; <br>Pterin carbinolamine dehydratase	fig|923.4.peg.1352	Fumarylacetoacetate hydrolase family protein	NAIFPBLK_01358	putative protein YisK	LV475_06805	fumarylacetoacetate hydrolase family protein	R3_06805	Hydrolase
Salicylate ester degradation	fig|923.4.peg.1353	putative facilitator of salicylate uptake	NAIFPBLK_01359	hypothetical protein	LV475_06810	outer membrane protein transport protein	R3_06810	Membrane protein involved in aromatic hydrocarbon degradation
- none -	fig|923.4.peg.1354	hypothetical protein	NAIFPBLK_01360	hypothetical protein	LV475_06815	glycosyltransferase family 25 protein	R3_06815	Glycosyltransferase family 25 protein
Oxidative stress	fig|923.4.peg.1355	Superoxide dismutase [Mn] (EC 1.15.1.1)	NAIFPBLK_01361	Superoxide dismutase [Mn]	LV475_06820	superoxide dismutase	R3_06820	Superoxide dismutase
					LV475_06825	transposase
- none -	fig|923.4.peg.1356	hypothetical protein	NAIFPBLK_01362	hypothetical protein	LV475_06830	O-antigen ligase family protein	R3_06825	O-antigen ligase family protein
- none -	fig|923.4.peg.1357	UDP-N-acetylglucosamine 4,6-dehydratase (EC 4.2.1.135)	NAIFPBLK_01363	UDP-N-acetyl-alpha-D-glucosamine C6 dehydratase	LV475_06835	polysaccharide biosynthesis protein	R3_06830	NAD-dependent epimerase/dehydratase family protein
N-linked Glycosylation in Bacteria	fig|923.4.peg.1358	Lipid carrier : UDP-N-acetylgalactosaminyltransferase (EC 2.4.1.-)	NAIFPBLK_01364	Undecaprenyl phosphate N%2CN'-diacetylbacillosamine 1-phosphate transferase	LV475_06840	sugar transferase	R3_06835	Putative sugar transferase EpsL
N-linked Glycosylation in Bacteria; <br>Rhamnose containing glycans	fig|923.4.peg.1359	UDP-glucose 4-epimerase (EC 5.1.3.2)	NAIFPBLK_01365	N-acetyl-alpha-D-glucosaminyl-diphospho-ditrans%2Coctacis-undecaprenol 4-epimerase	LV475_06845	SDR family oxidoreductase	R3_06840	3 beta-hydroxysteroid dehydrogenase/Delta 5-->4-isomerase
- none -	fig|923.4.peg.1360	UDP-glucuronate decarboxylase (EC 4.1.1.35)	NAIFPBLK_01366	UDP-glucose 4-epimerase	LV475_06850	SDR family oxidoreductase	R3_06845	UDP-glucuronate decarboxylase
Teichuronic acid biosynthesis	fig|923.4.peg.1361	Putative N-acetylgalactosaminyl-diphosphoundecaprenol glucuronosyltransferase	NAIFPBLK_01367	UDP-Glc:alpha-D-GlcNAc-diphosphoundecaprenol beta-1%2C3-glucosyltransferase WfgD	LV475_06855	glycosyltransferase	R3_06850	UDP-Glc:alpha-D-GlcNAc-diphosphoundecaprenol beta-1%2C3-glucosyltransferase WfgD
- none -	fig|923.4.peg.1362	hypothetical protein	NAIFPBLK_01368	hypothetical protein	LV475_06860	hypothetical protein	R3_06855	Capsule polysaccharide biosynthetic protein
- none -	fig|923.4.peg.1363	hypothetical protein	NAIFPBLK_01369	hypothetical protein	LV475_06865	hypothetical protein	R3_06860	hypothetical protein
- none -	fig|923.4.peg.1364	hypothetical protein	NAIFPBLK_01370	hypothetical protein	LV475_06870	hypothetical protein	R3_06865	hypothetical protein
- none -	fig|923.4.peg.1365	N-acetylneuraminate synthase (EC 2.5.1.56)	NAIFPBLK_01371	Pseudaminic acid synthase	LV475_06875	pseudaminic acid synthase	R3_06870	PsaF
- none -	fig|923.4.peg.1366	hypothetical protein	NAIFPBLK_01372	hypothetical protein	LV475_06880	UDP-4-amino-4%2C 6-dideoxy-N-acetyl-beta-L-altrosamine N-acetyltransferase	R3_06875	RkpP
- none -	fig|923.4.peg.1367	hypothetical protein	NAIFPBLK_01373	UDP-2%2C4-diacetamido-2%2C4%2C6-trideoxy-beta-L-altropyranose hydrolase	LV475_06885	UDP-2%2C4-diacetamido-2%2C4%2C 6-trideoxy-beta-L-altropyranose hydrolase	R3_06880	UDP-2%2C4-diacetamido-2%2C4%2C 6-trideoxy-beta-L-altropyranose hydrolase
- none -	fig|923.4.peg.1368	Pseudaminic acid cytidylyltransferase (EC 2.7.7.81)	NAIFPBLK_01374	CMP-N%2CN'-diacetyllegionaminic acid synthase	LV475_06890	pseudaminic acid cytidylyltransferase	R3_06885	NeuA
N-linked Glycosylation in Bacteria	fig|923.4.peg.1369	Bacillosamine/Legionaminic acid biosynthesis aminotransferase PglE; 4-keto-6-deoxy-N-Acetyl-D-hexosaminyl-(Lipid carrier) aminotransferase	NAIFPBLK_01375	UDP-4-amino-4%2C6-dideoxy-N-acetyl-beta-L-altrosamine transaminase	LV475_06895	UDP-4-amino-4%2C 6-dideoxy-N-acetyl-beta-L-altrosamine transaminase	R3_06890	Spore coat protein
- none -	fig|923.4.peg.1370	UDP-N-acetylglucosamine 4,6-dehydratase (inverting) (EC 4.2.1.115)	NAIFPBLK_01376	UDP-N-acetylglucosamine 4%2C6-dehydratase (inverting)	LV475_06900	UDP-N-acetylglucosamine 4%2C6-dehydratase (inverting)	R3_06895	UDP-4-dehydro-6-deoxy-2-acetamido-D-glucose 4-reductase
- none -	fig|923.4.peg.1371	Efflux ABC transporter, permease/ATP-binding protein	NAIFPBLK_01377	Protein glycosylation K	LV475_06905	ABC transporter ATP-binding protein/permease	R3_06900	Multidrug ABC transporter ATP-binding protein
- none -	fig|923.4.peg.1372	UDP-glucose 6-dehydrogenase (EC 1.1.1.22)	NAIFPBLK_01378	UDP-glucose 6-dehydrogenase	LV475_06910	nucleotide sugar dehydrogenase	R3_06905	UDP-glucose 6-dehydrogenase
- none -	fig|923.4.peg.1373	UDP-N-acetyl-D-glucosamine 6-dehydrogenase (EC 1.1.1.136)	NAIFPBLK_01379	UDP-N-acetyl-D-glucosamine 6-dehydrogenase	LV475_06915	Vi polysaccharide biosynthesis UDP-N-acetylglucosamine C-6 dehydrogenase TviB	R3_06910	Vi polysaccharide biosynthesis UDP-N-acetylglucosamine C-6 dehydrogenase TviB
- none -	fig|923.4.peg.1374	hypothetical protein	NAIFPBLK_01380	hypothetical protein	LV475_06920	Wzz/FepE/Etk N-terminal domain-containing protein	R3_06915	hypothetical protein
- none -	fig|923.4.peg.1375	Glutamine--fructose-6-phosphate aminotransferase [isomerizing] (EC 2.6.1.16)	NAIFPBLK_01381	Glutamine--fructose-6-phosphate aminotransferase [isomerizing]	LV475_06925	glutamine--fructose-6-phosphate transaminase (isomerizing)	R3_06920	Glutamine--fructose-6-phosphate aminotransferase [isomerizing]
- none -	fig|923.4.peg.1376	hypothetical protein	NAIFPBLK_01382	hypothetical protein	LV475_06930	transposase	R3_06925	Transposase
- none -	fig|923.4.peg.1377	Single-stranded-DNA-specific exonuclease RecJ	NAIFPBLK_01383	Single-stranded-DNA-specific exonuclease RecJ	LV475_06935	single-stranded-DNA-specific exonuclease RecJ	R3_06930	Single-stranded-DNA-specific exonuclease RecJ
- none -	fig|923.4.peg.1378	hypothetical protein	NAIFPBLK_01384	hypothetical protein	LV475_06940	hypothetical protein	R3_06935	hypothetical protein
Phosphoglycerate mutase protein family	fig|923.4.peg.1379	Alpha-ribazole-5'-phosphate phosphatase (EC 3.1.3.73)	NAIFPBLK_01385	Phosphoserine phosphatase 1	LV475_06945	histidine phosphatase family protein	R3_06940	Histidine phosphatase family protein
- none -	fig|923.4.peg.1380	Antitoxin HigA	NAIFPBLK_01386	hypothetical protein	LV475_06950	HigA family addiction module antitoxin	R3_06945	Addiction module antidote protein%2C HigA family
- none -	fig|923.4.peg.1381	Toxin HigB	NAIFPBLK_01387	hypothetical protein	LV475_06955	type II toxin-antitoxin system RelE/ParE family toxin	R3_06950	Type II toxin-antitoxin system RelE/ParE family toxin
- none -	fig|923.4.peg.1382	Adenosylcobinamide-phosphate synthase (EC 6.3.1.10)	NAIFPBLK_01388	hypothetical protein	LV475_06960	regulatory signaling modulator protein AmpE	R3_06955	Regulatory signalling modulator protein AmpE
- none -	fig|923.4.peg.1383	1,6-anhydro-N-acetylmuramyl-L-alanine amidase	NAIFPBLK_01389	1%2C6-anhydro-N-acetylmuramyl-L-alanine amidase AmpD	LV475_06965	1%2C6-anhydro-N-acetylmuramyl-L-alanine amidase AmpD	R3_06960	1%2C6-anhydro-N-acetylmuramyl-L-alanine amidase AmpD
- none -	fig|923.4.peg.1384	Nicotinamide-nucleotide amidase (EC 3.5.1.42)	NAIFPBLK_01390	Putative competence-damage inducible protein	LV475_06970	CinA family protein	R3_06965	Nicotinamide-nucleotide amidohydrolase family protein
DNA repair, bacterial MutL-MutS system; <br>DNA repair system including RecA, MutS and a hypothetical protein	fig|923.4.peg.1385	DNA mismatch repair protein MutS	NAIFPBLK_01391	DNA mismatch repair protein MutS	LV475_06975	DNA mismatch repair protein MutS	R3_06970	DNA mismatch repair protein MutS
- none -	fig|923.4.peg.1386	hypothetical protein	NAIFPBLK_01392	Phosphatase NudJ	LV475_06980	NUDIX domain-containing protein	R3_06975	NUDIX domain-containing protein
- none -	fig|923.4.peg.1387	tRNA-specific 2-thiouridylase MnmA (EC 2.8.1.13)	NAIFPBLK_01393	tRNA-specific 2-thiouridylase MnmA	LV475_06985	tRNA 2-thiouridine(34) synthase MnmA	R3_06980	tRNA-specific 2-thiouridylase MnmA
- none -	fig|923.4.peg.1388	hypothetical protein	NAIFPBLK_01394	High frequency lysogenization protein HflD	LV475_06990	lysogenization regulator HflD	R3_06985	High frequency lysogenization HflD-like protein
- none -	fig|923.4.peg.1389	hypothetical protein	NAIFPBLK_01395	hypothetical protein	LV475_06995	DUF2818 family protein	R3_06990	hypothetical protein
NADH ubiquinone oxidoreductase; <br>Respiratory Complex I	fig|923.4.peg.1390	NADH-ubiquinone oxidoreductase chain N (EC 1.6.5.3)	NAIFPBLK_01396	NADH-quinone oxidoreductase subunit N	LV475_07000	NADH-quinone oxidoreductase subunit NuoN	R3_06995	NADH-quinone oxidoreductase subunit N
NADH ubiquinone oxidoreductase; <br>Respiratory Complex I	fig|923.4.peg.1391	NADH-ubiquinone oxidoreductase chain M (EC 1.6.5.3)	NAIFPBLK_01397	NADH-quinone oxidoreductase subunit M	LV475_07005	NADH-quinone oxidoreductase subunit M	R3_07000	NADH dehydrogenase I subunit M
NADH ubiquinone oxidoreductase; <br>Respiratory Complex I	fig|923.4.peg.1392	NADH-ubiquinone oxidoreductase chain L (EC 1.6.5.3)	NAIFPBLK_01398	NADH-quinone oxidoreductase subunit L	LV475_07010	NADH-quinone oxidoreductase subunit L	R3_07005	NADH-quinone oxidoreductase subunit L
NADH ubiquinone oxidoreductase; <br>Respiratory Complex I	fig|923.4.peg.1393	NADH-ubiquinone oxidoreductase chain K (EC 1.6.5.3)	NAIFPBLK_01399	NADH-quinone oxidoreductase subunit K	LV475_07015	NADH-quinone oxidoreductase subunit NuoK	R3_07010	NADH-quinone oxidoreductase subunit K
NADH ubiquinone oxidoreductase; <br>Respiratory Complex I	fig|923.4.peg.1394	NADH-ubiquinone oxidoreductase chain J (EC 1.6.5.3)	NAIFPBLK_01400	NADH-quinone oxidoreductase subunit J	LV475_07020	NADH-quinone oxidoreductase subunit J	R3_07015	NADH-quinone oxidoreductase subunit J
NADH ubiquinone oxidoreductase; <br>Respiratory Complex I	fig|923.4.peg.1395	NADH-ubiquinone oxidoreductase chain I (EC 1.6.5.3)	NAIFPBLK_01401	NADH-quinone oxidoreductase subunit I	LV475_07025	NADH-quinone oxidoreductase subunit NuoI	R3_07020	NADH-quinone oxidoreductase subunit I
NADH ubiquinone oxidoreductase; <br>Respiratory Complex I	fig|923.4.peg.1396	NADH-ubiquinone oxidoreductase chain H (EC 1.6.5.3)	NAIFPBLK_01402	NADH-quinone oxidoreductase subunit H	LV475_07030	NADH-quinone oxidoreductase subunit NuoH	R3_07025	NADH-quinone oxidoreductase subunit H
NADH ubiquinone oxidoreductase; <br>Respiratory Complex I	fig|923.4.peg.1397	NADH-ubiquinone oxidoreductase chain G (EC 1.6.5.3)	NAIFPBLK_01403	NADH-quinone oxidoreductase chain 3	LV475_07035	NADH-quinone oxidoreductase subunit NuoG	R3_07030	NADH-quinone oxidoreductase
NADH ubiquinone oxidoreductase; <br>Respiratory Complex I	fig|923.4.peg.1398	NADH-ubiquinone oxidoreductase chain F (EC 1.6.5.3)	NAIFPBLK_01404	NADH-quinone oxidoreductase subunit F	LV475_07040	NADH-quinone oxidoreductase subunit NuoF	R3_07035	NADH-quinone oxidoreductase subunit F
NADH ubiquinone oxidoreductase; <br>Respiratory Complex I	fig|923.4.peg.1399	NADH-ubiquinone oxidoreductase chain E (EC 1.6.5.3)	NAIFPBLK_01405	NADH-quinone oxidoreductase subunit 2	LV475_07045	NAD(P)H-dependent oxidoreductase subunit E	R3_07040	NADH dehydrogenase I subunit E
NADH ubiquinone oxidoreductase; <br>Respiratory Complex I	fig|923.4.peg.1400	NADH-ubiquinone oxidoreductase chain D (EC 1.6.5.3)	NAIFPBLK_01406	NADH-quinone oxidoreductase subunit D	LV475_07050	NADH-quinone oxidoreductase subunit D	R3_07045	NADH-quinone oxidoreductase subunit D
NADH ubiquinone oxidoreductase; <br>Respiratory Complex I	fig|923.4.peg.1401	NADH-ubiquinone oxidoreductase chain C (EC 1.6.5.3)	NAIFPBLK_01407	NAD(P)H-quinone oxidoreductase subunit J%2C chloroplastic	LV475_07055	NADH-quinone oxidoreductase subunit C	R3_07050	NADH-quinone oxidoreductase subunit C
NADH ubiquinone oxidoreductase; <br>Respiratory Complex I	fig|923.4.peg.1402	NADH-ubiquinone oxidoreductase chain B (EC 1.6.5.3)	NAIFPBLK_01408	NADH-quinone oxidoreductase subunit B	LV475_07060	NADH-quinone oxidoreductase subunit B	R3_07055	NADH-quinone oxidoreductase subunit B
NADH ubiquinone oxidoreductase; <br>Respiratory Complex I	fig|923.4.peg.1403	NADH ubiquinone oxidoreductase chain A (EC 1.6.5.3)	NAIFPBLK_01409	NAD(P)H-quinone oxidoreductase subunit 3	LV475_07065	NADH-quinone oxidoreductase subunit A	R3_07060	NADH-quinone oxidoreductase subunit A
- none -	fig|923.4.peg.1404	Protein translocase membrane subunit SecG	NAIFPBLK_01411	Protein-export membrane protein SecG	LV475_07075	preprotein translocase subunit SecG	R3_07070	Protein-export membrane protein SecG
- none -	fig|923.4.peg.1405	Triosephosphate isomerase (EC 5.3.1.1)	NAIFPBLK_01412	Triosephosphate isomerase	LV475_07080	triose-phosphate isomerase	R3_07075	Triosephosphate isomerase
Nonmevalonate Branch of Isoprenoid Biosynthesis; <br>Stationary phase repair cluster	fig|923.4.peg.1406	2-C-methyl-D-erythritol 2,4-cyclodiphosphate synthase (EC 4.6.1.12)	NAIFPBLK_01413	2-C-methyl-D-erythritol 2%2C4-cyclodiphosphate synthase	LV475_07085	2-C-methyl-D-erythritol 2%2C4-cyclodiphosphate synthase	R3_07080	2-C-methyl-D-erythritol 2%2C4-cyclodiphosphate synthase
Nonmevalonate Branch of Isoprenoid Biosynthesis; <br>Stationary phase repair cluster	fig|923.4.peg.1407	2-C-methyl-D-erythritol 4-phosphate cytidylyltransferase (EC 2.7.7.60)	NAIFPBLK_01414	2-C-methyl-D-erythritol 4-phosphate cytidylyltransferase	LV475_07090	2-C-methyl-D-erythritol 4-phosphate cytidylyltransferase	R3_07085	2-C-methyl-D-erythritol 4-phosphate cytidylyltransferase
- none -	fig|923.4.peg.1408	hypothetical protein	NAIFPBLK_01415	Cell division protein FtsB	LV475_07095	septum formation initiator family protein	R3_07090	Cell division protein FtsB
- none -	fig|923.4.peg.1409	Enolase (EC 4.2.1.11)	NAIFPBLK_01416	Enolase	LV475_07100	phosphopyruvate hydratase	R3_07095	Enolase
- none -	fig|923.4.peg.1410	2-Keto-3-deoxy-D-manno-octulosonate-8-phosphate synthase (EC 2.5.1.55)	NAIFPBLK_01417	2-dehydro-3-deoxyphosphooctonate aldolase	LV475_07105	3-deoxy-8-phosphooctulonate synthase	R3_07100	2-dehydro-3-deoxyphosphooctonate aldolase
pyrimidine conversions	fig|923.4.peg.1411	CTP synthase (EC 6.3.4.2)	NAIFPBLK_01418	CTP synthase	LV475_07110	CTP synthase	R3_07105	CTP synthase
- none -	fig|923.4.peg.1412	hypothetical protein	NAIFPBLK_01419	Transcriptional regulator SlyA	LV475_07115	MarR family transcriptional regulator	R3_07110	MarR family transcriptional regulator
- none -	fig|923.4.peg.1413	hypothetical protein	NAIFPBLK_01420	hypothetical protein	LV475_07120	DUF2062 domain-containing protein	R3_07115	DUF2062 domain-containing protein
- none -	fig|923.4.peg.1414	5-methyltetrahydrofolate--homocysteine methyltransferase (EC 2.1.1.13)	NAIFPBLK_01421	Methionine synthase	LV475_07125	methionine synthase	R3_07120	Methionine synthase
- none -	fig|923.4.peg.1415	hypothetical protein
- none -	fig|923.4.peg.1416	Cell division protein ZapD	NAIFPBLK_01422	Cell division protein ZapD	LV475_07130	cell division protein ZapD	R3_07125	Cell division protein ZapD
- none -	fig|923.4.peg.1417	hypothetical protein	NAIFPBLK_01423	Septum site-determining protein MinC	LV475_07135	septum site-determining protein MinC	R3_07130	putative septum site-determining protein MinC
Septum site-determining cluster Min	fig|923.4.peg.1418	Septum site-determining protein MinD	NAIFPBLK_01424	Septum site-determining protein MinD	LV475_07140	septum site-determining protein MinD	R3_07135	Cell division inhibitor MinD
Septum site-determining cluster Min	fig|923.4.peg.1419	Cell division topological specificity factor MinE	NAIFPBLK_01425	Cell division topological specificity factor	LV475_07145	cell division topological specificity factor MinE	R3_07140	Cell division topological specificity factor
- none -	fig|923.4.peg.1420	hypothetical protein	NAIFPBLK_01426	hypothetical protein	LV475_07150	YeeE/YedE family protein	R3_07145	YeeE/YedE family protein
- none -	fig|923.4.peg.1421	hypothetical protein	NAIFPBLK_01427	hypothetical protein	LV475_07155	YeeE/YedE family protein	R3_07150	YeeE/YedE family protein
- none -	fig|923.4.peg.1422	Glutathione S-transferase	NAIFPBLK_01428	hypothetical protein	LV475_07160	glutathione S-transferase family protein	R3_07155	Glutathione S-transferase family protein
DNA replication cluster 1	fig|923.4.peg.1423	Ribosome-associated heat shock protein implicated in the recycling of the 50S subunit (S4 paralog)	NAIFPBLK_01429	Heat shock protein 15	LV475_07165	RNA-binding S4 domain-containing protein	R3_07160	S4 RNA-binding domain-containing protein
- none -	fig|923.4.peg.1424	Oxygen-insensitive NAD(P)H nitroreductase (EC 1.-.-.-) / Dihydropteridine reductase (EC 1.5.1.34)	NAIFPBLK_01430	Protein DrgA	LV475_07170	nitroreductase family protein	R3_07165	Nitroreductase family protein
- none -	fig|923.4.peg.1425	hypothetical protein	NAIFPBLK_01431	hypothetical protein	LV475_07175	hypothetical protein	R3_07170	hypothetical protein
- none -	fig|923.4.peg.1426	hypothetical protein	NAIFPBLK_01432	hypothetical protein	LV475_07180	hypothetical protein	R3_07175	hypothetical protein
- none -	fig|923.4.peg.1427	Membrane-bound lytic murein transglycosylase F (EC 4.2.2.n1)	NAIFPBLK_01433	Membrane-bound lytic murein transglycosylase F	LV475_07185	membrane-bound lytic murein transglycosylase MltF	R3_07180	Membrane-bound lytic murein transglycosylase MltF
- none -	fig|923.4.peg.1428	hypothetical protein	NAIFPBLK_01434	putative amino acid permease YhdG	LV475_07190	APC family permease	R3_07185	Amino acid permease
- none -	fig|923.4.peg.1429	hypothetical protein	NAIFPBLK_01435	hypothetical protein	LV475_07195	hypothetical protein	R3_07190	hypothetical protein
Purine conversions	fig|923.4.peg.1430	Xanthine-guanine phosphoribosyltransferase (EC 2.4.2.22)	NAIFPBLK_01436	Xanthine phosphoribosyltransferase	LV475_07200	phosphoribosyltransferase	R3_07195	Phosphoribosyltransferase
- none -	fig|923.4.peg.1431	Protein PhnA	NAIFPBLK_01437	hypothetical protein	LV475_07205	alkylphosphonate utilization protein	R3_07200	Alkylphosphonate utilization protein
- none -	fig|923.4.peg.1432	4-amino-4-deoxy-L-arabinose transferase	NAIFPBLK_01438	hypothetical protein	LV475_07210	DUF3147 family protein	R3_07205	4-amino-4-deoxy-L-arabinose transferase
- none -	fig|923.4.peg.1433	hypothetical protein	NAIFPBLK_01439	hypothetical protein	LV475_07215	hypothetical protein	R3_07210	hypothetical protein
- none -	fig|923.4.peg.1434	hypothetical protein	NAIFPBLK_01440	Cobalt-zinc-cadmium resistance protein CzcC	LV475_07220	TolC family protein	R3_07215	TolC family protein
- none -	fig|923.4.peg.1435	hypothetical protein	NAIFPBLK_01441	Multidrug resistance protein MdtA	LV475_07225	efflux RND transporter periplasmic adaptor subunit	R3_07220	Efflux RND transporter periplasmic adaptor subunit
- none -	fig|923.4.peg.1436	CzcABC family efflux RND transporter, transmembrane protein	NAIFPBLK_01442	Cobalt-zinc-cadmium resistance protein CzcA	LV475_07230	efflux RND transporter permease subunit	R3_07225	CusA/CzcA family heavy metal efflux RND transporter
- none -	fig|923.4.peg.1437	hypothetical protein	NAIFPBLK_01443	hypothetical protein	LV475_07235	EAL and GGDEF domain-containing protein	R3_07230	GGDEF domain-containing protein
Flagellar motility	fig|923.4.peg.1438	Predicted signal transduction protein	NAIFPBLK_01444	hypothetical protein	LV475_07240	HDOD domain-containing protein	R3_07235	HDOD domain-containing protein
CO2 uptake, carboxysome	fig|923.4.peg.1439	RuBisCO operon transcriptional regulator CbbR	NAIFPBLK_01445	HTH-type transcriptional activator CmpR	LV475_07245	LysR substrate-binding domain-containing protein	R3_07240	LysR family transcriptional regulator
Respiratory Complex I	fig|923.4.peg.1440	NADH dehydrogenase, subunit 5	NAIFPBLK_01446	NAD(P)H-quinone oxidoreductase subunit 2%2C chloroplastic	LV475_07250	NADH-quinone oxidoreductase subunit L	R3_07245	NADH-quinone oxidoreductase subunit L
CO2 uptake, carboxysome; <br>Respiratory Complex I	fig|923.4.peg.1441	Hypothetical transmembrane protein coupled to NADH-ubiquinone oxidoreductase chain 5 homolog	NAIFPBLK_01447	hypothetical protein	LV475_07255	DUF2309 domain-containing protein	R3_07250	UPF0753 protein GM160_04585
- none -	fig|923.4.peg.1442	hypothetical protein	NAIFPBLK_01448	hypothetical protein	LV475_07260	hypothetical protein	R3_07255	hypothetical protein
- none -	fig|923.4.peg.1443	Carbonic anhydrase, alpha class (EC 4.2.1.1)	NAIFPBLK_01449	Carbonic anhydrase	LV475_07265	carbonic anhydrase family protein	R3_07260	Carbonic anhydrase
Cyanate hydrolysis	fig|923.4.peg.1444	Cyanate hydratase (EC 4.2.1.104)	NAIFPBLK_01450	Cyanate hydratase	LV475_07270	cyanase	R3_07265	Cyanate hydratase
- none -	fig|923.4.peg.1445	hypothetical protein	NAIFPBLK_01451	hypothetical protein	LV475_07275	OsmC family protein	R3_07270	Peroxiredoxin
5-FCL-like protein; <br>Anaerobic respiratory reductases	fig|923.4.peg.1446	Butyryl-CoA dehydrogenase (EC 1.3.8.1)	NAIFPBLK_01452	Acyl-CoA dehydrogenase%2C short-chain specific	LV475_07280	acyl-CoA/acyl-ACP dehydrogenase	R3_07275	Acyl-CoA dehydrogenase
- none -	fig|923.4.peg.1447	hypothetical protein	NAIFPBLK_01453	hypothetical protein	LV475_07285	hypothetical protein	R3_07280	hypothetical protein
Rubrerythrin	fig|923.4.peg.1448	Rubredoxin	NAIFPBLK_01454	Rubredoxin-NAD(+) reductase	LV475_07295	FAD-dependent oxidoreductase	R3_07285	Rubredoxin-like domain-containing protein
- none -	fig|923.4.peg.1449	Thiosulfate sulfurtransferase, rhodanese (EC 2.8.1.1)	NAIFPBLK_01455	Thiosulfate sulfurtransferase	LV475_07300	sulfurtransferase	R3_07290	Sulfurtransferase
Glutathione: Non-redox reactions	fig|923.4.peg.1450	Glutathione S-transferase, unnamed subgroup (EC 2.5.1.18)	NAIFPBLK_01456	Disulfide-bond oxidoreductase YfcG	LV475_07305	glutathione S-transferase family protein	R3_07295	Glutathione S-transferase family protein
Zinc resistance	fig|923.4.peg.1451	Response regulator of zinc sigma-54-dependent two-component system	NAIFPBLK_01457	Nif-specific regulatory protein	LV475_07310	sigma 54-interacting transcriptional regulator	R3_07300	GAF domain-containing protein
- none -	fig|923.4.peg.1452	hypothetical protein
Cyanate hydrolysis	fig|923.4.peg.1453	Cyanate ABC transporter, substrate binding protein	NAIFPBLK_01458	Bicarbonate transport ATP-binding protein CmpC	LV475_07315	ABC transporter substrate-binding protein	R3_07305	Nitrate ABC transporter substrate-binding protein
Cyanate hydrolysis	fig|923.4.peg.1454	Cyanate ABC transporter, permease protein	NAIFPBLK_01459	Nitrate import permease protein NrtB	LV475_07320	nitrate ABC transporter permease	R3_07310	Nitrate ABC transporter permease
Cyanate hydrolysis	fig|923.4.peg.1455	Cyanate ABC transporter, ATP-binding protein	NAIFPBLK_01460	Bicarbonate transport ATP-binding protein CmpD	LV475_07325	ABC transporter ATP-binding protein	R3_07315	ABC transporter ATP-binding protein
- none -	fig|923.4.peg.1456	O-acetyl-ADP-ribose deacetylase	NAIFPBLK_01461	putative protein	LV475_07330	macro domain-containing protein	R3_07320	Appr-1-p processing protein
- none -	fig|923.4.peg.1457	FIG015547: peptidase, M16 family	NAIFPBLK_01462	putative zinc protease	LV475_07335	insulinase family protein	R3_07325	Insulinase family protein
- none -	fig|923.4.peg.1458	hypothetical protein	NAIFPBLK_01463	putative zinc protease	LV475_07340	insulinase family protein	R3_07330	Insulinase family protein
- none -	fig|923.4.peg.1459	hypothetical protein	NAIFPBLK_01464	hypothetical protein	LV475_07345	hypothetical protein	R3_07335	Gly-zipper-Omp domain-containing protein
- none -	fig|923.4.peg.1460	Mg(2+)-transport-ATPase-associated protein MgtC	NAIFPBLK_01465	hypothetical protein	LV475_07350	MgtC/SapB family protein	R3_07340	Protein MgtC
- none -	fig|923.4.peg.1461	hypothetical protein	NAIFPBLK_01466	hypothetical protein	LV475_07355	hypothetical protein	R3_07345	hypothetical protein
- none -	fig|923.4.peg.1462	hypothetical protein	NAIFPBLK_01467	hypothetical protein	LV475_07360	hypothetical protein	R3_07350	hypothetical protein
- none -	fig|923.4.peg.1463	hypothetical protein	NAIFPBLK_01468	hypothetical protein			R3_07355	hypothetical protein
- none -	fig|923.4.peg.1464	Methyl-accepting chemotaxis sensor/transducer protein	NAIFPBLK_01469	Aerotaxis receptor	LV475_07365	methyl-accepting chemotaxis protein	R3_07360	PAS domain-containing protein
- none -	fig|923.4.peg.1465	Cardiolipin synthase (EC 2.7.8.-) phosphatidylethanolamine-utilizing, bacterial type ClsC	NAIFPBLK_01470	Cardiolipin synthase C	LV475_07370	phospholipase D family protein	R3_07365	Phospholipase D family protein
RNA processing orphans	fig|923.4.peg.1466	2'-5' RNA ligase	NAIFPBLK_01471	RNA 2'%2C3'-cyclic phosphodiesterase	LV475_07375	RNA 2'%2C3'-cyclic phosphodiesterase	R3_07370	RNA 2'%2C3'-cyclic phosphodiesterase
- none -	fig|923.4.peg.1467	Luciferase-like monooxygenase YhbW	NAIFPBLK_01472	hypothetical protein	LV475_07380	LLM class flavin-dependent oxidoreductase	R3_07375	MsnO8 family LLM class oxidoreductase
- none -	fig|923.4.peg.1468	hypothetical protein	NAIFPBLK_01473	hypothetical protein	LV475_07385	hypothetical protein	R3_07380	hypothetical protein
- none -	fig|923.4.peg.1469	Small-conductance mechanosensitive channel	NAIFPBLK_01474	Small-conductance mechanosensitive channel	LV475_07390	mechanosensitive ion channel family protein	R3_07385	Mechanosensitive ion channel
- none -	fig|923.4.peg.1470	Uncharacterized zinc-finger containing protein YbiI	NAIFPBLK_01475	putative protein YbiI	LV475_07395	DksA/TraR family C4-type zinc finger protein	R3_07390	DksA/TraR family C4-type zinc finger protein
- none -	fig|923.4.peg.1471	diguanylate cyclase/phosphodiesterase (GGDEF & EAL domains) with PAS/PAC sensor(s)	NAIFPBLK_01476	hypothetical protein	LV475_07400	EAL domain-containing protein	R3_07395	EAL domain-containing protein
- none -	fig|923.4.peg.1472	Outer membrane receptor for ferric coprogen and ferric-rhodotorulic acid	NAIFPBLK_01477	Ferric-pseudobactin BN7/BN8 receptor	LV475_07405	TonB-dependent siderophore receptor	R3_07400	TonB-dependent siderophore receptor
- none -	fig|923.4.peg.1473	hypothetical protein					R3_07405	Fe(3+)-hydroxamate ABC transporter permease FhuB
Siderophore Aerobactin	fig|923.4.peg.1474	Ferric hydroxamate ABC transporter (TC 3.A.1.14.3), permease component FhuB	NAIFPBLK_01478	Iron(3+)-hydroxamate import system permease protein FhuB	LV475_07410	Fe(3+)-hydroxamate ABC transporter permease FhuB	R3_07410	Iron-siderophore ABC transporter substrate-binding protein
Siderophore Aerobactin	fig|923.4.peg.1475	Ferric hydroxamate ABC transporter (TC 3.A.1.14.3), periplasmic substrate binding protein FhuD	NAIFPBLK_01479	Iron(3+)-hydroxamate-binding protein FhuD	LV475_07415	iron-siderophore ABC transporter substrate-binding protein	R3_07415	ATP-binding cassette domain-containing protein
Siderophore Aerobactin	fig|923.4.peg.1476	Ferric hydroxamate ABC transporter (TC 3.A.1.14.3), ATP-binding protein FhuC	NAIFPBLK_01480	Iron(3+)-hydroxamate import ATP-binding protein FhuC	LV475_07420	ATP-binding cassette domain-containing protein	R3_07420	Siderophore-iron reductase FhuF
Anaerobic respiratory reductases	fig|923.4.peg.1477	Ferric reductase (1.6.99.14)	NAIFPBLK_01481	hypothetical protein	LV475_07425	siderophore-iron reductase FhuF
- none -	fig|923.4.peg.1478	hypothetical protein
- none -	fig|923.4.peg.1479	hypothetical protein	NAIFPBLK_01482	hypothetical protein	LV475_07430	Mut7-C RNAse domain-containing protein	R3_07425	Mut7-C domain-containing protein
- none -	fig|923.4.peg.1480	hypothetical protein	NAIFPBLK_01483	hypothetical protein	LV475_07435	TolC family protein	R3_07430	TolC family protein
- none -	fig|923.4.peg.1481	hypothetical protein	NAIFPBLK_01484	Cobalt-zinc-cadmium resistance protein CzcB	LV475_07440	efflux RND transporter periplasmic adaptor subunit	R3_07435	Efflux RND transporter periplasmic adaptor subunit
- none -	fig|923.4.peg.1482	CzcABC family efflux RND transporter, transmembrane protein	NAIFPBLK_01485	Cobalt-zinc-cadmium resistance protein CzcA	LV475_07445	CusA/CzcA family heavy metal efflux RND transporter	R3_07440	CusA/CzcA family heavy metal efflux RND transporter
- none -	fig|923.4.peg.1483	hypothetical protein	NAIFPBLK_01486	hypothetical protein	LV475_07450	DUF3240 family protein	R3_07445	DUF3240 domain-containing protein
- none -	fig|923.4.peg.1484	hypothetical protein	NAIFPBLK_01487	hypothetical protein	LV475_07455	PepSY domain-containing protein	R3_07450	hypothetical protein
- none -	fig|923.4.peg.1485	Two-component transcriptional response regulator, OmpR family	NAIFPBLK_01488	Transcriptional regulatory protein QseB	LV475_07460	response regulator transcription factor	R3_07455	DNA-binding response regulator
- none -	fig|923.4.peg.1486	hypothetical protein	NAIFPBLK_01489	Adaptive-response sensory-kinase SasA	LV475_07465	sensor histidine kinase	R3_07460	Histidine kinase
- none -	fig|923.4.peg.1487	hypothetical protein	NAIFPBLK_01490	hypothetical protein			R3_07465	hypothetical protein
- none -	fig|923.4.peg.1488	hypothetical protein
- none -	fig|923.4.peg.1489	hypothetical protein	NAIFPBLK_01491	Bifunctional homocysteine S-methyltransferase/5%2C10-methylenetetrahydrofolate reductase	LV475_07470	homocysteine S-methyltransferase family protein	R3_07470	Hcy-binding domain-containing protein
- none -	fig|923.4.peg.1490	4Fe-4S dicluster fused with DUF3470	NAIFPBLK_01492	Ferredoxin 1	LV475_07475	ferredoxin family protein	R3_07475	Ferredoxin
- none -	fig|923.4.peg.1491	Peptidyl-prolyl cis-trans isomerase	NAIFPBLK_01493	putative adenylyltransferase/sulfurtransferase MoeZ	LV475_07480	sulfurtransferase	R3_07480	Sulfurtransferase
Selenoprotein O	fig|923.4.peg.1492	Selenoprotein O and cysteine-containing homologs	NAIFPBLK_01494	Protein adenylyltransferase SelO	LV475_07485	protein adenylyltransferase SelO family protein	R3_07485	Protein adenylyltransferase SelO
Restriction-Modification System; <br>Type I Restriction-Modification	fig|923.4.peg.1493	Type I restriction-modification system, restriction subunit R (EC 3.1.21.3)	NAIFPBLK_01495	hypothetical protein	LV475_07490	type I restriction endonuclease subunit R	R3_07490	Type I restriction enzyme R Protein
- none -	fig|923.4.peg.1494	Fic domain protein, PA0574 type	NAIFPBLK_01496	hypothetical protein	LV475_07495	Fic family protein	R3_07495	DUF4172 domain-containing protein
- none -	fig|923.4.peg.1495	Type I restriction-modification system, specificity subunit S	NAIFPBLK_01497	hypothetical protein	LV475_07500	restriction endonuclease subunit S	R3_07500	Restriction endonuclease subunit S
Restriction-Modification System; <br>Type I Restriction-Modification	fig|923.4.peg.1496	Type I restriction-modification system, DNA-methyltransferase subunit M (EC 2.1.1.72)	NAIFPBLK_01498	hypothetical protein	LV475_07505	type I restriction-modification system subunit M	R3_07505	Site-specific DNA-methyltransferase (adenine-specific)
- none -	fig|923.4.peg.1497	hypothetical protein	NAIFPBLK_01500	hypothetical protein			R3_07515	hypothetical protein
- none -	fig|923.4.peg.1498	hypothetical protein	NAIFPBLK_01501	hypothetical protein			R3_07520	hypothetical protein
- none -	fig|923.4.peg.1499	hypothetical protein	NAIFPBLK_01502	hypothetical protein	LV475_07520	diguanylate cyclase	R3_07525	Diguanylate cyclase
- none -	fig|923.4.peg.1500	hypothetical protein	NAIFPBLK_01503	Sensor histidine kinase RcsC	LV475_07525	response regulator	R3_07530	Histidine kinase
- none -	fig|923.4.peg.1501	hypothetical protein	NAIFPBLK_01504	hypothetical protein	LV475_07530	retention module-containing protein	R3_07535	Retention module-containing protein
- none -	fig|923.4.peg.1502	FIGfam010717	NAIFPBLK_01505	hypothetical protein	LV475_07535	transglutaminase-like cysteine peptidase	R3_07540	Transglutaminase
- none -	fig|923.4.peg.1503	hypothetical protein	NAIFPBLK_01506	hypothetical protein	LV475_07540	EAL domain-containing protein	R3_07545	EAL domain-containing protein
- none -	fig|923.4.peg.1504	hypothetical protein	NAIFPBLK_01507	hypothetical protein	LV475_07545	tryptophan synthase subunit beta like protein	R3_07550	Tryptophan synthase subunit beta like protein
- none -	fig|923.4.peg.1505	hypothetical protein
- none -	fig|923.4.peg.1506	Two-component transcriptional response regulator, LuxR family	NAIFPBLK_01508	hypothetical protein	LV475_07550	response regulator transcription factor	R3_07555	HTH luxR-type domain-containing protein
- none -	fig|923.4.peg.1507	hypothetical protein	NAIFPBLK_01509	Type I secretion system membrane fusion protein PrsE	LV475_07555	HlyD family type I secretion periplasmic adaptor subunit	R3_07560	Membrane fusion protein (MFP) family protein
- none -	fig|923.4.peg.1508	Type I secretion system ATPase	NAIFPBLK_01510	Toxin RTX-I translocation ATP-binding protein	LV475_07560	type I secretion system permease/ATPase	R3_07565	Type I secretion system permease/ATPase
- none -	fig|923.4.peg.1509	Agglutination protein	NAIFPBLK_01511	Outer membrane efflux protein BepC	LV475_07565	TolC family outer membrane protein	R3_07570	TolC family outer membrane protein
- none -	fig|923.4.peg.1510	hypothetical protein
tRNA aminoacylation, Thr	fig|923.4.peg.1511	Threonyl-tRNA synthetase (EC 6.1.1.3)	NAIFPBLK_01512	Threonine--tRNA ligase	LV475_07570	threonine--tRNA ligase	R3_07575	Threonine--tRNA ligase
- none -	fig|923.4.peg.1512	hypothetical protein
5-FCL-like protein	fig|923.4.peg.1513	Isocitrate dehydrogenase [NADP] (EC 1.1.1.42)	NAIFPBLK_01513	Isocitrate dehydrogenase [NADP]	LV475_07575	NADP-dependent isocitrate dehydrogenase	R3_07580	Isocitrate dehydrogenase [NADP]
- none -	fig|923.4.peg.1514	Uncharacterized protein Pfl_4718	NAIFPBLK_01514	hypothetical protein	LV475_07580	CPXCG motif-containing cysteine-rich protein	R3_07585	CPXCG motif-containing cysteine-rich protein
- none -	fig|923.4.peg.1515	hypothetical protein	NAIFPBLK_01516	hypothetical protein	LV475_07590	YtoQ family protein	R3_07595	Nucleoside 2-deoxyribosyltransferase YtoQ
Branched-Chain Amino Acid Biosynthesis	fig|923.4.peg.1516	Dihydroxy-acid dehydratase (EC 4.2.1.9)	NAIFPBLK_01517	Dihydroxy-acid dehydratase	LV475_07595	dihydroxy-acid dehydratase	R3_07600	Dihydroxy-acid dehydratase
- none -	fig|923.4.peg.1517	Intracellular protease	NAIFPBLK_01518	General stress protein 18	LV475_07600	type 1 glutamine amidotransferase	R3_07605	Type 1 glutamine amidotransferase
- none -	fig|923.4.peg.1518	hypothetical protein	NAIFPBLK_01519	hypothetical protein	LV475_07605	alpha/beta hydrolase	R3_07610	Alpha/beta hydrolase
- none -	fig|923.4.peg.1519	hypothetical protein	NAIFPBLK_01520	hypothetical protein	LV475_07610	entericidin A/B family lipoprotein	R3_07615	Entericidin A/B family lipoprotein
- none -	fig|923.4.peg.1520	hypothetical protein	NAIFPBLK_01521	hypothetical protein	LV475_07615	entericidin A/B family lipoprotein	R3_07620	Entericidin A/B family lipoprotein
- none -	fig|923.4.peg.1521	hypothetical protein	NAIFPBLK_01522	hypothetical protein	LV475_07620	cation:proton antiporter	R3_07625	Na-H-Exchanger domain-containing protein
- none -	fig|923.4.peg.1522	hypothetical protein	NAIFPBLK_01523	hypothetical protein	LV475_07625	CBS domain-containing protein	R3_07630	CBS domain-containing protein
- none -	fig|923.4.peg.1523	hypothetical protein sometimes fused to ribosomal protein S6 glutaminyl transferase	NAIFPBLK_01524	hypothetical protein	LV475_07630	ATP-dependent zinc protease	R3_07635	ATP-dependent zinc protease
- none -	fig|923.4.peg.1524	FIG003737: Predicted deacylase	NAIFPBLK_01525	N-alpha-acetyl-L-2%2C4-diaminobutyric acid deacetylase	LV475_07635	succinylglutamate desuccinylase/aspartoacylase family protein	R3_07640	Succinylglutamate desuccinylase
- none -	fig|923.4.peg.1525	Ribosomal protein S6--L-glutamate ligase	NAIFPBLK_01526	Ribosomal protein S6--L-glutamate ligase	LV475_07640	30S ribosomal protein S6--L-glutamate ligase	R3_07645	putative alpha-L-glutamate ligase
- none -	fig|923.4.peg.1526	Predicted insulinase-like Zn-dependent peptidase DVU0941	NAIFPBLK_01528	hypothetical protein	LV475_07650	insulinase family protein	R3_07655	Peptidase M16
- none -	fig|923.4.peg.1527	Putative permease often clustered with de novo purine synthesis	NAIFPBLK_01529	Sodium-lithium/proton antiporter	LV475_07655	AI-2E family transporter	R3_07660	AI-2E family transporter
DNA replication cluster 1	fig|923.4.peg.1528	Chromosomal replication initiator protein DnaA	NAIFPBLK_01530	DnaA regulatory inactivator Hda	LV475_07660	DnaA regulatory inactivator Hda	R3_07665	Bac-DnaA domain-containing protein
Translation termination factors bacterial	fig|923.4.peg.1529	tmRNA-binding protein SmpB	NAIFPBLK_01531	SsrA-binding protein	LV475_07665	SsrA-binding protein SmpB	R3_07670	SsrA-binding protein
- none -	fig|923.4.peg.1530	Sodium-dependent transporter, SNF family	NAIFPBLK_01532	hypothetical protein	LV475_07670	sodium-dependent transporter	R3_07675	sodium-dependent transporter
- none -	fig|923.4.peg.1531	Ribosome association toxin RatA	NAIFPBLK_01533	Persistence and stress-resistance toxin PasT	LV475_07675	type II toxin-antitoxin system RatA family toxin	R3_07680	Ribosome association toxin RatA
- none -	fig|923.4.peg.1532	UPF0125 protein RatB	NAIFPBLK_01534	Protein RnfH	LV475_07680	RnfH family protein	R3_07685	UPF0125 protein GM160_03000
- none -	fig|923.4.peg.1533	hypothetical protein	NAIFPBLK_01535	Outer membrane protein assembly factor BamE	LV475_07685	outer membrane protein assembly factor BamE	R3_07690	Outer membrane protein assembly factor BamE
Oxidative stress	fig|923.4.peg.1534	Ferric uptake regulation protein FUR	NAIFPBLK_01536	Ferric uptake regulation protein	LV475_07690	ferric iron uptake transcriptional regulator	R3_07695	Ferric uptake regulation protein
DNA repair, bacterial	fig|923.4.peg.1535	DNA repair protein RecN	NAIFPBLK_01537	DNA repair protein RecN	LV475_07695	DNA repair protein RecN	R3_07700	DNA repair protein RecN
NAD and NADP cofactor biosynthesis global	fig|923.4.peg.1536	NAD kinase (EC 2.7.1.23)	NAIFPBLK_01538	NAD kinase	LV475_07700	NAD(+)/NADH kinase	R3_07705	NAD kinase
- none -	fig|923.4.peg.1537	small multidrug resistance family (SMR) protein	NAIFPBLK_01539	Guanidinium exporter	LV475_07705	multidrug efflux SMR transporter	R3_07710	QacE family quaternary ammonium compound efflux SMR transporter
- none -	fig|923.4.peg.1538	Heat-inducible transcription repressor HrcA	NAIFPBLK_01540	Heat-inducible transcription repressor HrcA	LV475_07710	heat-inducible transcriptional repressor HrcA	R3_07715	Heat-inducible transcription repressor HrcA
Protein chaperones	fig|923.4.peg.1539	Heat shock protein GrpE	NAIFPBLK_01541	Protein GrpE	LV475_07715	nucleotide exchange factor GrpE	R3_07720	Protein GrpE
Protein chaperones	fig|923.4.peg.1540	Chaperone protein DnaK	NAIFPBLK_01542	Chaperone protein DnaK	LV475_07720	molecular chaperone DnaK	R3_07725	Chaperone protein DnaK
Protein chaperones	fig|923.4.peg.1541	Chaperone protein DnaJ	NAIFPBLK_01543	Chaperone protein DnaJ	LV475_07725	molecular chaperone DnaJ	R3_07730	Chaperone protein DnaJ
- none -	fig|923.4.peg.1542	hypothetical protein
- none -	fig|923.4.peg.1543	Bacterial ribosome SSU maturation protein RimP	NAIFPBLK_01544	Ribosome maturation factor RimP	LV475_07730	ribosome maturation factor RimP	R3_07735	Ribosome maturation factor RimP
NusA-TFII Cluster; <br>Transcription factors bacterial	fig|923.4.peg.1544	Transcription termination protein NusA	NAIFPBLK_01545	Transcription termination/antitermination protein NusA	LV475_07735	transcription termination factor NusA	R3_07740	Transcription termination/antitermination protein NusA
CBSS-138119.3.peg.2719; <br>NusA-TFII Cluster; <br>Translation initiation factors bacterial	fig|923.4.peg.1545	Translation initiation factor 2	NAIFPBLK_01546	Translation initiation factor IF-2	LV475_07740	translation initiation factor IF-2	R3_07745	Translation initiation factor IF-2
CBSS-138119.3.peg.2719; <br>NusA-TFII Cluster; <br>Translation initiation factors bacterial	fig|923.4.peg.1546	Ribosome-binding factor A	NAIFPBLK_01547	30S ribosome-binding factor	LV475_07745	30S ribosome-binding factor RbfA	R3_07750	Ribosome-binding factor A
- none -	fig|923.4.peg.1547	tRNA pseudouridine(55) synthase (EC 5.4.99.25)	NAIFPBLK_01548	tRNA pseudouridine synthase B	LV475_07750	tRNA pseudouridine(55) synthase TruB	R3_07755	tRNA pseudouridine synthase B
Ribosome SSU bacterial	fig|923.4.peg.1548	SSU ribosomal protein S15p (S13e)	NAIFPBLK_01549	30S ribosomal protein S15	LV475_07755	30S ribosomal protein S15	R3_07760	30S ribosomal protein S15
Polyadenylation bacterial	fig|923.4.peg.1549	Polyribonucleotide nucleotidyltransferase (EC 2.7.7.8)	NAIFPBLK_01550	Polyribonucleotide nucleotidyltransferase	LV475_07760	polyribonucleotide nucleotidyltransferase	R3_07765	Polyribonucleotide nucleotidyltransferase
- none -	fig|923.4.peg.1550	hypothetical protein	NAIFPBLK_01551	Cyclic di-GMP phosphodiesterase CdgJ	LV475_07765	HDOD domain-containing protein	R3_07770	HDOD domain-containing protein
- none -	fig|923.4.peg.1551	cAMP-binding proteins - catabolite gene activator and regulatory subunit of cAMP-dependent protein kinases	NAIFPBLK_01552	putative NTE family protein	LV475_07770	cyclic nucleotide-binding domain-containing protein	R3_07775	Cyclic nucleotide-binding domain-containing protein
EC49-61; <br>ECSIG4-SIG7; <br>Peptidyl-prolyl cis-trans isomerase; <br>Periplasmic Stress Response	fig|923.4.peg.1552	Survival protein SurA precursor (Peptidyl-prolyl cis-trans isomerase SurA) (EC 5.2.1.8)	NAIFPBLK_01553	Foldase protein PrsA	LV475_07775	peptidylprolyl isomerase	R3_07780	Peptidylprolyl isomerase
- none -	fig|923.4.peg.1553	hypothetical protein	NAIFPBLK_01554	Protein YciI	LV475_07780	YciI family protein	R3_07785	YCII domain-containing protein
- none -	fig|923.4.peg.1554	Intracellular septation protein IspA	NAIFPBLK_01555	Intracellular septation protein	LV475_07785	septation protein A	R3_07790	putative intracellular septation protein A
- none -	fig|923.4.peg.1555	YciO protein, TsaC/YrdC paralog	NAIFPBLK_01556	putative protein YciO	LV475_07790	threonylcarbamoyl-AMP synthase	R3_07795	Threonylcarbamoyl-AMP synthase
- none -	fig|923.4.peg.1556	FIG004556: membrane metalloprotease	NAIFPBLK_01557	hypothetical protein	LV475_07795	site-2 protease family protein	R3_07800	Site-2 protease family protein
- none -	fig|923.4.peg.1557	Segregation and condensation protein A	NAIFPBLK_01558	Segregation and condensation protein A	LV475_07800	segregation/condensation protein A	R3_07805	Segregation/condensation protein A
- none -	fig|923.4.peg.1558	Segregation and condensation protein B	NAIFPBLK_01559	Segregation and condensation protein B	LV475_07805	SMC-Scp complex subunit ScpB	R3_07810	SMC-Scp complex subunit ScpB
- none -	fig|923.4.peg.1559	Branched-chain phosphotransacylase (EC 2.3.1.- )	NAIFPBLK_01560	Phosphate acetyltransferase	LV475_07810	bifunctional enoyl-CoA hydratase/phosphate acetyltransferase	R3_07815	Bifunctional enoyl-CoA hydratase/phosphate acetyltransferase
- none -	fig|923.4.peg.1560	Phosphoglucomutase (EC 5.4.2.2)	NAIFPBLK_01561	Phosphoglucomutase	LV475_07815	phosphoglucomutase (alpha-D-glucose-1%2C6-bisphosphate-dependent)	R3_07820	Alpha-D-glucose phosphate-specific phosphoglucomutase
- none -	fig|923.4.peg.1561	hypothetical protein	NAIFPBLK_01563	hypothetical protein	LV475_07825	EAL domain-containing protein	R3_07830	EAL domain-containing protein
- none -	fig|923.4.peg.1562	Putative protein-S-isoprenylcysteine methyltransferase	NAIFPBLK_01564	hypothetical protein	LV475_07830	isoprenylcysteine carboxylmethyltransferase family protein	R3_07835	Isoprenylcysteine carboxylmethyltransferase family protein
- none -	fig|923.4.peg.1563	hypothetical protein	NAIFPBLK_01565	Hercynine oxygenase	LV475_07835	5-histidylcysteine sulfoxide synthase	R3_07840	SAM-dependent methyltransferase
- none -	fig|923.4.peg.1564	Cystathionine beta-lyase (EC 4.4.1.8)	NAIFPBLK_01566	Cystathionine beta-lyase PatB	LV475_07840	PatB family C-S lyase	R3_07845	Putative C-S lyase
- none -	fig|923.4.peg.1565	hypothetical protein	NAIFPBLK_01567	hypothetical protein	LV475_07845	DUF2789 domain-containing protein	R3_07850	DUF2789 domain-containing protein
- none -	fig|923.4.peg.1566	Possible protease sohB (EC 3.4.21.-)	NAIFPBLK_01568	hypothetical protein	LV475_07850	protease SohB	R3_07855	Protease SohB
- none -	fig|923.4.peg.1567	Glycosyl transferase, group 1	NAIFPBLK_01569	D-inositol-3-phosphate glycosyltransferase	LV475_07855	glycosyltransferase	R3_07860	Glycosyltransferase
- none -	fig|923.4.peg.1568	hypothetical protein	NAIFPBLK_01570	hypothetical protein	LV475_07860	flippase-like domain-containing protein	R3_07865	Flippase-like domain-containing protein
- none -	fig|923.4.peg.1569	hypothetical protein	NAIFPBLK_01573	hypothetical protein	LV475_07875	DUF1249 domain-containing protein	R3_07880	DUF1249 domain-containing protein
- none -	fig|923.4.peg.1570	Soluble lytic murein transglycosylase	NAIFPBLK_01574	Membrane-bound lytic murein transglycosylase F	LV475_07880	transglycosylase SLT domain-containing protein	R3_07885	Lytic transglycosylase domain-containing protein
- none -	fig|923.4.peg.1571	hypothetical protein	NAIFPBLK_01575	hypothetical protein	LV475_07885	hypothetical protein	R3_07890	HugZ family protein
- none -	fig|923.4.peg.1572	tRNA-dihydrouridine(20/20a) synthase (EC 1.3.1.91)	NAIFPBLK_01576	tRNA-dihydrouridine(20/20a) synthase	LV475_07890	tRNA dihydrouridine(20/20a) synthase DusA	R3_07895	tRNA-dihydrouridine(20/20a) synthase
- none -	fig|923.4.peg.1573	hypothetical protein	NAIFPBLK_01577	hypothetical protein	LV475_07895	sulfite exporter TauE/SafE family protein	R3_07900	putative membrane transporter protein
- none -	fig|923.4.peg.1574	hypothetical protein	NAIFPBLK_01578	hypothetical protein	LV475_07900	YjfB family protein	R3_07905	Putative motility protein
- none -	fig|923.4.peg.1575	Methyl-accepting chemotaxis sensor/transducer protein	NAIFPBLK_01579	hypothetical protein	LV475_07905	methyl-accepting chemotaxis protein	R3_07910	HAMP domain-containing protein
- none -	fig|923.4.peg.1576	Ferrous-iron efflux pump FieF	NAIFPBLK_01580	Ferrous-iron efflux pump FieF	LV475_07910	cation diffusion facilitator family transporter	R3_07915	Cation diffusion facilitator family transporter
- none -	fig|923.4.peg.1577	hypothetical protein	NAIFPBLK_01581	putative protein YcjX	LV475_07915	YcjX family protein	R3_07920	YcjX family protein
- none -	fig|923.4.peg.1578	hypothetical protein	NAIFPBLK_01582	hypothetical protein	LV475_07920	DUF697 domain-containing protein	R3_07925	DUF697 domain-containing protein
Glutathione: Non-redox reactions; <br>Methylglyoxal Metabolism	fig|923.4.peg.1579	Lactoylglutathione lyase (EC 4.4.1.5)	NAIFPBLK_01583	hypothetical protein	LV475_07925	VOC family protein	R3_07930	VOC family protein
- none -	fig|923.4.peg.1580	Inner membrane protein YjdF	NAIFPBLK_01584	Inner membrane protein YjdF	LV475_07930	DUF2238 domain-containing protein	R3_07935	DUF2238 domain-containing protein
Heme and Siroheme Biosynthesis	fig|923.4.peg.1581	Porphobilinogen synthase (EC 4.2.1.24)	NAIFPBLK_01585	Delta-aminolevulinic acid dehydratase	LV475_07935	porphobilinogen synthase	R3_07940	Delta-aminolevulinic acid dehydratase
- none -	fig|923.4.peg.1582	hypothetical protein	NAIFPBLK_01586	hypothetical protein	LV475_07940	hypothetical protein	R3_07945	hypothetical protein
- none -	fig|923.4.peg.1583	hypothetical protein	NAIFPBLK_01587	hypothetical protein	LV475_07945	DsrE family protein	R3_07950	DrsE domain-containing protein
- none -	fig|923.4.peg.1584	Phosphohydrolase (MutT/nudix family protein)	NAIFPBLK_01588	hypothetical protein	LV475_07950	pyridoxamine 5'-phosphate oxidase family protein	R3_07955	Pyridoxamine 5'-phosphate oxidase family protein
- none -	fig|923.4.peg.1585	Uncharacterized protease YegQ	NAIFPBLK_01589	hypothetical protein	LV475_07955	tRNA 5-hydroxyuridine modification protein YegQ	R3_07960	tRNA 5-hydroxyuridine modification protein YegQ
- none -	fig|923.4.peg.1586	hypothetical protein	NAIFPBLK_01590	Lipopolysaccharide export system permease protein LptF	LV475_07960	LPS export ABC transporter permease LptF	R3_07965	Lipopolysaccharide export system permease protein LptF
- none -	fig|923.4.peg.1587	hypothetical protein	NAIFPBLK_01591	Lipopolysaccharide export system permease protein LptG	LV475_07965	LPS export ABC transporter permease LptG	R3_07970	LPS export ABC transporter permease LptG
- none -	fig|923.4.peg.1588	DNA topoisomerase IV subunit A (EC 5.99.1.3)	NAIFPBLK_01592	DNA topoisomerase 4 subunit A	LV475_07970	DNA topoisomerase IV subunit A	R3_07975	DNA topoisomerase 4 subunit A
- none -	fig|923.4.peg.1589	Protease HtpX	NAIFPBLK_01593	Protease HtpX	LV475_07975	protease HtpX	R3_07980	Protease HtpX
Biogenesis of cbb3-type cytochrome c oxidases; <br>Terminal cytochrome C oxidases	fig|923.4.peg.1590	Type cbb3 cytochrome oxidase biogenesis protein CcoS, involved in heme b insertion	NAIFPBLK_01594	hypothetical protein	LV475_07980	cbb3-type cytochrome oxidase assembly protein CcoS	R3_07985	Cbb3-type cytochrome oxidase assembly protein CcoS
- none -	fig|923.4.peg.1591	hypothetical protein	NAIFPBLK_01595	hypothetical protein			R3_07990	hypothetical protein
Transcription initiation, bacterial sigma factors	fig|923.4.peg.1592	RNA polymerase sigma factor RpoH	NAIFPBLK_01596	RNA polymerase sigma factor RpoH	LV475_07985	RNA polymerase sigma factor RpoH	R3_07995	RNA polymerase sigma factor RpoH
- none -	fig|923.4.peg.1593	hypothetical protein	NAIFPBLK_01597	hypothetical protein	LV475_07990	permease-like cell division protein FtsX	R3_08000	Cell division protein FtsX
- none -	fig|923.4.peg.1594	Cell-division-associated, ABC-transporter-like signaling protein FtsE	NAIFPBLK_01598	Cell division ATP-binding protein FtsE	LV475_07995	cell division ATP-binding protein FtsE	R3_08005	Cell division ATP-binding protein FtsE
- none -	fig|923.4.peg.1595	Signal recognition particle receptor FtsY	NAIFPBLK_01599	Signal recognition particle receptor FtsY	LV475_08000	signal recognition particle-docking protein FtsY	R3_08010	Signal recognition particle receptor FtsY
CBSS-266117.6.peg.1260; <br>CBSS-269801.1.peg.1715; <br>RNA methylation	fig|923.4.peg.1596	16S rRNA (guanine(966)-N(2))-methyltransferase (EC 2.1.1.171)	NAIFPBLK_01600	Ribosomal RNA small subunit methyltransferase D	LV475_08005	16S rRNA (guanine(966)-N(2))-methyltransferase RsmD	R3_08015	Ribosomal RNA small subunit methyltransferase D
- none -	fig|923.4.peg.1597	hypothetical protein	NAIFPBLK_01601	hypothetical protein	LV475_08010	flagellar protein FlgN	R3_08020	FlgN protein
- none -	fig|923.4.peg.1598	hypothetical protein	NAIFPBLK_01602	hypothetical protein	LV475_08015	flagellar biosynthesis anti-sigma factor FlgM	R3_08025	Anti-sigma-28 factor
- none -	fig|923.4.peg.1599	Beta-glucosidase (EC 3.2.1.21)	NAIFPBLK_01603	hypothetical protein	LV475_08020	flagellar basal body P-ring formation protein FlgA	R3_08030	Flagella basal body P-ring formation protein FlgA
Flagellar motility	fig|923.4.peg.1600	Chemotaxis protein CheV (EC 2.7.3.-)	NAIFPBLK_01604	Chemotaxis protein CheV	LV475_08025	chemotaxis protein	R3_08035	Chemotaxis protein CheW
- none -	fig|923.4.peg.1601	Chemotaxis protein methyltransferase CheR (EC 2.1.1.80)	NAIFPBLK_01605	Chemotaxis protein methyltransferase 1	LV475_08030	protein-glutamate O-methyltransferase CheR	R3_08040	Protein-glutamate O-methyltransferase
Flagellum in Campylobacter	fig|923.4.peg.1602	Flagellar basal-body rod protein FlgB	NAIFPBLK_01606	Flagellar basal body rod protein FlgB	LV475_08035	flagellar basal body rod protein FlgB	R3_08045	Flagellar basal body rod protein FlgB
Flagellum in Campylobacter	fig|923.4.peg.1603	Flagellar basal-body rod protein FlgC	NAIFPBLK_01607	Flagellar basal-body rod protein FlgC	LV475_08040	flagellar basal body rod protein FlgC	R3_08050	Flagellar basal-body rod protein FlgC
Flagellar motility	fig|923.4.peg.1604	Flagellar basal-body rod modification protein FlgD	NAIFPBLK_01608	Basal-body rod modification protein FlgD	LV475_08045	flagellar hook assembly protein FlgD	R3_08055	Basal-body rod modification protein FlgD
- none -	fig|923.4.peg.1605	Flagellar hook protein FlgE	NAIFPBLK_01609	Flagellar hook protein FlgE	LV475_08050	flagellar hook protein FlgE	R3_08060	Flagellar hook protein FlgE
- none -	fig|923.4.peg.1606	Flagellar basal-body rod protein FlgF	NAIFPBLK_01610	Flagellar basal-body rod protein FlgF	LV475_08055	flagellar basal-body rod protein FlgF	R3_08065	Flagellar basal-body rod protein FlgF
- none -	fig|923.4.peg.1607	Flagellar basal-body rod protein FlgG	NAIFPBLK_01611	Flagellar basal-body rod protein FlgG	LV475_08060	flagellar basal-body rod protein FlgG	R3_08070	Flagellar basal-body rod protein FlgG
Flagellar motility	fig|923.4.peg.1608	Flagellar L-ring protein FlgH	NAIFPBLK_01612	Flagellar L-ring protein	LV475_08065	flagellar basal body L-ring protein FlgH	R3_08075	Flagellar L-ring protein
- none -	fig|923.4.peg.1609	Flagellar P-ring protein FlgI	NAIFPBLK_01613	Flagellar P-ring protein	LV475_08070	flagellar basal body P-ring protein FlgI	R3_08080	Flagellar P-ring protein
- none -	fig|923.4.peg.1610	Flagellar protein FlgJ [peptidoglycan hydrolase]	NAIFPBLK_01614	Peptidoglycan hydrolase FlgJ	LV475_08075	flagellar assembly peptidoglycan hydrolase FlgJ	R3_08085	Muramidase FlgJ
- none -	fig|923.4.peg.1611	Flagellar hook-associated protein FlgK	NAIFPBLK_01615	Flagellar hook-associated protein 1	LV475_08080	flagellar hook-associated protein FlgK	R3_08090	Flagellar hook-associated protein 1
- none -	fig|923.4.peg.1612	hypothetical protein	NAIFPBLK_01616	Flagellar hook-associated protein 3	LV475_08085	hypothetical protein	R3_08095	Flagellin
Fatty Acid Biosynthesis FASII	fig|923.4.peg.1613	Malonyl CoA-acyl carrier protein transacylase (EC 2.3.1.39)	NAIFPBLK_01617	Malonyl CoA-acyl carrier protein transacylase	LV475_08090	ACP S-malonyltransferase	R3_08100	Malonyl CoA-acyl carrier protein transacylase
- none -	fig|923.4.peg.1614	3-oxoacyl-[acyl-carrier protein] reductase (EC 1.1.1.100), FadG	NAIFPBLK_01618	3-oxoacyl-[acyl-carrier-protein] reductase FabG	LV475_08095	3-oxoacyl-ACP reductase FabG	R3_08105	3-oxoacyl-[acyl-carrier-protein] reductase
Fatty Acid Biosynthesis FASII	fig|923.4.peg.1615	Acyl carrier protein	NAIFPBLK_01619	Acyl carrier protein	LV475_08100	acyl carrier protein	R3_08110	Acyl carrier protein
- none -	fig|923.4.peg.1616	3-oxoacyl-[acyl-carrier-protein] synthase, KASII (EC 2.3.1.179)	NAIFPBLK_01620	3-oxoacyl-[acyl-carrier-protein] synthase 2	LV475_08105	beta-ketoacyl-ACP synthase II	R3_08115	3-oxoacyl-[acyl-carrier-protein] synthase 2
Chorismate: Intermediate for synthesis of Tryptophan, PAPA antibiotics, PABA, 3-hydroxyanthranilate and more.; <br>Folate Biosynthesis; <br>Tryptophan synthesis	fig|923.4.peg.1617	Para-aminobenzoate synthase, aminase component (EC 2.6.1.85)	NAIFPBLK_01621	Isochorismate synthase MenF	LV475_08110	chorismate-binding protein	R3_08120	Aminodeoxychorismate synthase%2C component I
Chorismate: Intermediate for synthesis of Tryptophan, PAPA antibiotics, PABA, 3-hydroxyanthranilate and more.; <br>Folate Biosynthesis; <br>Tryptophan synthesis	fig|923.4.peg.1618	Aminodeoxychorismate lyase (EC 4.1.3.38)	NAIFPBLK_01622	hypothetical protein	LV475_08115	aminotransferase class IV	R3_08125	Aminodeoxychorismate lyase
- none -	fig|923.4.peg.1619	Murein endolytic transglycosylase MltG	NAIFPBLK_01623	Endolytic murein transglycosylase	LV475_08120	endolytic transglycosylase MltG	R3_08130	Endolytic murein transglycosylase
pyrimidine conversions	fig|923.4.peg.1620	Thymidylate kinase (EC 2.7.4.9)	NAIFPBLK_01624	Thymidylate kinase	LV475_08125	dTMP kinase	R3_08135	Thymidylate kinase
- none -	fig|923.4.peg.1621	DNA polymerase III delta prime subunit (EC 2.7.7.7)	NAIFPBLK_01625	hypothetical protein	LV475_08130	hypothetical protein	R3_08140	hypothetical protein
- none -	fig|923.4.peg.1622	Type IV pilus biogenesis protein PilZ	NAIFPBLK_01626	hypothetical protein	LV475_08135	PilZ domain-containing protein	R3_08145	Pilus assembly protein PilZ
- none -	fig|923.4.peg.1623	Uncharacterized metal-dependent hydrolase YcfH	NAIFPBLK_01627	putative metal-dependent hydrolase YcfH	LV475_08140	TatD family hydrolase	R3_08150	YchF/TatD family DNA exonuclease
- none -	fig|923.4.peg.1624	Membrane-bound lytic murein transglycosylase D	NAIFPBLK_01628	hypothetical protein	LV475_08145	LysM peptidoglycan-binding domain-containing protein	R3_08155	LysM peptidoglycan-binding domain-containing protein
CBSS-228410.1.peg.134; <br>CBSS-342610.3.peg.1536; <br>Glutathione: Non-redox reactions; <br>Methylglyoxal Metabolism	fig|923.4.peg.1625	Hydroxyacylglutathione hydrolase (EC 3.1.2.6)	NAIFPBLK_01629	Hydroxyacylglutathione hydrolase	LV475_08150	hydroxyacylglutathione hydrolase	R3_08160	Hydroxyacylglutathione hydrolase
- none -	fig|923.4.peg.1626	DNA internalization-related competence protein ComEC/Rec2	NAIFPBLK_01630	hypothetical protein	LV475_08155	DNA internalization-related competence protein ComEC/Rec2	R3_08165	DNA internalization-related competence protein ComEC/Rec2
- none -	fig|923.4.peg.1627	hypothetical protein	NAIFPBLK_01631	hypothetical protein	LV475_08160	hypothetical protein	R3_08170	hypothetical protein
- none -	fig|923.4.peg.1628	hypothetical protein	NAIFPBLK_01632	hypothetical protein	LV475_08165	DUF2853 family protein	R3_08175	DUF2853 domain-containing protein
- none -	fig|923.4.peg.1629	L-ectoine synthase (EC 4.2.1.108)	NAIFPBLK_01633	L-ectoine synthase	LV475_08170	ectoine synthase	R3_08180	L-ectoine synthase
- none -	fig|923.4.peg.1630	Diaminobutyrate--2-oxoglutarate transaminase (EC 2.6.1.76)	NAIFPBLK_01634	Diaminobutyrate--2-oxoglutarate transaminase	LV475_08175	diaminobutyrate--2-oxoglutarate transaminase	R3_08185	Diaminobutyrate--2-oxoglutarate transaminase
- none -	fig|923.4.peg.1631	L-2,4-diaminobutyric acid acetyltransferase (EC 2.3.1.178)	NAIFPBLK_01635	L-2%2C4-diaminobutyric acid acetyltransferase	LV475_08180	diaminobutyrate acetyltransferase	R3_08190	L-2%2C4-diaminobutyric acid acetyltransferase
Nitrosative stress; <br>Oxidative stress; <br>Rrf2 family transcriptional regulators	fig|923.4.peg.1632	Nitrite-sensitive transcriptional repressor NsrR	NAIFPBLK_01636	HTH-type transcriptional repressor NsrR	LV475_08185	Rrf2 family transcriptional regulator	R3_08195	Rrf2 family transcriptional regulator
- none -	fig|923.4.peg.1633	Hemerythrin HHE cation binding region	NAIFPBLK_01637	hypothetical protein	LV475_08190	hemerythrin domain-containing protein	R3_08200	Hemerythrin HHE cation-binding protein
Nitrosative stress; <br>Oxidative stress	fig|923.4.peg.1634	NnrS protein involved in response to NO	NAIFPBLK_01638	hypothetical protein	LV475_08195	NnrS family protein	R3_08205	NnrS family protein
Heme and Siroheme Biosynthesis	fig|923.4.peg.1635	Coproporphyrinogen III oxidase, oxygen-independent (EC 1.3.99.22)	NAIFPBLK_01639	Oxygen-independent coproporphyrinogen III oxidase	LV475_08200	oxygen-independent coproporphyrinogen III oxidase	R3_08210	Coproporphyrinogen-III oxidase
- none -	fig|923.4.peg.1636	Uncharacterized UPF0126 inner membrane protein	NAIFPBLK_01640	hypothetical protein	LV475_08205	trimeric intracellular cation channel family protein	R3_08215	Trimeric intracellular cation channel family protein
- none -	fig|923.4.peg.1637	Uncharacterized efflux ABC transporter, ATP-binding protein YadG	NAIFPBLK_01641	putative ABC transporter ATP-binding protein YadG	LV475_08210	ABC transporter ATP-binding protein	R3_08220	ABC transporter
- none -	fig|923.4.peg.1638	Uncharacterized efflux ABC transporter, permease protein YadH	NAIFPBLK_01642	Inner membrane transport permease YadH	LV475_08215	ABC transporter permease	R3_08225	Transport permease protein
- none -	fig|923.4.peg.1639	DUF488 family protein SAV0238	NAIFPBLK_01643	hypothetical protein	LV475_08220	DUF488 domain-containing protein	R3_08230	DUF488 domain-containing protein
- none -	fig|923.4.peg.1640	hypothetical protein	NAIFPBLK_01644	hypothetical protein	LV475_08225	PLD nuclease N-terminal domain-containing protein	R3_08235	PLDc-N domain-containing protein
- none -	fig|923.4.peg.1641	Peptide-methionine (S)-S-oxide reductase MsrA (EC 1.8.4.11)	NAIFPBLK_01645	Peptide methionine sulfoxide reductase MsrA	LV475_08230	peptide-methionine (S)-S-oxide reductase MsrA	R3_08240	Peptide methionine sulfoxide reductase MsrA
- none -	fig|923.4.peg.1642	Endonuclease III (EC 4.2.99.18)	NAIFPBLK_01646	Endonuclease III	LV475_08235	endonuclease	R3_08245	Endonuclease
Glycogen metabolism; <br>Maltose and Maltodextrin Utilization	fig|923.4.peg.1643	Glycogen phosphorylase (EC 2.4.1.1)	NAIFPBLK_01647	Glycogen phosphorylase	LV475_08240	alpha-glucan family phosphorylase	R3_08250	Alpha-glucan family phosphorylase
Flagellum in Campylobacter	fig|923.4.peg.1644	Flagellin protein FlaA	NAIFPBLK_01648	Flagellin	LV475_08245	flagellin FliC	R3_08255	Flagellin
- none -	fig|923.4.peg.1645	hypothetical protein	NAIFPBLK_01649	hypothetical protein	LV475_08250	flagellar protein FlaG	R3_08260	Flagellar protein FlaG
- none -	fig|923.4.peg.1646	Flagellar cap protein FliD	NAIFPBLK_01650	B-type flagellar hook-associated protein 2	LV475_08255	flagellar filament capping protein FliD	R3_08265	Flagellar hook-associated protein 2
- none -	fig|923.4.peg.1647	hypothetical protein	NAIFPBLK_01651	Flagellar secretion chaperone FliS	LV475_08260	flagellar export chaperone FliS	R3_08270	Flagellar secretion chaperone FliS
- none -	fig|923.4.peg.1648	hypothetical protein	NAIFPBLK_01652	hypothetical protein	LV475_08265	hypothetical protein	R3_08275	hypothetical protein
- none -	fig|923.4.peg.1649	hypothetical protein	NAIFPBLK_01653	hypothetical protein	LV475_08270	DUF115 domain-containing protein	R3_08280	DUF115 domain-containing protein
- none -	fig|923.4.peg.1650	UDP-N-acetylglucosamine 4,6-dehydratase (inverting) (EC 4.2.1.115)	NAIFPBLK_01654	UDP-N-acetylglucosamine 4%2C6-dehydratase (inverting)	LV475_08275	UDP-N-acetylglucosamine 4%2C6-dehydratase (inverting)	R3_08285	UDP-N-acetylglucosamine 4%2C6-dehydratase (Inverting)
N-linked Glycosylation in Bacteria	fig|923.4.peg.1651	Bacillosamine/Legionaminic acid biosynthesis aminotransferase PglE; 4-keto-6-deoxy-N-Acetyl-D-hexosaminyl-(Lipid carrier) aminotransferase	NAIFPBLK_01655	UDP-4-amino-4%2C6-dideoxy-N-acetyl-beta-L-altrosamine transaminase	LV475_08280	UDP-4-amino-4%2C 6-dideoxy-N-acetyl-beta-L-altrosamine transaminase	R3_08290	UDP-4-amino-4%2C 6-dideoxy-N-acetyl-beta-L-altrosamine transaminase
- none -	fig|923.4.peg.1652	Pseudaminic acid cytidylyltransferase (EC 2.7.7.81)	NAIFPBLK_01656	CMP-N%2CN'-diacetyllegionaminic acid synthase	LV475_08285	pseudaminic acid cytidylyltransferase	R3_08295	Pseudaminic acid cytidylyltransferase
- none -	fig|923.4.peg.1653	hypothetical protein	NAIFPBLK_01657	UDP-2%2C4-diacetamido-2%2C4%2C6-trideoxy-beta-L-altropyranose hydrolase	LV475_08290	UDP-2%2C4-diacetamido-2%2C4%2C 6-trideoxy-beta-L-altropyranose hydrolase	R3_08300	UDP-2%2C4-diacetamido-2%2C4%2C 6-trideoxy-beta-L-altropyranose hydrolase
- none -	fig|923.4.peg.1654	hypothetical protein	NAIFPBLK_01658	Spermidine N(1)-acetyltransferase	LV475_08295	UDP-4-amino-4%2C 6-dideoxy-N-acetyl-beta-L-altrosamine N-acetyltransferase	R3_08305	UDP-4-amino-4%2C 6-dideoxy-N-acetyl-beta-L-altrosamine N-acetyltransferase
- none -	fig|923.4.peg.1655	N-acetylneuraminate synthase (EC 2.5.1.56)	NAIFPBLK_01659	Pseudaminic acid synthase	LV475_08300	pseudaminic acid synthase	R3_08310	Pseudaminic acid synthase
- none -	fig|923.4.peg.1656	hypothetical protein	NAIFPBLK_01660	hypothetical protein	LV475_08305	2-dehydropantoate 2-reductase	R3_08315	hypothetical protein
- none -	fig|923.4.peg.1657	FIG002776: hypothetical protein	NAIFPBLK_01661	50S ribosomal protein L16 3-hydroxylase	LV475_08310	cupin domain-containing protein	R3_08320	Cupin domain-containing protein
- none -	fig|923.4.peg.1658	Sulfide:quinone oxidoreductase, Type I	NAIFPBLK_01662	Sulfide-quinone reductase	LV475_08315	FAD-dependent oxidoreductase	R3_08325	NAD(P)/FAD-dependent oxidoreductase
- none -	fig|923.4.peg.1659	Ribosomal protein L3 N(5)-glutamine methyltransferase (EC 2.1.1.298)	NAIFPBLK_01663	50S ribosomal protein L3 glutamine methyltransferase	LV475_08320	50S ribosomal protein L3 N(5)-glutamine methyltransferase	R3_08330	50S ribosomal protein L3 N(5)-glutamine methyltransferase
- none -	fig|923.4.peg.1660	Phosphatidylserine decarboxylase (EC 4.1.1.65)	NAIFPBLK_01664	Phosphatidylserine decarboxylase proenzyme	LV475_08325	archaetidylserine decarboxylase	R3_08335	Phosphatidylserine decarboxylase proenzyme
- none -	fig|923.4.peg.1661	Translation elongation factor P Lys34--(R)-beta-lysine ligase	NAIFPBLK_01665	Elongation factor P--(R)-beta-lysine ligase	LV475_08330	EF-P lysine aminoacylase GenX	R3_08340	EF-P lysine aminoacylase GenX
Translation elongation factors bacterial	fig|923.4.peg.1662	Translation elongation factor P	NAIFPBLK_01666	Elongation factor P	LV475_08335	elongation factor P	R3_08345	Elongation factor P
Lysine degradation	fig|923.4.peg.1663	Lysine 2,3-aminomutase (EC 5.4.3.2)	NAIFPBLK_01667	L-lysine 2%2C3-aminomutase	LV475_08340	KamA family radical SAM protein	R3_08350	EF-P post-translational modification enzyme B
- none -	fig|923.4.peg.1664	hypothetical protein	NAIFPBLK_01668	hypothetical protein	LV475_08345	hypothetical protein	R3_08355	hypothetical protein
- none -	fig|923.4.peg.1665	diguanylate cyclase/phosphodiesterase (GGDEF & EAL domains) with PAS/PAC sensor(s)	NAIFPBLK_01669	hypothetical protein	LV475_08350	EAL domain-containing protein	R3_08360	EAL domain-containing protein
- none -	fig|923.4.peg.1666	hypothetical protein	NAIFPBLK_01670	hypothetical protein	LV475_08355	dihydroneopterin aldolase	R3_08365	7%2C8-dihydroneopterin aldolase
- none -	fig|923.4.peg.1667	SAM-dependent methyltransferase, MidA	NAIFPBLK_01671	hypothetical protein	LV475_08360	SAM-dependent methyltransferase	R3_08370	SAM-dependent methyltransferase
- none -	fig|923.4.peg.1668	hypothetical protein	NAIFPBLK_01672	putative oxidoreductase YciK	LV475_08365	SDR family NAD(P)-dependent oxidoreductase	R3_08375	SDR family NAD(P)-dependent oxidoreductase
- none -	fig|923.4.peg.1669	hypothetical protein	NAIFPBLK_01673	hypothetical protein	LV475_08370	squalene/phytoene synthase family protein	R3_08380	hypothetical protein
- none -	fig|923.4.peg.1670	hypothetical protein
- none -	fig|923.4.peg.1671	hypothetical protein	NAIFPBLK_01674	hypothetical protein	LV475_08375	methyl-accepting chemotaxis protein	R3_08385	Methyl-accepting chemotaxis protein
- none -	fig|923.4.peg.1672	ABC transporter, substrate-binding protein (cluster 1, maltose/g3p/polyamine/iron)	NAIFPBLK_01675	hypothetical protein	LV475_08380	extracellular solute-binding protein	R3_08390	Extracellular solute-binding protein
- none -	fig|923.4.peg.1673	hypothetical protein	NAIFPBLK_01676	hypothetical protein	LV475_08385	diguanylate cyclase	R3_08395	Diguanylate cyclase
- none -	fig|923.4.peg.1674	hypothetical protein	NAIFPBLK_01677	hypothetical protein	LV475_08390	hypothetical protein	R3_08400	hypothetical protein
2-phosphoglycolate salvage	fig|923.4.peg.1675	Similar to phosphoglycolate phosphatase, clustered with ubiquinone biosynthesis SAM-dependent O-methyltransferase	NAIFPBLK_01678	N-acetylmuramic acid 6-phosphate phosphatase	LV475_08395	HAD-IA family hydrolase	R3_08405	HAD-IA family hydrolase
- none -	fig|923.4.peg.1676	3-demethylubiquinol 3-O-methyltransferase (EC 2.1.1.64) @ 2-polyprenyl-6-hydroxyphenyl methylase (EC 2.1.1.222)	NAIFPBLK_01679	Ubiquinone biosynthesis O-methyltransferase	LV475_08400	bifunctional 2-polyprenyl-6-hydroxyphenol methylase/3-demethylubiquinol 3-O-methyltransferase UbiG	R3_08410	Ubiquinone biosynthesis O-methyltransferase
- none -	fig|923.4.peg.1677	Methylthioadenosine deaminase (EC 3.5.4.31)	NAIFPBLK_01680	5-methylthioadenosine/S-adenosylhomocysteine deaminase	LV475_08405	TRZ/ATZ family hydrolase	R3_08415	5-methylthioadenosine/S-adenosylhomocysteine deaminase
- none -	fig|923.4.peg.1678	hypothetical protein
- none -	fig|923.4.peg.1679	N-acetylornithine aminotransferase (EC 2.6.1.11)	NAIFPBLK_01681	Acetylornithine aminotransferase	LV475_08410	acetylornithine transaminase	R3_08420	Acetylornithine aminotransferase
Arginine and Ornithine Degradation	fig|923.4.peg.1680	Ornithine carbamoyltransferase (EC 2.1.3.3)	NAIFPBLK_01682	Ornithine carbamoyltransferase%2C anabolic	LV475_08415	ornithine carbamoyltransferase	R3_08425	Ornithine carbamoyltransferase
- none -	fig|923.4.peg.1681	hypothetical protein	NAIFPBLK_01683	hypothetical protein	LV475_08420	GGDEF domain-containing protein	R3_08430	Diguanylate cyclase
- none -	fig|923.4.peg.1682	N-acetylglutamate synthase (EC 2.3.1.1)	NAIFPBLK_01684	Amino-acid acetyltransferase	LV475_08425	amino-acid N-acetyltransferase	R3_08435	Amino-acid acetyltransferase
- none -	fig|923.4.peg.1683	16S rRNA (guanine(1516)-N(2))-methyltransferase (EC 2.1.1.242)	NAIFPBLK_01685	Ribosomal RNA small subunit methyltransferase J	LV475_08430	class I SAM-dependent methyltransferase	R3_08440	Ribosomal RNA small subunit methyltransferase J
- none -	fig|923.4.peg.1684	hypothetical protein	NAIFPBLK_01686	hypothetical protein	LV475_08435	hypothetical protein	R3_08445	Orange domain-containing protein
- none -	fig|923.4.peg.1685	hypothetical protein	NAIFPBLK_01687	hypothetical protein	LV475_08440	carboxylate--amine ligase	R3_08450	ATP-grasp domain-containing protein
- none -	fig|923.4.peg.1686	hypothetical protein
- none -	fig|923.4.peg.1687	hypothetical protein	NAIFPBLK_01688	hypothetical protein	LV475_08445	DUF4174 domain-containing protein	R3_08455	DUF4174 domain-containing protein
- none -	fig|923.4.peg.1688	hypothetical protein	NAIFPBLK_01689	hypothetical protein	LV475_08450	DsrE family protein	R3_08460	DrsE domain-containing protein
- none -	fig|923.4.peg.1689	FIG00613342: Bacterial patatin-like phospholipase domain containing protein	NAIFPBLK_01690	putative NTE family protein	LV475_08455	patatin-like phospholipase RssA	R3_08465	Patatin-like phospholipase RssA
- none -	fig|923.4.peg.1690	Nucleoprotein/polynucleotide-associated enzyme	NAIFPBLK_01691	hypothetical protein	LV475_08460	DUF2058 domain-containing protein	R3_08470	hypothetical protein
- none -	fig|923.4.peg.1691	hypothetical protein
- none -	fig|923.4.peg.1692	Pyruvate kinase family protein	NAIFPBLK_01692	hypothetical protein	LV475_08465	pyruvate kinase	R3_08475	Pyruvate kinase
- none -	fig|923.4.peg.1693	ATP-dependent RNA helicase RhlE (EC 3.6.4.13)	NAIFPBLK_01693	ATP-dependent RNA helicase RhlE	LV475_08470	DEAD/DEAH box helicase	R3_08480	ATP-dependent RNA helicase RhlE
- none -	fig|923.4.peg.1694	hypothetical protein	NAIFPBLK_01694	hypothetical protein	LV475_08475	BrnT family toxin	R3_08485	Toxin
- none -	fig|923.4.peg.1695	hypothetical protein	NAIFPBLK_01695	hypothetical protein	LV475_08480	antitoxin	R3_08490	Antitoxin
- none -	fig|923.4.peg.1696	hypothetical protein	NAIFPBLK_01696	hypothetical protein	LV475_08485	DsrE family protein	R3_08495	DrsE domain-containing protein
- none -	fig|923.4.peg.1697	hypothetical protein	NAIFPBLK_01697	HTH-type transcriptional regulator CysL	LV475_08490	LysR family transcriptional regulator	R3_08500	LysR family transcriptional regulator
- none -	fig|923.4.peg.1698	Phosphonate dehydrogenase (EC 1.20.1.1)	NAIFPBLK_01698	Phosphonate dehydrogenase	LV475_08495	NAD(P)-binding domain-containing protein	R3_08505	Hydroxyacid dehydrogenase
- none -	fig|923.4.peg.1699	Phosphonate ABC transporter permease protein PtxC (TC 3.A.1.9.1)	NAIFPBLK_01699	Phosphate-import permease protein PhnE	LV475_08500	phosphonate ABC transporter%2C permease protein PhnE	R3_08510	Phosphonate ABC transporter%2C permease protein PhnE
- none -	fig|923.4.peg.1700	Phosphonate ABC transporter substrate-binding protein PtxB (TC 3.A.1.9.1)	NAIFPBLK_01700	putative phosphite transport system-binding protein PtxB	LV475_08505	phosphate/phosphite/phosphonate ABC transporter substrate-binding protein	R3_08515	Phosphate/phosphite/phosphonate ABC transporter substrate-binding protein
- none -	fig|923.4.peg.1701	Phosphonate ABC transporter ATP-binding protein PtxA (TC 3.A.1.9.1)	NAIFPBLK_01701	Vitamin B12 import ATP-binding protein BtuD	LV475_08510	phosphonate ABC transporter ATP-binding protein	R3_08520	Phosphonates import ATP-binding protein PhnC
- none -	fig|923.4.peg.1702	hypothetical protein
CO2 uptake, carboxysome	fig|923.4.peg.1703	Rubisco activation protein CbbQ	NAIFPBLK_01702	Denitrification regulatory protein NirQ	LV475_08515	CbbQ/NirQ/NorQ/GpvN family protein	R3_08525	AAA family ATPase
- none -	fig|923.4.peg.1704	Distantly related to nitrogen regulatory protein P-II	NAIFPBLK_01703	hypothetical protein	LV475_08520	P-II family nitrogen regulator	R3_08530	Transcriptional regulator
CO2 uptake, carboxysome; <br>Respiratory Complex I	fig|923.4.peg.1705	Hypothetical transmembrane protein coupled to NADH-ubiquinone oxidoreductase chain 5 homolog	NAIFPBLK_01704	hypothetical protein	LV475_08525	DUF2309 domain-containing protein	R3_08535	UPF0753 protein AUR63_04695
- none -	fig|923.4.peg.1706	hypothetical protein	NAIFPBLK_01705	hypothetical protein	LV475_08530	hypothetical protein	R3_08540	hypothetical protein
CO2 uptake, carboxysome	fig|923.4.peg.1707	NADH dehydrogenase subunit 5, Involved in CO2 fixation	NAIFPBLK_01706	NAD(P)H-quinone oxidoreductase subunit 2%2C chloroplastic	LV475_08535	NADH-quinone oxidoreductase subunit L	R3_08545	Oxidoreductase
CO2 uptake, carboxysome	fig|923.4.peg.1708	Rubisco activation protein CbbO	NAIFPBLK_01707	hypothetical protein	LV475_08540	VWA domain-containing protein	R3_08550	VWFA domain-containing protein
- none -	fig|923.4.peg.1709	hypothetical protein	NAIFPBLK_01708	hypothetical protein			R3_08555	hypothetical protein
- none -	fig|923.4.peg.1710	Chromosome (plasmid) partitioning protein ParA	NAIFPBLK_01709	Iron-sulfur cluster carrier protein			R3_08560	CbiA domain-containing protein
- none -	fig|923.4.peg.1711	hypothetical protein	NAIFPBLK_01710	Putative pterin-4-alpha-carbinolamine dehydratase	LV475_08555	4a-hydroxytetrahydrobiopterin dehydratase	R3_08565	4a-hydroxytetrahydrobiopterin dehydratase
- none -	fig|923.4.peg.1712	hypothetical protein	NAIFPBLK_01711	Bacterioferritin	LV475_08560	bacterioferritin	R3_08570	Bacterioferritin
- none -	fig|923.4.peg.1713	Carboxysome shell protein CsoS1	NAIFPBLK_01712	Major carboxysome shell protein 1A	LV475_08565	BMC domain-containing protein	R3_08575	BMC domain-containing protein
- none -	fig|923.4.peg.1714	Carboxysome shell protein CsoS1	NAIFPBLK_01713	Major carboxysome shell protein 1A	LV475_08570	BMC domain-containing protein	R3_08580	Carboxysome shell protein CsoS1C	?
- none -	fig|923.4.peg.1715	Carboxysome shell protein CsoS1	NAIFPBLK_01714	Major carboxysome shell protein 1A	LV475_08575	BMC domain-containing protein	R3_08585	Carboxysome shell protein CsoS1C
- none -	fig|923.4.peg.1716	Carboxysome peptide A	NAIFPBLK_01715	hypothetical protein			R3_08590	Carboxysome shell protein
- none -	fig|923.4.peg.1717	Carboxysome peptide A	NAIFPBLK_01716	Ethanolamine utilization protein EutN	LV475_08585	carboxysome peptide A	R3_08595	Carboxysome shell protein
- none -	fig|923.4.peg.1718	Carboxysome shell protein CsoS3	NAIFPBLK_01717	hypothetical protein	LV475_08590	carboxysome shell carbonic anhydrase	R3_08600	Carbonic anhydrase
- none -	fig|923.4.peg.1719	Carboxysome shell protein CsoS2	NAIFPBLK_01718	hypothetical protein	LV475_08595	CsoS2 family carboxysome shell protein	R3_08605	Carboxysome assembly protein CsoS2B
CO2 uptake, carboxysome; <br>Photorespiration (oxidative C2 cycle)	fig|923.4.peg.1720	Ribulose bisphosphate carboxylase small chain (EC 4.1.1.39)	NAIFPBLK_01719	Ribulose bisphosphate carboxylase small chain	LV475_08600	ribulose bisphosphate carboxylase small subunit	R3_08610	Ribulose 1%2C5-bisphosphate carboxylase small subunit
CO2 uptake, carboxysome; <br>Photorespiration (oxidative C2 cycle)	fig|923.4.peg.1721	Ribulose bisphosphate carboxylase large chain (EC 4.1.1.39)	NAIFPBLK_01720	Ribulose bisphosphate carboxylase large chain	LV475_08605	form I ribulose bisphosphate carboxylase large subunit	R3_08615	Ribulose bisphosphate carboxylase large chain
CO2 uptake, carboxysome	fig|923.4.peg.1722	RuBisCO operon transcriptional regulator CbbR	NAIFPBLK_01721	HTH-type transcriptional activator CmpR	LV475_08610	LysR family transcriptional regulator	R3_08620	Transcriptional regulator
- none -	fig|923.4.peg.1723	diguanylate cyclase/phosphodiesterase (GGDEF & EAL domains) with PAS/PAC sensor(s)	NAIFPBLK_01722	putative diguanylate cyclase DgcE	LV475_08615	PAS domain S-box protein	R3_08625	PAS domain S-box protein
- none -	fig|923.4.peg.1724	hypothetical protein	NAIFPBLK_01723	hypothetical protein	LV475_08620	OprO/OprP family phosphate-selective porin	R3_08630	Porin
- none -	fig|923.4.peg.1725	hypothetical protein	NAIFPBLK_01724	hypothetical protein	LV475_08625	hypothetical protein	R3_08635	DrsE domain-containing protein
- none -	fig|923.4.peg.1726	hypothetical protein	NAIFPBLK_01725	ECF RNA polymerase sigma factor SigR	LV475_08630	RNA polymerase sigma factor	R3_08640	Sigma-70 family RNA polymerase sigma factor
- none -	fig|923.4.peg.1727	hypothetical protein	NAIFPBLK_01726	hypothetical protein	LV475_08635	hypothetical protein	R3_08645	hypothetical protein
- none -	fig|923.4.peg.1728	hypothetical protein	NAIFPBLK_01727	hypothetical protein	LV475_08640	hypothetical protein	R3_08650	hypothetical protein
5-FCL-like protein; <br>EC49-61; <br>Folate Biosynthesis	fig|923.4.peg.1729	Dihydrofolate reductase (EC 1.5.1.3)	NAIFPBLK_01728	IS1595 family transposase ISSsu9	LV475_08645	type 3 dihydrofolate reductase	R3_08655	Dihydrofolate reductase
Folate Biosynthesis; <br>pyrimidine conversions	fig|923.4.peg.1730	Thymidylate synthase (EC 2.1.1.45)	NAIFPBLK_01729	Thymidylate synthase	LV475_08650	thymidylate synthase	R3_08660	Thymidylate synthase
- none -	fig|923.4.peg.1731	Prolipoprotein diacylglyceryl transferase	NAIFPBLK_01730	Phosphatidylglycerol--prolipoprotein diacylglyceryl transferase	LV475_08655	prolipoprotein diacylglyceryl transferase	R3_08665	Phosphatidylglycerol--prolipoprotein diacylglyceryl transferase
- none -	fig|923.4.peg.1732	Uncharacterized protein YyaL	NAIFPBLK_01731	hypothetical protein	LV475_08660	thioredoxin domain-containing protein	R3_08670	DUF255 domain-containing protein
- none -	fig|923.4.peg.1733	Putative hemolysin	NAIFPBLK_01732	hypothetical protein	LV475_08665	GNAT family N-acetyltransferase	R3_08675	GNAT family N-acetyltransferase
- none -	fig|923.4.peg.1734	Transcriptional regulator PA2737, MerR family	NAIFPBLK_01733	hypothetical protein			R3_08680	MerR family transcriptional regulator
DNA structural proteins, bacterial	fig|923.4.peg.1735	Integration host factor alpha subunit	NAIFPBLK_01734	Integration host factor subunit alpha	LV475_08675	integration host factor subunit alpha	R3_08685	Integration host factor subunit alpha	?
tRNA aminoacylation, Phe	fig|923.4.peg.1736	Phenylalanyl-tRNA synthetase beta chain (EC 6.1.1.20)	NAIFPBLK_01735	Phenylalanine--tRNA ligase beta subunit	LV475_08680	phenylalanine--tRNA ligase subunit beta	R3_08690	Phenylalanine--tRNA ligase beta subunit
tRNA aminoacylation, Phe	fig|923.4.peg.1737	Phenylalanyl-tRNA synthetase alpha chain (EC 6.1.1.20)	NAIFPBLK_01736	Phenylalanine--tRNA ligase alpha subunit	LV475_08685	phenylalanine--tRNA ligase subunit alpha	R3_08695	Phenylalanine--tRNA ligase alpha subunit
Mycobacterium virulence operon involved in protein synthesis (LSU ribosomal proteins); <br>Ribosome LSU bacterial	fig|923.4.peg.1738	LSU ribosomal protein L20p	NAIFPBLK_01737	50S ribosomal protein L20	LV475_08690	50S ribosomal protein L20	R3_08700	50S ribosomal protein L20
Mycobacterium virulence operon involved in protein synthesis (LSU ribosomal proteins); <br>Ribosome LSU bacterial	fig|923.4.peg.1739	LSU ribosomal protein L35p	NAIFPBLK_01738	50S ribosomal protein L35	LV475_08695	50S ribosomal protein L35	R3_08705	50S ribosomal protein L35
Transcription factors bacterial	fig|923.4.peg.1740	Regulator of nucleoside diphosphate kinase	NAIFPBLK_01739	Regulator of nucleoside diphosphate kinase	LV475_08700	nucleoside diphosphate kinase regulator	R3_08710	Nucleoside diphosphate kinase regulator
Mycobacterium virulence operon involved in protein synthesis (LSU ribosomal proteins); <br>Translation initiation factors bacterial	fig|923.4.peg.1741	Translation initiation factor 3	NAIFPBLK_01740	Translation initiation factor IF-3	LV475_08705	translation initiation factor IF-3	R3_08715	Translation initiation factor IF-3
- none -	fig|923.4.peg.1742	Transcriptional regulator, LysR family	NAIFPBLK_01741	putative HTH-type transcriptional regulator YahB	LV475_08710	LysR family transcriptional regulator	R3_08720	LysR family transcriptional regulator
- none -	fig|923.4.peg.1743	Sulfur acceptor protein => iron-sulfur cluster assembly SufE	NAIFPBLK_01742	Sulfur acceptor protein CsdE	LV475_08715	SufE family protein	R3_08725	SufE family protein
- none -	fig|923.4.peg.1744	Iron-sulfur cluster assembly iron binding protein IscA	NAIFPBLK_01743	Iron-binding protein IscA	LV475_08720	iron-sulfur cluster assembly accessory protein	R3_08730	Iron-sulfur cluster assembly accessory protein
- none -	fig|923.4.peg.1745	hypothetical protein	NAIFPBLK_01744	Benzene 1%2C2-dioxygenase system ferredoxin subunit	LV475_08725	non-heme iron oxygenase ferredoxin subunit	R3_08735	Rieske domain-containing protein
- none -	fig|923.4.peg.1746	PaaD-like protein (DUF59) involved in Fe-S cluster assembly	NAIFPBLK_01745	hypothetical protein	LV475_08730	putative Fe-S cluster assembly protein SufT	R3_08740	Putative Fe-S cluster assembly protein SufT
- none -	fig|923.4.peg.1747	Cysteine desulfurase (EC 2.8.1.7) => SufS	NAIFPBLK_01746	Cysteine desulfurase	LV475_08735	cysteine desulfurase	R3_08745	Cysteine desulfurase
- none -	fig|923.4.peg.1748	Iron-sulfur cluster assembly protein SufD	NAIFPBLK_01747	FeS cluster assembly protein SufD	LV475_08740	Fe-S cluster assembly protein SufD	R3_08750	Fe-S cluster assembly protein SufD
- none -	fig|923.4.peg.1749	Iron-sulfur cluster assembly ATPase protein SufC	NAIFPBLK_01748	Vegetative protein 296	LV475_08745	Fe-S cluster assembly ATPase SufC	R3_08755	Fe-S cluster assembly ATPase SufC
- none -	fig|923.4.peg.1750	Iron-sulfur cluster assembly protein SufB	NAIFPBLK_01749	FeS cluster assembly protein SufB	LV475_08750	Fe-S cluster assembly protein SufB	R3_08760	Fe-S cluster assembly protein SufB
Alanine biosynthesis; <br>Rrf2 family transcriptional regulators	fig|923.4.peg.1751	Iron-sulfur cluster regulator IscR	NAIFPBLK_01750	HTH-type transcriptional regulator IscR	LV475_08755	SUF system Fe-S cluster assembly regulator	R3_08765	SUF system Fe-S cluster assembly regulator
- none -	fig|923.4.peg.1752	tRNA-i(6)A37 methylthiotransferase (EC 2.8.4.3)	NAIFPBLK_01751	tRNA-2-methylthio-N(6)-dimethylallyladenosine synthase	LV475_08760	tRNA (N6-isopentenyl adenosine(37)-C2)-methylthiotransferase MiaB	R3_08770	tRNA-2-methylthio-N(6)-dimethylallyladenosine synthase
CBSS-56780.10.peg.1536; <br>CBSS-56780.10.peg.1536; <br>Glycyl-tRNA synthetase containing cluster; <br>Phosphate metabolism; <br>Phosphate metabolism	fig|923.4.peg.1753	Phosphate starvation-inducible protein PhoH, predicted ATPase	NAIFPBLK_01752	PhoH-like protein	LV475_08765	PhoH family protein	R3_08775	Phosphate starvation-inducible protein PhoH
CBSS-56780.10.peg.1536; <br>Glycyl-tRNA synthetase containing cluster	fig|923.4.peg.1754	Metal-dependent hydrolase YbeY, involved in rRNA and/or ribosome maturation and assembly	NAIFPBLK_01753	Endoribonuclease YbeY	LV475_08770	rRNA maturation RNase YbeY	R3_08780	Endoribonuclease YbeY
CBSS-56780.10.peg.1536; <br>Copper homeostasis: copper tolerance; <br>Glycyl-tRNA synthetase containing cluster; <br>Magnesium transport	fig|923.4.peg.1755	Magnesium and cobalt efflux protein CorC	NAIFPBLK_01754	Magnesium and cobalt efflux protein CorC	LV475_08775	CBS domain-containing protein	R3_08785	CBS domain-containing protein
Copper homeostasis: copper tolerance	fig|923.4.peg.1756	Apolipoprotein N-acyltransferase / Copper homeostasis protein CutE	NAIFPBLK_01755	Apolipoprotein N-acyltransferase	LV475_08780	apolipoprotein N-acyltransferase	R3_08790	Apolipoprotein N-acyltransferase
- none -	fig|923.4.peg.1757	GTP-binding and nucleic acid-binding protein YchF	NAIFPBLK_01757	Ribosome-binding ATPase YchF	LV475_08790	redox-regulated ATPase YchF	R3_08800	Ribosome-binding ATPase YchF
Sporulation-associated proteins with broader functions; <br>Translation termination factors bacterial	fig|923.4.peg.1758	Peptidyl-tRNA hydrolase (EC 3.1.1.29)	NAIFPBLK_01758	Peptidyl-tRNA hydrolase	LV475_08795	aminoacyl-tRNA hydrolase	R3_08805	Peptidyl-tRNA hydrolase
Ribosome LSU bacterial	fig|923.4.peg.1759	LSU ribosomal protein L25p	NAIFPBLK_01759	50S ribosomal protein L25	LV475_08800	50S ribosomal protein L25/general stress protein Ctc	R3_08810	50S ribosomal protein L25
De Novo Purine Biosynthesis; <br>Pentose phosphate pathway	fig|923.4.peg.1760	Ribose-phosphate pyrophosphokinase (EC 2.7.6.1)	NAIFPBLK_01760	Ribose-phosphate pyrophosphokinase	LV475_08805	ribose-phosphate diphosphokinase	R3_08815	Ribose-phosphate pyrophosphokinase
Nonmevalonate Branch of Isoprenoid Biosynthesis	fig|923.4.peg.1761	4-diphosphocytidyl-2-C-methyl-D-erythritol kinase (EC 2.7.1.148)	NAIFPBLK_01762	4-diphosphocytidyl-2-C-methyl-D-erythritol kinase	LV475_08815	4-(cytidine 5'-diphospho)-2-C-methyl-D-erythritol kinase	R3_08825	4-diphosphocytidyl-2-C-methyl-D-erythritol kinase
- none -	fig|923.4.peg.1762	hypothetical protein	NAIFPBLK_01763	Outer-membrane lipoprotein LolB	LV475_08820	lipoprotein insertase outer membrane protein LolB	R3_08830	Outer-membrane lipoprotein LolB
- none -	fig|923.4.peg.1763	hypothetical protein	NAIFPBLK_01764	Beta-barrel assembly-enhancing protease	LV475_08825	tetratricopeptide repeat protein	R3_08835	Tetratricopeptide repeat protein
- none -	fig|923.4.peg.1764	hypothetical protein
- none -	fig|923.4.peg.1765	hypothetical protein	NAIFPBLK_01765	hypothetical protein	LV475_08830	DUF6231 family protein	R3_08840	DUF6231 domain-containing protein
- none -	fig|923.4.peg.1766	hypothetical protein	NAIFPBLK_01767	hypothetical protein	LV475_08840	hypothetical protein	R3_08850	LysM domain-containing protein
Lysine Biosynthesis DAP Pathway; <br>Lysine Biosynthesis DAP Pathway, GJO scratch; <br>Threonine and Homoserine Biosynthesis	fig|923.4.peg.1767	Aspartate-semialdehyde dehydrogenase (EC 1.2.1.11)	NAIFPBLK_01768	Aspartate-semialdehyde dehydrogenase 2	LV475_08845	aspartate-semialdehyde dehydrogenase	R3_08855	Aspartate-semialdehyde dehydrogenase
Branched-Chain Amino Acid Biosynthesis; <br>Leucine Biosynthesis	fig|923.4.peg.1768	3-isopropylmalate dehydrogenase (EC 1.1.1.85)	NAIFPBLK_01769	3-isopropylmalate dehydrogenase	LV475_08850	3-isopropylmalate dehydrogenase	R3_08860	3-isopropylmalate dehydrogenase
Branched-Chain Amino Acid Biosynthesis; <br>Leucine Biosynthesis	fig|923.4.peg.1769	3-isopropylmalate dehydratase small subunit (EC 4.2.1.33)	NAIFPBLK_01770	3-isopropylmalate dehydratase small subunit 1	LV475_08855	3-isopropylmalate dehydratase small subunit	R3_08865	3-isopropylmalate dehydratase small subunit
Branched-Chain Amino Acid Biosynthesis; <br>Leucine Biosynthesis	fig|923.4.peg.1770	3-isopropylmalate dehydratase large subunit (EC 4.2.1.33)	NAIFPBLK_01771	3-isopropylmalate dehydratase large subunit	LV475_08860	3-isopropylmalate dehydratase large subunit	R3_08870	3-isopropylmalate dehydratase large subunit
- none -	fig|923.4.peg.1771	hypothetical protein	NAIFPBLK_01772	hypothetical protein	LV475_08865	DUF2237 domain-containing protein	R3_08875	DUF2237 domain-containing protein
- none -	fig|923.4.peg.1772	Transcriptional regulator, LysR family	NAIFPBLK_01773	HTH-type transcriptional regulator HdfR	LV475_08870	LysR family transcriptional regulator	R3_08880	LysR family transcriptional regulator
- none -	fig|923.4.peg.1773	MFS-type efflux pump ArsJ specific for 1-arseno-3-phosphoglycerate	NAIFPBLK_01774	hypothetical protein	LV475_08875	organoarsenical effux MFS transporter ArsJ	R3_08885	Organoarsenical effux MFS transporter ArsJ
- none -	fig|923.4.peg.1774	NAD-dependent glyceraldehyde-3-phosphate dehydrogenase (EC 1.2.1.12) for arsenate detoxification	NAIFPBLK_01775	Glyceraldehyde-3-phosphate dehydrogenase 3	LV475_08880	ArsJ-associated glyceraldehyde-3-phosphate dehydrogenase	R3_08890	Glyceraldehyde-3-phosphate dehydrogenase
Glutathione: Non-redox reactions; <br>Methylglyoxal Metabolism	fig|923.4.peg.1775	Lactoylglutathione lyase (EC 4.4.1.5)	NAIFPBLK_01776	Lactoylglutathione lyase	LV475_08885	lactoylglutathione lyase	R3_08895	Aldoketomutase
- none -	fig|923.4.peg.1776	hypothetical protein	NAIFPBLK_01777	hypothetical protein	LV475_08890	EAL domain-containing protein	R3_08900	EAL domain-containing protein
- none -	fig|923.4.peg.1777	hypothetical protein	NAIFPBLK_01778	hypothetical protein	LV475_08895	EAL domain-containing protein	R3_08905	EAL domain-containing protein
- none -	fig|923.4.peg.1778	Argininosuccinate synthase (EC 6.3.4.5)	NAIFPBLK_01779	Argininosuccinate synthase	LV475_08900	argininosuccinate synthase	R3_08910	Argininosuccinate synthase
5-FCL-like protein; <br>Pyruvate metabolism II: acetyl-CoA, acetogenesis from pyruvate	fig|923.4.peg.1779	Pyruvate dehydrogenase E1 component (EC 1.2.4.1)	NAIFPBLK_01780	Pyruvate dehydrogenase E1 component	LV475_08905	pyruvate dehydrogenase (acetyl-transferring)%2C homodimeric type	R3_08915	Pyruvate dehydrogenase E1 component
5-FCL-like protein; <br>Pyruvate metabolism II: acetyl-CoA, acetogenesis from pyruvate	fig|923.4.peg.1780	Dihydrolipoamide acetyltransferase component of pyruvate dehydrogenase complex (EC 2.3.1.12)	NAIFPBLK_01781	Dihydrolipoyllysine-residue acetyltransferase component of pyruvate dehydrogenase complex	LV475_08910	dihydrolipoyllysine-residue acetyltransferase	R3_08920	Acetyltransferase component of pyruvate dehydrogenase complex
Pyruvate metabolism II: acetyl-CoA, acetogenesis from pyruvate	fig|923.4.peg.1781	Dihydrolipoamide dehydrogenase of pyruvate dehydrogenase complex (EC 1.8.1.4)	NAIFPBLK_01782	Dihydrolipoyl dehydrogenase	LV475_08915	dihydrolipoyl dehydrogenase	R3_08925	Dihydrolipoyl dehydrogenase
- none -	fig|923.4.peg.1782	Uncharacterized UPF0721 integral membrane protein	NAIFPBLK_01783	hypothetical protein	LV475_08920	sulfite exporter TauE/SafE family protein	R3_08930	putative membrane transporter protein
CBSS-266117.6.peg.1260; <br>CBSS-269801.1.peg.1715; <br>Coenzyme A Biosynthesis	fig|923.4.peg.1783	Phosphopantetheine adenylyltransferase (EC 2.7.7.3)	NAIFPBLK_01784	Phosphopantetheine adenylyltransferase	LV475_08925	pantetheine-phosphate adenylyltransferase	R3_08935	Phosphopantetheine adenylyltransferase
- none -	fig|923.4.peg.1784	Uncharacterized ferredoxin-like protein YfhL	NAIFPBLK_01785	Ferredoxin	LV475_08930	YfhL family 4Fe-4S dicluster ferredoxin	R3_08940	Ferredoxin
- none -	fig|923.4.peg.1785	hypothetical protein	NAIFPBLK_01786	Acyl carrier protein	LV475_08935	acyl carrier protein	R3_08945	Acyl carrier protein
Glycine and Serine Utilization; <br>tRNA aminoacylation, Ser	fig|923.4.peg.1786	Seryl-tRNA synthetase (EC 6.1.1.11)	NAIFPBLK_01787	Serine--tRNA ligase	LV475_08940	serine--tRNA ligase	R3_08950	Serine--tRNA ligase
Transcription factors bacterial	fig|923.4.peg.1787	Transcription elongation factor GreA	NAIFPBLK_01788	Transcription elongation factor GreA	LV475_08945	transcription elongation factor GreA	R3_08955	Transcription elongation factor GreA
- none -	fig|923.4.peg.1788	Carbamoyl-phosphate synthase large chain (EC 6.3.5.5)	NAIFPBLK_01789	Carbamoyl-phosphate synthase large chain	LV475_08950	carbamoyl-phosphate synthase large subunit	R3_08960	Carbamoyl-phosphate synthase large chain
- none -	fig|923.4.peg.1789	Carbamoyl-phosphate synthase small chain (EC 6.3.5.5)	NAIFPBLK_01790	Carbamoyl-phosphate synthase small chain	LV475_08955	glutamine-hydrolyzing carbamoyl-phosphate synthase small subunit	R3_08965	Carbamoyl-phosphate synthase small chain
Lysine Biosynthesis DAP Pathway; <br>Lysine Biosynthesis DAP Pathway, GJO scratch	fig|923.4.peg.1790	4-hydroxy-tetrahydrodipicolinate reductase (EC 1.17.1.8)	NAIFPBLK_01791	4-hydroxy-tetrahydrodipicolinate reductase	LV475_08960	4-hydroxy-tetrahydrodipicolinate reductase	R3_08970	4-hydroxy-tetrahydrodipicolinate reductase
RNA processing and degradation, bacterial	fig|923.4.peg.1791	3'-to-5' oligoribonuclease (orn)	NAIFPBLK_01792	Oligoribonuclease	LV475_08965	oligoribonuclease	R3_08975	Oligoribonuclease
- none -	fig|923.4.peg.1792	Mg/Co/Ni transporter MgtE, CBS domain-containing	NAIFPBLK_01793	Magnesium transporter MgtE	LV475_08970	magnesium transporter	R3_08980	Magnesium transporter MgtE
- none -	fig|923.4.peg.1793	Ribosome small subunit biogenesis RbfA-release protein RsgA	NAIFPBLK_01794	Small ribosomal subunit biogenesis GTPase RsgA	LV475_08975	ribosome small subunit-dependent GTPase A	R3_08985	Small ribosomal subunit biogenesis GTPase RsgA
pyrimidine conversions	fig|923.4.peg.1794	Bis(5'-nucleosyl)-tetraphosphatase (asymmetrical) (EC 3.6.1.17)	NAIFPBLK_01795	Purine nucleoside phosphoramidase	LV475_08980	histidine triad nucleotide-binding protein	R3_08990	Histidine triad nucleotide-binding protein
- none -	fig|923.4.peg.1795	hypothetical protein	NAIFPBLK_01796	Multidrug resistance protein MdtE	LV475_08985	efflux RND transporter periplasmic adaptor subunit	R3_08995	Efflux RND transporter periplasmic adaptor subunit
- none -	fig|923.4.peg.1796	RND efflux system, inner membrane transporter	NAIFPBLK_01797	Efflux pump membrane transporter BepE	LV475_08990	multidrug efflux RND transporter permease subunit	R3_09000	Efflux pump membrane transporter
DNA repair, bacterial	fig|923.4.peg.1797	Methylated-DNA--protein-cysteine methyltransferase (EC 2.1.1.63)	NAIFPBLK_01798	Methylated-DNA--protein-cysteine methyltransferase	LV475_08995	methylated-DNA--[protein]-cysteine S-methyltransferase	R3_09005	Methylated-DNA--protein-cysteine methyltransferase
- none -	fig|923.4.peg.1798	Replication-associated recombination protein RarA	NAIFPBLK_01799	Replication-associated recombination protein A	LV475_09000	replication-associated recombination protein A	R3_09010	Replication-associated recombination protein A
- none -	fig|923.4.peg.1799	hypothetical protein	NAIFPBLK_01800	Outer-membrane lipoprotein carrier protein	LV475_09005	outer membrane lipoprotein chaperone LolA	R3_09015	Outer-membrane lipoprotein carrier protein
- none -	fig|923.4.peg.1800	DNA translocase FtsK	NAIFPBLK_01801	DNA translocase FtsK	LV475_09010	DNA translocase FtsK 4TM domain-containing protein	R3_09020	DNA translocase FtsK
- none -	fig|923.4.peg.1801	Peptide-methionine (R)-S-oxide reductase MsrB (EC 1.8.4.12)	NAIFPBLK_01802	Peptide methionine sulfoxide reductase MsrB	LV475_09015	peptide-methionine (R)-S-oxide reductase MsrB	R3_09025	Peptide methionine sulfoxide reductase MsrB
Carbon Starvation	fig|923.4.peg.1802	Stringent starvation protein B	NAIFPBLK_01803	hypothetical protein	LV475_09020	ClpXP protease specificity-enhancing factor SspB	R3_09030	Stringent starvation protein B
Carbon Starvation	fig|923.4.peg.1803	Stringent starvation protein A	NAIFPBLK_01804	Stringent starvation protein A	LV475_09025	glutathione S-transferase N-terminal domain-containing protein	R3_09035	Stringent starvation protein A
- none -	fig|923.4.peg.1804	Ubiquinol-cytochrome C reductase, cytochrome C1 subunit	NAIFPBLK_01805	Ammonia monooxygenase gamma subunit	LV475_09030	cytochrome c1	R3_09040	Cytochrome c1
- none -	fig|923.4.peg.1805	Ubiquinol-cytochrome C reductase, cytochrome B subunit (EC 1.10.2.2)	NAIFPBLK_01806	Cytochrome b	LV475_09035	cytochrome bc complex cytochrome b subunit	R3_09045	Cytochrome b
- none -	fig|923.4.peg.1806	Ubiquinol-cytochrome C reductase iron-sulfur subunit (EC 1.10.2.2)	NAIFPBLK_01807	Ubiquinol-cytochrome c reductase iron-sulfur subunit	LV475_09040	ubiquinol-cytochrome c reductase iron-sulfur subunit	R3_09050	Ubiquinol-cytochrome c reductase iron-sulfur subunit
- none -	fig|923.4.peg.1807	GTP cyclohydrolase 1 type 2 homolog YbgI	NAIFPBLK_01808	GTP cyclohydrolase 1 type 2	LV475_09045	Nif3-like dinuclear metal center hexameric protein	R3_09055	Nif3-like dinuclear metal center hexameric protein
- none -	fig|923.4.peg.1808	Lysophospholipid transporter LplT / 2-acylglycerophosphoethanolamine acyltransferase (EC 2.3.1.40)	NAIFPBLK_01809	Lysophospholipid transporter LplT	LV475_09050	MFS transporter	R3_09060	MFS transporter
- none -	fig|923.4.peg.1809	hypothetical protein	NAIFPBLK_01810	hypothetical protein	LV475_09055	DNA polymerase Y family protein	R3_09065	DNA polymerase Y family protein
DNA repair, bacterial	fig|923.4.peg.1810	SOS-response repressor and protease LexA (EC 3.4.21.88)	NAIFPBLK_01811	LexA repressor	LV475_09060	transcriptional repressor LexA	R3_09070	LexA repressor
- none -	fig|923.4.peg.1811	hypothetical protein	NAIFPBLK_01812	hypothetical protein	LV475_09065	hypothetical protein	R3_09075	hypothetical protein
- none -	fig|923.4.peg.1812	Zn-dependent protease with chaperone function PA4632	NAIFPBLK_01813	Metalloprotease LoiP	LV475_09070	M48 family metallopeptidase	R3_09080	M48 family metalloprotease
- none -	fig|923.4.peg.1813	hypothetical protein
- none -	fig|923.4.peg.1814	hypothetical protein	NAIFPBLK_01814	hypothetical protein	LV475_09075	HDOD domain-containing protein	R3_09085	HDOD domain-containing protein
- none -	fig|923.4.peg.1815	Energy-dependent translational throttle protein EttA	NAIFPBLK_01815	Energy-dependent translational throttle protein EttA	LV475_09080	energy-dependent translational throttle protein EttA	R3_09090	Energy-dependent translational throttle protein EttA
- none -	fig|923.4.peg.1816	hypothetical protein	NAIFPBLK_01816	hypothetical protein	LV475_09085	VWA domain-containing protein	R3_09095	VWA domain-containing protein
- none -	fig|923.4.peg.1817	hypothetical protein	NAIFPBLK_01817	hypothetical protein	LV475_09090	hypothetical protein	R3_09100	hypothetical protein
Oxidative stress; <br>Rubrerythrin; <br>Thioredoxin-disulfide reductase	fig|923.4.peg.1818	Alkyl hydroperoxide reductase subunit C-like protein	NAIFPBLK_01818	Peroxiredoxin	LV475_09095	peroxiredoxin	R3_09105	Peroxiredoxin
- none -	fig|923.4.peg.1819	UDP-N-acetylenolpyruvoylglucosamine reductase (EC 1.3.1.98)	NAIFPBLK_01819	UDP-N-acetylenolpyruvoylglucosamine reductase	LV475_09100	UDP-N-acetylmuramate dehydrogenase	R3_09110	UDP-N-acetylmuramate dehydrogenase
- none -	fig|923.4.peg.1820	hypothetical protein	NAIFPBLK_01820	hypothetical protein	LV475_09105	hypothetical protein	R3_09115	hypothetical protein
tRNA aminoacylation, Met	fig|923.4.peg.1821	Methionyl-tRNA synthetase (EC 6.1.1.10)	NAIFPBLK_01821	Methionine--tRNA ligase	LV475_09110	methionine--tRNA ligase	R3_09120	Methionine--tRNA ligase
- none -	fig|923.4.peg.1822	RND efflux system, inner membrane transporter	NAIFPBLK_01824	Multidrug efflux pump subunit AcrB	LV475_09125	efflux RND transporter permease subunit	R3_09135	MMPL family transporter
- none -	fig|923.4.peg.1823	hypothetical protein	NAIFPBLK_01825	Multidrug resistance protein MdtE	LV475_09130	efflux RND transporter periplasmic adaptor subunit	R3_09140	Efflux RND transporter periplasmic adaptor subunit
Protein degradation	fig|923.4.peg.1824	Oligopeptidase A (EC 3.4.24.70)	NAIFPBLK_01826	Oligopeptidase A	LV475_09135	oligopeptidase A	R3_09145	Oligopeptidase A
- none -	fig|923.4.peg.1825	Uncharacterized UPF0118 membrane protein	NAIFPBLK_01827	Putative transport protein YhhT	LV475_09140	AI-2E family transporter	R3_09150	AI-2E family transporter
- none -	fig|923.4.peg.1826	predicted S-adenosylmethionine-dependent tRNA (guanine-N(7)-)-methyltransferase	NAIFPBLK_01828	tRNA (guanine-N(7)-)-methyltransferase	LV475_09145	tRNA (guanine-N(7)-)-methyltransferase	R3_09155	Methyltransferase domain-containing protein
- none -	fig|923.4.peg.1827	hypothetical protein	NAIFPBLK_01829	hypothetical protein	LV475_09150	universal stress protein	R3_09160	Universal stress protein
Choline and Betaine Uptake and Betaine Biosynthesis	fig|923.4.peg.1828	High-affinity choline uptake protein BetT	NAIFPBLK_01830	Glycine betaine/proline/choline transporter	LV475_09155	BCCT family transporter	R3_09165	BCCT family transporter
DNA replication strays	fig|923.4.peg.1829	DEDDh 3'-5' exonuclease domain of the epsilon subunit of DNA polymerase III	NAIFPBLK_01831	3'-5' exonuclease DinG	LV475_09160	3'-5' exonuclease	R3_09170	3'-5' exonuclease
CBSS-211586.9.peg.2560; <br>CBSS-342610.3.peg.1536	fig|923.4.peg.1830	Predicted signal-transduction protein containing cAMP-binding and CBS domains	NAIFPBLK_01832	hypothetical protein	LV475_09165	DUF294 nucleotidyltransferase-like domain-containing protein	R3_09175	CBS domain-containing protein
- none -	fig|923.4.peg.1831	hypothetical protein	NAIFPBLK_01833	hypothetical protein	LV475_09170	carbohydrate porin	R3_09180	Carbohydrate porin	?
- none -	fig|923.4.peg.1832	hypothetical protein	NAIFPBLK_01834	hypothetical protein	LV475_09175	ChaN family lipoprotein	R3_09185	Cofac-haem-bdg domain-containing protein
					LV475_09180	hypothetical protein
- none -	fig|923.4.peg.1833	RNA-binding protein	NAIFPBLK_01835	hypothetical protein	LV475_09185	RNA-binding protein	R3_09190	RNA-binding protein
- none -	fig|923.4.peg.1834	hypothetical protein	NAIFPBLK_01836	hypothetical protein	LV475_09190	class I SAM-dependent methyltransferase	R3_09195	Class I SAM-dependent methyltransferase
Flagellar motility	fig|923.4.peg.1835	Flagellar motor rotation protein MotB	NAIFPBLK_01837	Motility protein B	LV475_09195	flagellar motor protein MotB	R3_09200	Flagellar motor protein MotB
Flagellar motility	fig|923.4.peg.1836	Flagellar motor rotation protein MotA	NAIFPBLK_01838	Motility protein A	LV475_09200	flagellar motor stator protein MotA	R3_09205	Flagellar motor stator protein MotA
Aminopeptidases (EC 3.4.11.-)	fig|923.4.peg.1837	Membrane alanine aminopeptidase N (EC 3.4.11.2)	NAIFPBLK_01839	Aminopeptidase N	LV475_09205	aminopeptidase N	R3_09210	Aminopeptidase N
- none -	fig|923.4.peg.1838	hypothetical protein	NAIFPBLK_01840	Recombination-associated protein RdgC	LV475_09210	recombination-associated protein RdgC	R3_09215	Recombination-associated protein RdgC
De Novo Purine Biosynthesis; <br>Purine conversions	fig|923.4.peg.1839	Adenylosuccinate lyase (EC 4.3.2.2) @ SAICAR lyase (EC 4.3.2.2)	NAIFPBLK_01841	Adenylosuccinate lyase	LV475_09215	adenylosuccinate lyase	R3_09220	Adenylosuccinate lyase
- none -	fig|923.4.peg.1840	hypothetical protein	NAIFPBLK_01842	hypothetical protein	LV475_09220	HDOD domain-containing protein	R3_09225	HDOD domain-containing protein
- none -	fig|923.4.peg.1841	Epoxyqueuosine reductase (EC 1.17.99.6) QueG	NAIFPBLK_01843	Epoxyqueuosine reductase	LV475_09225	tRNA epoxyqueuosine(34) reductase QueG	R3_09230	Epoxyqueuosine reductase
- none -	fig|923.4.peg.1842	Fluoride ion transporter CrcB	NAIFPBLK_01844	Putative fluoride ion transporter CrcB	LV475_09230	fluoride efflux transporter CrcB	R3_09235	Putative fluoride ion transporter CrcB
- none -	fig|923.4.peg.1843	hypothetical protein	NAIFPBLK_01845	hypothetical protein	LV475_09235	hypothetical protein	R3_09240	hypothetical protein
- none -	fig|923.4.peg.1844	tRNA threonylcarbamoyladenosine biosynthesis protein TsaB	NAIFPBLK_01846	tRNA threonylcarbamoyladenosine biosynthesis protein TsaB	LV475_09240	tRNA (adenosine(37)-N6)-threonylcarbamoyltransferase complex dimerization subunit type 1 TsaB	R3_09245	t(6)A37 threonylcarbamoyladenosine biosynthesis protein TsaB
- none -	fig|923.4.peg.1845	Glucose-6-phosphate isomerase (EC 5.3.1.9)	NAIFPBLK_01847	Glucose-6-phosphate isomerase	LV475_09245	glucose-6-phosphate isomerase	R3_09250	Glucose-6-phosphate isomerase
Pentose phosphate pathway	fig|923.4.peg.1846	Glucose-6-phosphate 1-dehydrogenase (EC 1.1.1.49)	NAIFPBLK_01848	Glucose-6-phosphate 1-dehydrogenase	LV475_09250	glucose-6-phosphate dehydrogenase	R3_09255	Glucose-6-phosphate 1-dehydrogenase
Pentose phosphate pathway	fig|923.4.peg.1847	6-phosphogluconate dehydrogenase, decarboxylating (EC 1.1.1.44)	NAIFPBLK_01849	6-phosphogluconate dehydrogenase%2C NAD(+)-dependent%2C decarboxylating	LV475_09255	decarboxylating 6-phosphogluconate dehydrogenase	R3_09260	Decarboxylating 6-phosphogluconate dehydrogenase
Pyruvate metabolism I: anaplerotic reactions, PEP	fig|923.4.peg.1848	Phosphoenolpyruvate carboxylase (EC 4.1.1.31)	NAIFPBLK_01850	Phosphoenolpyruvate carboxylase	LV475_09260	phosphoenolpyruvate carboxylase	R3_09265	Phosphoenolpyruvate carboxylase
Glycogen metabolism; <br>Maltose and Maltodextrin Utilization	fig|923.4.peg.1849	4-alpha-glucanotransferase (amylomaltase) (EC 2.4.1.25)	NAIFPBLK_01851	4-alpha-glucanotransferase	LV475_09265	4-alpha-glucanotransferase	R3_09270	4-alpha-glucanotransferase
- none -	fig|923.4.peg.1850	Amylopullulanase	NAIFPBLK_01852	hypothetical protein	LV475_09270	glycoside hydrolase	R3_09275	Glycoside hydrolase
Glycogen metabolism	fig|923.4.peg.1851	Glucose-1-phosphate adenylyltransferase (EC 2.7.7.27)	NAIFPBLK_01853	Glucose-1-phosphate adenylyltransferase	LV475_09275	glucose-1-phosphate adenylyltransferase	R3_09280	Glucose-1-phosphate adenylyltransferase
Glycogen metabolism	fig|923.4.peg.1852	1,4-alpha-glucan (glycogen) branching enzyme, GH-13-type (EC 2.4.1.18)	NAIFPBLK_01854	1%2C4-alpha-glucan branching enzyme GlgB	LV475_09280	1%2C4-alpha-glucan branching protein GlgB	R3_09285	1%2C4-alpha-glucan branching enzyme GlgB
Glycogen metabolism	fig|923.4.peg.1853	Glycogen synthase, ADP-glucose transglucosylase (EC 2.4.1.21)	NAIFPBLK_01855	Glycogen synthase	LV475_09285	glycogen synthase GlgA	R3_09290	Glycogen synthase
- none -	fig|923.4.peg.1854	hypothetical protein	NAIFPBLK_01856	hypothetical protein	LV475_09290	DUF1631 family protein	R3_09295	DUF1631 domain-containing protein
- none -	fig|923.4.peg.1855	hypothetical protein	NAIFPBLK_01857	hypothetical protein	LV475_09295	PilZ domain-containing protein	R3_09300	PilZ domain-containing protein
De Novo Purine Biosynthesis; <br>De Novo Purine Biosynthesis	fig|923.4.peg.1856	Phosphoribosylformylglycinamidine synthase, synthetase subunit (EC 6.3.5.3) / Phosphoribosylformylglycinamidine synthase, glutamine amidotransferase subunit (EC 6.3.5.3)	NAIFPBLK_01858	Phosphoribosylformylglycinamidine synthase	LV475_09300	phosphoribosylformylglycinamidine synthase	R3_09305	Phosphoribosylformylglycinamidine synthase
- none -	fig|923.4.peg.1857	hypothetical protein	NAIFPBLK_01859	hypothetical protein	LV475_09305	DMT family transporter	R3_09310	EamA family transporter
DNA repair, bacterial UvrD and related helicases	fig|923.4.peg.1858	ATP-dependent DNA helicase Rep	NAIFPBLK_01860	ATP-dependent DNA helicase Rep	LV475_09310	UvrD-helicase domain-containing protein	R3_09315	ATP-dependent DNA helicase Rep
- none -	fig|923.4.peg.1859	hypothetical protein	NAIFPBLK_01861	Multidrug resistance protein MdtA	LV475_09315	biotin/lipoyl-binding protein	R3_09320	Biotin/lipoyl-binding protein
- none -	fig|923.4.peg.1860	RND efflux system, inner membrane transporter	NAIFPBLK_01862	Swarming motility protein SwrC	LV475_09320	efflux RND transporter permease subunit	R3_09325	Efflux RND transporter permease subunit
CBSS-228410.1.peg.134; <br>CBSS-342610.3.peg.1536	fig|923.4.peg.1861	DNA polymerase III epsilon subunit (EC 2.7.7.7)	NAIFPBLK_01863	DNA polymerase III PolC-type	LV475_09325	3'-5' exonuclease	R3_09330	3'-5' exonuclease
CBSS-211586.9.peg.2560; <br>CBSS-342610.3.peg.1536	fig|923.4.peg.1862	Predicted signal-transduction protein containing cAMP-binding and CBS domains	NAIFPBLK_01864	Inosine-5'-monophosphate dehydrogenase	LV475_09330	DUF294 nucleotidyltransferase-like domain-containing protein	R3_09335	CBS domain-containing protein
N-linked Glycosylation in Bacteria; <br>Rhamnose containing glycans	fig|923.4.peg.1863	UDP-glucose 4-epimerase (EC 5.1.3.2)	NAIFPBLK_01865	UDP-N-acetylglucosamine 4-epimerase	LV475_09335	NAD-dependent epimerase	R3_09340	Capsular biosynthesis protein CpsI
Ribonucleotide reduction	fig|923.4.peg.1864	Ribonucleotide reductase of class Ia (aerobic), alpha subunit (EC 1.17.4.1)	NAIFPBLK_01866	hypothetical protein	LV475_09340	ribonucleoside-diphosphate reductase subunit alpha	R3_09345	Ribonucleoside-diphosphate reductase
Ribonucleotide reduction	fig|923.4.peg.1865	Ribonucleotide reductase of class Ia (aerobic), beta subunit (EC 1.17.4.1)	NAIFPBLK_01867	Ribonucleoside-diphosphate reductase subunit beta	LV475_09345	ribonucleotide-diphosphate reductase subunit beta	R3_09350	Ribonucleoside-diphosphate reductase subunit beta
- none -	fig|923.4.peg.1866	hypothetical protein	NAIFPBLK_01868	hypothetical protein	LV475_09350	TnsA endonuclease N-terminal domain-containing protein	R3_09355	Tn7-Tnp-TnsA-N domain-containing protein
- none -	fig|923.4.peg.1867	hypothetical protein	NAIFPBLK_01869	hypothetical protein	LV475_09355	DDE-type integrase/transposase/recombinase	R3_09360	Integrase catalytic domain-containing protein
- none -	fig|923.4.peg.1868	hypothetical protein	NAIFPBLK_01870	hypothetical protein	LV475_09360	TniB family NTP-binding protein	R3_09365	AAA domain-containing protein
- none -	fig|923.4.peg.1869	hypothetical protein	NAIFPBLK_01871	hypothetical protein	LV475_09365	helix-turn-helix domain-containing protein	R3_09370	Helix-turn-helix domain-containing protein
- none -	fig|923.4.peg.1870	Putative sodium-dependent transporter	NAIFPBLK_01872	hypothetical protein	LV475_09370	arsenic resistance protein	R3_09375	Arsenic resistance protein
- none -	fig|923.4.peg.1871	Cobalt/zinc/cadmium resistance protein CzcD	NAIFPBLK_01873	Cadmium%2C cobalt and zinc/H(+)-K(+) antiporter	LV475_09375	cation diffusion facilitator family transporter	R3_09380	Cation diffusion facilitator family transporter
- none -	fig|923.4.peg.1872	Cobalt/zinc/cadmium resistance protein CzcD	NAIFPBLK_01874	hypothetical protein	LV475_09380	cation transporter	R3_09385	Sodium:proton antiporter
- none -	fig|923.4.peg.1873	hypothetical protein	NAIFPBLK_01875	Nitrogen regulatory protein P-II 1	LV475_09385	P-II family nitrogen regulator	R3_09390	P-II family nitrogen regulator
- none -	fig|923.4.peg.1874	CzcABC family efflux RND transporter, transmembrane protein	NAIFPBLK_01876	Cobalt-zinc-cadmium resistance protein CzcA	LV475_09390	CusA/CzcA family heavy metal efflux RND transporter	R3_09395	CusA/CzcA family heavy metal efflux RND transporter
- none -	fig|923.4.peg.1875	hypothetical protein	NAIFPBLK_01877	Multidrug resistance protein MdtA	LV475_09395	efflux RND transporter periplasmic adaptor subunit	R3_09400	Efflux RND transporter periplasmic adaptor subunit
- none -	fig|923.4.peg.1876	hypothetical protein	NAIFPBLK_01878	Cobalt-zinc-cadmium resistance protein CzcC	LV475_09400	TolC family protein	R3_09405	TolC family protein
- none -	fig|923.4.peg.1877	hypothetical protein			LV475_09405	hypothetical protein
- none -	fig|923.4.peg.1878	hypothetical protein	NAIFPBLK_01879	hypothetical protein	LV475_09410	hypothetical protein	R3_09410	hypothetical protein
					LV475_09415	hypothetical protein
- none -	fig|923.4.peg.1879	Sulfur oxidation cycle carrier protein SoxY-Cys110-persulfide--sulfur compound transferase, SoxX subunit	NAIFPBLK_01880	hypothetical protein	LV475_09420	sulfur oxidation c-type cytochrome SoxX	R3_09415	Sulfur oxidation c-type cytochrome SoxX	!
- none -	fig|923.4.peg.1880	sulfur oxidation protein SoxA	NAIFPBLK_01881	L-cysteine S-thiosulfotransferase subunit SoxA	LV475_09425	sulfur oxidation c-type cytochrome SoxA	R3_09420	SoxAX cytochrome complex subunit A
- none -	fig|923.4.peg.1881	SoxZY-persulfide-sulfonate hydrolase, SoxB	NAIFPBLK_01882	hypothetical protein	LV475_09430	thiosulfohydrolase SoxB	R3_09425	Thiosulfohydrolase SoxB
- none -	fig|923.4.peg.1882	hypothetical protein	NAIFPBLK_01883	hypothetical protein	LV475_09435	asparaginase domain-containing protein	R3_09430	Asparaginase
- none -	fig|923.4.peg.1883	hypothetical protein	NAIFPBLK_01884	hypothetical protein	LV475_09440	DUF3579 domain-containing protein	R3_09435	DUF3579 domain-containing protein
- none -	fig|923.4.peg.1884	Ribosomal protein S12p Asp88 (E. coli) methylthiotransferase (EC 2.8.4.4)	NAIFPBLK_01885	Ribosomal protein S12 methylthiotransferase RimO	LV475_09445	30S ribosomal protein S12 methylthiotransferase RimO	R3_09440	Ribosomal protein S12 methylthiotransferase RimO
- none -	fig|923.4.peg.1885	hypothetical protein	NAIFPBLK_01886	hypothetical protein	LV475_09450	DUF3565 domain-containing protein	R3_09445	DUF3565 domain-containing protein
- none -	fig|923.4.peg.1886	Molybdenum cofactor biosynthesis protein MoaB	NAIFPBLK_01887	Molybdenum cofactor biosynthesis protein B	LV475_09455	molybdenum cofactor biosynthesis protein B	R3_09450	Molybdenum cofactor biosynthesis protein B
Riboflavin synthesis cluster	fig|923.4.peg.1887	Phosphatidylglycerophosphatase A (EC 3.1.3.27)	NAIFPBLK_01888	Phosphatidylglycerophosphatase A	LV475_09460	phosphatidylglycerophosphatase A	R3_09455	Phosphatidylglycerophosphatase A
5-FCL-like protein; <br>Riboflavin synthesis cluster; <br>Thiamin biosynthesis	fig|923.4.peg.1888	Thiamine-monophosphate kinase (EC 2.7.4.16)	NAIFPBLK_01889	Thiamine-monophosphate kinase	LV475_09465	thiamine-phosphate kinase	R3_09460	Thiamine-monophosphate kinase
Riboflavin synthesis cluster; <br>Transcription factors bacterial	fig|923.4.peg.1889	Transcription termination protein NusB	NAIFPBLK_01890	Transcription antitermination protein NusB	LV475_09470	transcription antitermination factor NusB	R3_09465	Transcription antitermination protein NusB
Riboflavin, FMN and FAD metabolism; <br>Riboflavin synthesis cluster	fig|923.4.peg.1890	6,7-dimethyl-8-ribityllumazine synthase (EC 2.5.1.78)	NAIFPBLK_01891	6%2C7-dimethyl-8-ribityllumazine synthase	LV475_09475	6%2C7-dimethyl-8-ribityllumazine synthase	R3_09470	6%2C7-dimethyl-8-ribityllumazine synthase
Riboflavin, FMN and FAD metabolism; <br>Riboflavin, FMN and FAD metabolism; <br>Riboflavin synthesis cluster; <br>Riboflavin synthesis cluster; <br>riboflavin to FAD	fig|923.4.peg.1891	3,4-dihydroxy-2-butanone 4-phosphate synthase (EC 4.1.99.12) / GTP cyclohydrolase II (EC 3.5.4.25)	NAIFPBLK_01892	Riboflavin biosynthesis protein RibBA	LV475_09480	3%2C4-dihydroxy-2-butanone-4-phosphate synthase	R3_09475	3%2C4-dihydroxy-2-butanone 4-phosphate synthase
[truncated: 306 more rows]
