# Supplementary material for: Metabolism of the Genus Guyparkeria Revealed by Pangenome Analysis
Source: Microorganisms. 2022 Mar 28;10(4):724. doi: 10.3390/microorganisms10040724 (PMC9032823; doi:10.3390/microorganisms10040724)
Supplement: Supplementary file 1 [file microorganisms-10-00724-s001.zip › microorganisms-1600547-Table S5.xlsx]

## Sheet: Table_S3
Table S5. Orthologous genes and descriptions of Guyparkeria genomes
		Comparative analysis results													KAAS annotation results (based on B1-1 and R3 genomes annotated by NCBI_PGAP)				Membrane Transporter Families
Abbreviations in Fig. 7		Pangenome sub-group	Guyparkeria hydrothermalis B1-1 (Bakta)	Guyparkeria hydrothermalis B1-1 (NCBI_PGAP)	Halothiobacillus sp. WRN-7	Halothiobacillus sp. XI15	Guyparkeria hydrothermalis R3 (Bakta)	Guyparkeria hydrothermalis R3 (NCBI_PGAP)	Halothiobacillus sp. SB14A	Guyparkeria halophila sp2 (reference)	Guyparkeria sp. SCN-R1	Halothiobacillus sp. S21.Bin061			KO_num	KO_title			MembraneTransport_FID	MembraneTransport_Family	MembraneTransport_Subfamily	MembraneTransport_Substrate/Function	substrate type: organic? inorganic?
		core genome	B1-1_08430, Chromosomal replication initiator protein DnaA	LV476_08445, chromosomal replication initiator protein DnaA	AWR35_01170, chromosomal replication initiation protein DnaA	AUR63_01170, chromosomal replication initiation protein	R3_02615, Chromosomal replication initiator protein DnaA	LV475_02620, chromosomal replication initiator protein DnaA	FAZ79_10455, chromosomal replication initiator protein DnaA	GM160_RS00005, chromosomal replication initiator protein DnaA	D5687_08620, chromosomal replication initiator protein DnaA	S21_05345, Chromosomal replication initiator protein DnaA			K02313	dnaA; chromosomal replication initiator protein
		core genome	B1-1_08435, Beta sliding clamp	LV476_08450, DNA polymerase III subunit beta	AWR35_01175, hypothetical protein	AUR63_01175, hypothetical protein	R3_02610, Beta sliding clamp	LV475_02615, DNA polymerase III subunit beta	FAZ79_10460, DNA polymerase III subunit beta	GM160_RS00010, DNA polymerase III subunit beta	D5687_08615, DNA polymerase III subunit beta	S21_05350, Beta sliding clamp			K02338	dnaN; DNA polymerase III subunit beta [EC:2.7.7.7]
		core genome	B1-1_08440, DNA replication and repair protein RecF	LV476_08455, DNA replication/repair protein RecF	AWR35_01180, hypothetical protein	AUR63_01180, hypothetical protein	R3_02605, DNA replication and repair protein RecF	LV475_02610, DNA replication and repair protein RecF	FAZ79_10465, DNA replication and repair protein RecF	GM160_RS00015, DNA replication and repair protein RecF	D5687_08610, DNA replication and repair protein RecF	S21_05355, DNA replication and repair protein RecF			K03629	recF; DNA replication and repair protein RecF
		core genome	B1-1_08445, DNA gyrase subunit B	LV476_08460, DNA topoisomerase (ATP-hydrolyzing) subunit B	AWR35_01185, DNA gyrase subunit B	AUR63_01185, DNA gyrase subunit B	R3_02600, DNA gyrase subunit B	LV475_02605, DNA topoisomerase (ATP-hydrolyzing) subunit B	FAZ79_10470, DNA topoisomerase (ATP-hydrolyzing) subunit B	GM160_RS00020, DNA topoisomerase (ATP-hydrolyzing) subunit B	D5687_08605, DNA topoisomerase (ATP-hydrolyzing) subunit B	S21_05360, DNA gyrase subunit B			K02470	gyrB; DNA gyrase subunit B [EC:5.6.2.2]
		core genome	B1-1_08450, LemA family protein	LV476_08465, LemA family protein	AWR35_01190, LemA family protein	AUR63_01190, LemA family protein	R3_02595, LemA family protein	LV475_02600, LemA family protein	FAZ79_10475, LemA family protein	GM160_RS00025, LemA family protein	D5687_08600, LemA family protein	S21_05365, LemA family protein			K03744	lemA; LemA protein
		core genome	B1-1_08455, RING-type E3 ubiquitin transferase	LV476_08470, E3 ubiquitin ligase family protein	AWR35_01195, hypothetical protein	AUR63_01195, hypothetical protein	R3_02590, RING-type E3 ubiquitin transferase	LV475_02595, hypothetical protein	FAZ79_10480, hypothetical protein	GM160_RS00030, hypothetical protein	D5687_08595, hypothetical protein	S21_05370, RING-type E3 ubiquitin transferase
		core genome	B1-1_08460, Exodeoxyribonuclease III	LV476_08475, exodeoxyribonuclease III	AWR35_01200, exodeoxyribonuclease III	AUR63_01200, exodeoxyribonuclease III	R3_02585, Exodeoxyribonuclease III	LV475_02590, exodeoxyribonuclease III	FAZ79_10485, exodeoxyribonuclease III	GM160_RS00035, exodeoxyribonuclease III	D5687_08590, exodeoxyribonuclease III	S21_05375, Exodeoxyribonuclease III			K01142	E3.1.11.2, xthA; exodeoxyribonuclease III [EC:3.1.11.2]
		core genome	B1-1_08465, Bifunctional glutamine synthetase adenylyltransferase/adenylyl-removing enzyme	LV476_08480, bifunctional [glutamate--ammonia ligase]-adenylyl-L-tyrosine phosphorylase/[glutamate--ammonia-ligase] adenylyltransferase	AWR35_01205, hypothetical protein	AUR63_01205, hypothetical protein	R3_02580, Bifunctional glutamine synthetase adenylyltransferase/adenylyl-removing enzyme	LV475_02585, bifunctional [glutamate--ammonia ligase]-adenylyl-L-tyrosine phosphorylase/[glutamate--ammonia-ligase] adenylyltransferase	FAZ79_10490, bifunctional [glutamate--ammonia ligase]-adenylyl-L-tyrosine phosphorylase/[glutamate--ammonia-ligase] adenylyltransferase	GM160_RS00040, bifunctional [glutamate--ammonia ligase]-adenylyl-L-tyrosine phosphorylase/[glutamate--ammonia-ligase] adenylyltransferase	D5687_08585, bifunctional [glutamate--ammonia ligase]-adenylyl-L-tyrosine phosphorylase/[glutamate--ammonia-ligase] adenylyltransferase	S21_05380, Bifunctional glutamine synthetase adenylyltransferase/adenylyl-removing enzyme			K00982	glnE; [glutamine synthetase] adenylyltransferase / [glutamine synthetase]-adenylyl-L-tyrosine phosphorylase [EC:2.7.7.42 2.7.7.89]
		core genome	B1-1_08470, DrsE domain-containing protein	LV476_08485, DsrE family protein	AWR35_01210, hypothetical protein	AUR63_01210, hypothetical protein	R3_04910, DrsE domain-containing protein	LV475_04930, DsrE family protein	FAZ79_09235, hypothetical protein	GM160_RS00055, DsrE family protein	D5687_08580, hypothetical protein	S21_05385, DrsE domain-containing protein			K09004	K09004; uncharacterized protein
		core genome	B1-1_08475, Metallophos domain-containing protein	LV476_08490, metallophosphoesterase	AWR35_01215, hypothetical protein	AUR63_01215, hypothetical protein	R3_04915, Metallophos domain-containing protein	LV475_04935, metallophosphoesterase	FAZ79_09230, hypothetical protein	GM160_RS00060, metallophosphoesterase	D5687_08575, hypothetical protein	S21_05390, Metallophos domain-containing protein			K07313	pphA; serine/threonine protein phosphatase 1 [EC:3.1.3.16]
		core genome	B1-1_08480, hypothetical protein	LV476_08495, hypothetical protein	AWR35_01220, hypothetical protein	AUR63_01220, hypothetical protein	R3_04920, hypothetical protein	LV475_04940, hypothetical protein	FAZ79_09225, hypothetical protein	GM160_RS00065, hypothetical protein	D5687_08570, hypothetical protein	S21_05395, hypothetical protein
		core genome	B1-1_08485, Bifunctional purine biosynthesis protein PurH	LV476_08500, bifunctional phosphoribosylaminoimidazolecarboxamide formyltransferase/IMP cyclohydrolase	AWR35_01225, bifunctional phosphoribosylaminoimidazolecarboxamide formyltransferase/inosine monophosphate cyclohydrolase	AUR63_01225, bifunctional phosphoribosylaminoimidazolecarboxamide formyltransferase/inosine monophosphate cyclohydrolase	R3_04925, Bifunctional purine biosynthesis protein PurH	LV475_04945, bifunctional phosphoribosylaminoimidazolecarboxamide formyltransferase/IMP cyclohydrolase	FAZ79_09220, bifunctional phosphoribosylaminoimidazolecarboxamide formyltransferase/IMP cyclohydrolase	GM160_RS00070, bifunctional phosphoribosylaminoimidazolecarboxamide formyltransferase/IMP cyclohydrolase	D5687_08565, bifunctional phosphoribosylaminoimidazolecarboxamide formyltransferase/IMP cyclohydrolase PurH	S21_05400, Bifunctional purine biosynthesis protein PurH			K00602	purH; phosphoribosylaminoimidazolecarboxamide formyltransferase / IMP cyclohydrolase [EC:2.1.2.3 3.5.4.10]
		core genome	B1-1_08490, hypothetical protein	LV476_08505, NAD(P)-dependent oxidoreductase	AWR35_01230, hypothetical protein	AUR63_01230, hypothetical protein	R3_04930, NAD-binding protein	LV475_04950, NAD(P)-dependent oxidoreductase	FAZ79_09215, NAD(P)-dependent oxidoreductase	GM160_RS00075, NAD(P)-dependent oxidoreductase	D5687_08560, NAD(P)-dependent oxidoreductase	S21_05405, hypothetical protein			K00020	HIBADH, mmsB; 3-hydroxyisobutyrate dehydrogenase [EC:1.1.1.31]
		core genome	B1-1_08495, Deoxyguanosinetriphosphate triphosphohydrolase	LV476_08510, dNTP triphosphohydrolase	AWR35_01235, deoxyguanosinetriphosphate triphosphohydrolase	AUR63_01235, deoxyguanosinetriphosphate triphosphohydrolase	R3_04935, Deoxyguanosinetriphosphate triphosphohydrolase	LV475_04955, dNTP triphosphohydrolase	FAZ79_09210, dNTP triphosphohydrolase	GM160_RS00080, dNTP triphosphohydrolase	D5687_08555, dNTP triphosphohydrolase	S21_05410, Deoxyguanosinetriphosphate triphosphohydrolase			K01129	dgt; dGTPase [EC:3.1.5.1]
		core genome	B1-1_08500, HD domain-containing protein	LV476_08515, 5-deoxynucleotidase	AWR35_01240, 5-deoxynucleotidase	AUR63_01240, hypothetical protein	R3_04940, 5-deoxynucleotidase	LV475_04960, 5-deoxynucleotidase	FAZ79_09205, 5-deoxynucleotidase	GM160_RS00085, 5-deoxynucleotidase	D5687_08550, 5-deoxynucleotidase	S21_05415, 5-deoxynucleotidase			K08722	yfbR; 5'-deoxynucleotidase [EC:3.1.3.89]
		core genome	B1-1_08505, hypothetical protein	LV476_08520, hypothetical protein	AWR35_01245, hypothetical protein	AUR63_01245, hypothetical protein	R3_04945, hypothetical protein	LV475_04965, hypothetical protein	FAZ79_09200, hypothetical protein	GM160_RS00090, hypothetical protein	D5687_08545, hypothetical protein	S21_05420, hypothetical protein			K00325	pntB; H+-translocating NAD(P) transhydrogenase subunit beta [EC:1.6.1.2 7.1.1.1]
		core genome	B1-1_08510, hypothetical protein	LV476_08525, hypothetical protein	AWR35_01250, hypothetical protein	AUR63_01250, hypothetical protein	R3_04950, hypothetical protein	LV475_04970, hypothetical protein	FAZ79_09195, hypothetical protein	GM160_RS00095, hypothetical protein	D5687_08540, hypothetical protein	S21_05425, hypothetical protein
		core genome	B1-1_08515, Thioredoxin reductase	LV476_08530, thioredoxin-disulfide reductase	AWR35_01255, thioredoxin reductase	AUR63_01255, thioredoxin reductase	R3_04955, Thioredoxin reductase	LV475_04975, thioredoxin-disulfide reductase	FAZ79_09190, thioredoxin-disulfide reductase	GM160_RS00100, thioredoxin-disulfide reductase	D5687_08535, thioredoxin-disulfide reductase	S21_05430, Thioredoxin reductase			K00384	trxB, TRR; thioredoxin reductase (NADPH) [EC:1.8.1.9]
		core genome	B1-1_08520, Ferrochelatase	LV476_08535, ferrochelatase	AWR35_01260, ferrochelatase	AUR63_01260, ferrochelatase	R3_04960, Ferrochelatase	LV475_04980, ferrochelatase	FAZ79_09185, ferrochelatase	GM160_RS00105, ferrochelatase	D5687_08530, ferrochelatase	S21_05435, Ferrochelatase			K01772	hemH, FECH; protoporphyrin/coproporphyrin ferrochelatase [EC:4.98.1.1 4.99.1.9]
		core genome	B1-1_08525, MoCF-biosynth domain-containing protein	LV476_08540, competence/damage-inducible protein A	AWR35_01265, hypothetical protein	AUR63_01265, hypothetical protein	R3_04965, Competence/damage-inducible protein A	LV475_04985, competence/damage-inducible protein A	FAZ79_09180, competence/damage-inducible protein A	GM160_RS00110, competence/damage-inducible protein A	D5687_08525, competence/damage-inducible protein A	S21_05440, MoCF-biosynth domain-containing protein
		core genome	B1-1_08530, Periplasmic serine endoprotease DegP-like	LV476_08545, DegQ family serine endoprotease	AWR35_01270, hypothetical protein	AUR63_01270, hypothetical protein	R3_04970, Periplasmic serine endoprotease DegP-like	LV475_04990, DegQ family serine endoprotease	FAZ79_09175, DegQ family serine endoprotease	GM160_RS00115, DegQ family serine endoprotease	D5687_08520, DegQ family serine endoprotease	S21_05445, Periplasmic serine endoprotease DegP-like			K04771	degP, htrA; serine protease Do [EC:3.4.21.107]
		core genome	B1-1_08535, Exodeoxyribonuclease III	LV476_08550, exodeoxyribonuclease III	AWR35_01275, DNA-(apurinic or apyrimidinic site) lyase	AUR63_01275, DNA-(apurinic or apyrimidinic site) lyase	R3_04975, Exodeoxyribonuclease III	LV475_04995, exodeoxyribonuclease III	FAZ79_09170, exodeoxyribonuclease III	GM160_RS00120, exodeoxyribonuclease III	D5687_08515, exodeoxyribonuclease III	S21_05450, Exodeoxyribonuclease III			K01142	E3.1.11.2, xthA; exodeoxyribonuclease III [EC:3.1.11.2]
		core genome	B1-1_08540, Rick-17kDa-Anti domain-containing protein	LV476_08555, glycine zipper 2TM domain-containing protein	AWR35_01280, hypothetical protein	AUR63_01280, hypothetical protein	R3_04980, Glycine zipper 2TM domain-containing protein	LV475_05000, glycine zipper 2TM domain-containing protein	FAZ79_09165, glycine zipper 2TM domain-containing protein	GM160_RS00125, glycine zipper 2TM domain-containing protein	D5687_08510, glycine zipper 2TM domain-containing protein	S21_05455, Rick-17kDa-Anti domain-containing protein			K06077	slyB; outer membrane lipoprotein SlyB
		core genome	B1-1_08545, Guanylate kinase	LV476_08560, guanylate kinase	AWR35_01285, guanylate kinase	AUR63_01285, guanylate kinase	R3_04985, Guanylate kinase	LV475_05005, guanylate kinase	FAZ79_09160, guanylate kinase	GM160_RS00130, guanylate kinase	D5687_08505, guanylate kinase	S21_05460, Guanylate kinase			K00942	gmk, GUK1; guanylate kinase [EC:2.7.4.8]
		core genome	B1-1_08550, DNA-directed RNA polymerase subunit omega	LV476_08565, DNA-directed RNA polymerase subunit omega	AWR35_01290, DNA-directed RNA polymerase subunit omega	AUR63_01290, DNA-directed RNA polymerase subunit omega	R3_04990, DNA-directed RNA polymerase subunit omega	LV475_05010, DNA-directed RNA polymerase subunit omega	FAZ79_09155, DNA-directed RNA polymerase subunit omega	GM160_RS00135, DNA-directed RNA polymerase subunit omega	D5687_08500, DNA-directed RNA polymerase subunit omega	S21_05465, DNA-directed RNA polymerase subunit omega			K03060	rpoZ; DNA-directed RNA polymerase subunit omega [EC:2.7.7.6]
		core genome	B1-1_08555, Bifunctional (P)ppGpp synthetase/guanosine-3,5-bis(Diphosphate) 3-pyrophosphohydrolase	LV476_08570, bifunctional (p)ppGpp synthetase/guanosine-3,5-bis(diphosphate) 3-pyrophosphohydrolase	AWR35_01295, (p)ppGpp synthetase	AUR63_01295, (p)ppGpp synthetase	R3_04995, Bifunctional (P)ppGpp synthetase/guanosine-3,5-bis(Diphosphate) 3-pyrophosphohydrolase	LV475_05015, bifunctional (p)ppGpp synthetase/guanosine-3,5-bis(diphosphate) 3-pyrophosphohydrolase	FAZ79_09150, bifunctional (p)ppGpp synthetase/guanosine-3,5-bis(diphosphate) 3-pyrophosphohydrolase	GM160_RS00140, bifunctional (p)ppGpp synthetase/guanosine-3,5-bis(diphosphate) 3-pyrophosphohydrolase	D5687_08495, bifunctional (p)ppGpp synthetase/guanosine-3,5-bis(diphosphate) 3-pyrophosphohydrolase	S21_08990, hypothetical protein			K01139	spoT; GTP diphosphokinase / guanosine-3',5'-bis(diphosphate) 3'-diphosphatase [EC:2.7.6.5 3.1.7.2]
		core genome	B1-1_08560, Reactive intermediate/imine deaminase	LV476_08575, RidA family protein	AWR35_01300, reactive intermediate/imine deaminase	AUR63_01300, reactive intermediate/imine deaminase	R3_05000, Reactive intermediate/imine deaminase	LV475_05020, RidA family protein	FAZ79_09145, RidA family protein	GM160_RS00145, RidA family protein	D5687_08490, RidA family protein	S21_08995, Reactive intermediate/imine deaminase
		core genome	B1-1_08565, hypothetical protein	LV476_08580, DUF481 domain-containing protein	AWR35_01305, hypothetical protein	AUR63_01305, hypothetical protein	R3_05005, DUF481 domain-containing protein	LV475_05025, DUF481 domain-containing protein	FAZ79_09140, DUF481 domain-containing protein	GM160_RS00150, DUF481 domain-containing protein	D5687_08485, DUF481 domain-containing protein	S21_09000, hypothetical protein			K07283	ydiY; putative salt-induced outer membrane protein
		core genome	B1-1_08570, BolA-like protein	LV476_08585, BolA/IbaG family iron-sulfur metabolism protein	AWR35_01310, hypothetical protein	AUR63_01310, hypothetical protein	R3_05010, BolA/IbaG family iron-sulfur metabolism protein	LV475_05030, BolA/IbaG family iron-sulfur metabolism protein	FAZ79_09135, BolA family transcriptional regulator	GM160_RS00155, BolA/IbaG family iron-sulfur metabolism protein	D5687_10595, BolA family transcriptional regulator	S21_09005, hypothetical protein			K05527	bolA; BolA family transcriptional regulator, general stress-responsive regulator
		core genome	B1-1_08575, EAL domain-containing protein	LV476_08590, EAL domain-containing protein	AWR35_01315, hypothetical protein	AUR63_01315, hypothetical protein	R3_05015, EAL domain-containing protein	LV475_05035, EAL domain-containing protein	FAZ79_09130, EAL domain-containing protein	GM160_RS00160, EAL domain-containing protein	D5687_10600, EAL domain-containing protein	S21_09010, hypothetical protein
		core genome	B1-1_08585, Phosphoesterase	LV476_08600, metallophosphatase family protein	AWR35_01325, phosphoesterase	AUR63_01325, phosphoesterase	R3_05025, Phosphoesterase	LV475_05045, metallophosphatase family protein	FAZ79_09120, metallophosphoesterase family protein	GM160_RS00170, metallophosphatase family protein	D5687_10610, metallophosphoesterase	S21_09535, hypothetical protein			K07095	K07095; uncharacterized protein
		core genome	B1-1_08590, SO_0444 family Cu/Zn efflux transporter	LV476_08605, SO_0444 family Cu/Zn efflux transporter	AWR35_01330, hypothetical protein	AUR63_01330, hypothetical protein	R3_05030, SO_0444 family Cu/Zn efflux transporter	LV475_05050, SO_0444 family Cu/Zn efflux transporter	FAZ79_09115, permease	GM160_RS00175, SO_0444 family Cu/Zn efflux transporter	D5687_10615, permease	S21_04960, SO_0444 family Cu/Zn efflux transporter			K07089	K07089; uncharacterized protein			ABC	The ATP-binding Cassette (ABC) Superfamily	membrane	multidrug?	org
		core genome	B1-1_08595, hypothetical protein	LV476_08610, LytTR family DNA-binding domain-containing protein	AWR35_01335, hypothetical protein	AUR63_01335, hypothetical protein	R3_05035, Response regulator	LV475_05055, LytTR family DNA-binding domain-containing protein	FAZ79_09110, response regulator transcription factor	GM160_RS00180, LytTR family DNA-binding domain-containing protein	D5687_10620, DNA-binding response regulator	S21_04955, hypothetical protein			K08083	algR; two-component system, LytTR family, response regulator AlgR
		core genome	B1-1_08600, His-kinase domain-containing protein	LV476_08615, histidine kinase	AWR35_01340, hypothetical protein	AUR63_01340, hypothetical protein	R3_05040, Sensor histidine kinase	LV475_05060, histidine kinase	FAZ79_09105, sensor histidine kinase	GM160_RS00185, histidine kinase	D5687_10625, sensor histidine kinase	S21_04950, His-kinase domain-containing protein			K08082	algZ; two-component system, LytTR family, sensor histidine kinase AlgZ [EC:2.7.13.3]
		core genome	B1-1_08605, Argininosuccinate lyase	LV476_08620, argininosuccinate lyase	AWR35_01345, argininosuccinate lyase	AUR63_01345, argininosuccinate lyase	R3_05045, Argininosuccinate lyase	LV475_05065, argininosuccinate lyase	FAZ79_09100, argininosuccinate lyase	GM160_RS00190, argininosuccinate lyase	D5687_10630, argininosuccinate lyase	S21_04945, Argininosuccinate lyase			K01755	argH, ASL; argininosuccinate lyase [EC:4.3.2.1]
		core genome	B1-1_08615, Abhydrolase-2 domain-containing protein	LV476_08630, hypothetical protein	AWR35_01360, hypothetical protein	AUR63_01360, hypothetical protein	R3_05055, Abhydrolase-2 domain-containing protein	LV475_05075, hypothetical protein	FAZ79_11085, hypothetical protein	GM160_RS00200, alpha/beta fold hydrolase	D5687_10650, hypothetical protein	S21_04940, Abhydrolase-2 domain-containing protein			K06999	K06999; phospholipase/carboxylesterase
		core genome	B1-1_08620, Pyridoxine/pyridoxamine 5-phosphate oxidase	LV476_08635, pyridoxamine 5-phosphate oxidase	AWR35_01365, pyridoxine 5-phosphate oxidase	AUR63_01365, pyridoxine 5-phosphate oxidase	R3_05060, Pyridoxine/pyridoxamine 5-phosphate oxidase	LV475_05080, pyridoxamine 5-phosphate oxidase	FAZ79_11080, pyridoxamine 5-phosphate oxidase	GM160_RS00205, pyridoxamine 5-phosphate oxidase	D5687_10655, pyridoxamine 5-phosphate oxidase	S21_04935, Pyridoxine/pyridoxamine 5-phosphate oxidase			K00275	pdxH, PNPO; pyridoxamine 5'-phosphate oxidase [EC:1.4.3.5]
		core genome	B1-1_08625, Uracil-DNA glycosylase	LV476_08640, uracil-DNA glycosylase	AWR35_01370, uracil-DNA glycosylase	AUR63_01370, uracil-DNA glycosylase	R3_05065, Uracil-DNA glycosylase	LV475_05085, uracil-DNA glycosylase	FAZ79_11075, uracil-DNA glycosylase	GM160_RS00210, uracil-DNA glycosylase	D5687_10660, uracil-DNA glycosylase	S21_04930, Uracil-DNA glycosylase			K03648	UNG, UDG; uracil-DNA glycosylase [EC:3.2.2.27]
		core genome	B1-1_08640, MPN domain-containing protein	LV476_08655, DNA repair protein RadC	AWR35_01375, hypothetical protein	AUR63_01375, hypothetical protein	R3_05080, MPN domain-containing protein	LV475_05100, DNA repair protein RadC	FAZ79_11120, JAB domain-containing protein	GM160_RS00225, DNA repair protein RadC	D5687_06985, JAB domain-containing protein	S21_04925, MPN domain-containing protein			K03630	radC; DNA repair protein RadC
		core genome	B1-1_08645, DUF2063 domain-containing protein	LV476_08660, putative DNA-binding domain-containing protein	AWR35_01380, hypothetical protein	AUR63_01380, hypothetical protein	R3_05085, DUF2063 domain-containing protein	LV475_05105, putative DNA-binding domain-containing protein	FAZ79_11125, hypothetical protein	GM160_RS00230, putative DNA-binding domain-containing protein	D5687_06990, DUF2063 domain-containing protein	S21_04920, DUF2063 domain-containing protein			K09929	K09929; uncharacterized protein
		core genome	B1-1_08650, UPF0276 protein AUR63_01385	LV476_08665, DUF692 domain-containing protein	AWR35_01385, hypothetical protein	AUR63_01385, hypothetical protein	R3_05090, UPF0276 protein AUR63_01385	LV475_05110, DUF692 domain-containing protein	FAZ79_11130, DUF692 domain-containing protein	GM160_RS00235, DUF692 domain-containing protein	D5687_06995, DUF692 domain-containing protein	S21_04915, UPF0276 protein AUR63_01385			K09930	K09930; uncharacterized protein
		core genome	B1-1_08655, hypothetical protein	LV476_08670, hypothetical protein	AWR35_01390, hypothetical protein	AUR63_01390, hypothetical protein	R3_05095, hypothetical protein	LV475_05115, hypothetical protein	FAZ79_11135, hypothetical protein	GM160_RS00240, hypothetical protein	D5687_07000, hypothetical protein	S21_04910, hypothetical protein
		core genome	B1-1_08660, Thioredoxin domain-containing protein	LV476_08675, thioredoxin family protein	AWR35_01395, hypothetical protein	AUR63_01395, hypothetical protein	R3_05100, Thioredoxin domain-containing protein	LV475_05120, thioredoxin family protein	FAZ79_11140, hypothetical protein	GM160_RS00245, thioredoxin family protein	D5687_07005, hypothetical protein	S21_04905, Thioredoxin domain-containing protein
		core genome	B1-1_08665, Porphobilinogen deaminase	LV476_08680, hydroxymethylbilane synthase	AWR35_01400, porphobilinogen deaminase	AUR63_01400, porphobilinogen deaminase	R3_05105, Porphobilinogen deaminase	LV475_05125, hydroxymethylbilane synthase	FAZ79_11145, hydroxymethylbilane synthase	GM160_RS00250, hydroxymethylbilane synthase	D5687_07010, hydroxymethylbilane synthase	S21_04900, Porphobilinogen deaminase			K01749	hemC, HMBS; hydroxymethylbilane synthase [EC:2.5.1.61]
		core genome	B1-1_08670, Uroporphyrinogen-III synthase	LV476_08685, uroporphyrinogen-III synthase	AWR35_01405, hypothetical protein	AUR63_01405, hypothetical protein	R3_05110, Uroporphyrinogen-III synthase	LV475_05130, uroporphyrinogen-III synthase	FAZ79_07950, uroporphyrinogen-III synthase	GM160_RS00255, uroporphyrinogen-III synthase	D5687_07015, uroporphyrinogen-III synthase	S21_04895, Uroporphyrinogen-III synthase			K01719	hemD, UROS; uroporphyrinogen-III synthase [EC:4.2.1.75]
		core genome	B1-1_08675, hypothetical protein	LV476_08690, uroporphyrinogen-III C-methyltransferase	AWR35_01410, hypothetical protein	AUR63_01410, hypothetical protein	R3_05115, HemX, putative uroporphyrinogen-III C-methyltransferase	LV475_05135, uroporphyrinogen-III C-methyltransferase	FAZ79_07955, hypothetical protein	GM160_RS00260, uroporphyrinogen-III C-methyltransferase	D5687_07020, hypothetical protein	S21_04890, hypothetical protein			K02496	hemX; uroporphyrin-III C-methyltransferase [EC:2.1.1.107]
		core genome	B1-1_08680, HemY-N domain-containing protein	LV476_08695, hypothetical protein	AWR35_01415, hypothetical protein	AUR63_01415, hypothetical protein	R3_05120, HemY-N domain-containing protein	LV475_05140, hypothetical protein	FAZ79_07960, hypothetical protein	GM160_RS00265, hypothetical protein	D5687_07025, hypothetical protein	S21_04885, HemY-N domain-containing protein			K02498	hemY; HemY protein
ubiD		core genome	B1-1_08685, 3-octaprenyl-4-hydroxybenzoate decarboxylase	LV476_08700, 4-hydroxy-3-polyprenylbenzoate decarboxylase	AWR35_01420, 3-octaprenyl-4-hydroxybenzoate decarboxylase	AUR63_01420, 3-octaprenyl-4-hydroxybenzoate decarboxylase	R3_05125, 4-hydroxy-3-polyprenylbenzoate decarboxylase	LV475_05145, 4-hydroxy-3-polyprenylbenzoate decarboxylase	FAZ79_07965, 4-hydroxy-3-polyprenylbenzoate decarboxylase	GM160_RS00270, 4-hydroxy-3-polyprenylbenzoate decarboxylase	D5687_07030, 4-hydroxy-3-polyprenylbenzoate decarboxylase	S21_04880, 3-octaprenyl-4-hydroxybenzoate carboxy-lyase			K03182	ubiD; 4-hydroxy-3-polyprenylbenzoate decarboxylase [EC:4.1.1.98]
		core genome	B1-1_08690, GGDEF domain-containing protein	LV476_08705, diguanylate cyclase	AWR35_01425, hypothetical protein	AUR63_01425, hypothetical protein	R3_05130, Diguanylate cyclase	LV475_05150, diguanylate cyclase	FAZ79_07970, diguanylate cyclase	GM160_RS00275, GGDEF domain-containing protein	D5687_07035, GGDEF domain-containing protein	S21_04875, GGDEF domain-containing protein			K13590	dgcB; diguanylate cyclase [EC:2.7.7.65]
		core genome	B1-1_08695, Endo/exonuclease/phosphatase domain-containing protein	LV476_08710, endonuclease/exonuclease/phosphatase family protein	AWR35_01430, hypothetical protein	AUR63_01430, hypothetical protein	R3_05135, EEP domain-containing protein	LV475_05155, endonuclease/exonuclease/phosphatase family protein	FAZ79_07975, EEP domain-containing protein	GM160_RS00280, endonuclease/exonuclease/phosphatase family protein	D5687_07040, EEP domain-containing protein	S21_04870, Endo/exonuclease/phosphatase domain-containing protein
		core genome	B1-1_08700, Acetolactate synthase	LV476_08715, acetolactate synthase large subunit	AWR35_01435, acetolactate synthase	AUR63_01435, acetolactate synthase	R3_05140, Acetolactate synthase	LV475_05160, acetolactate synthase large subunit	FAZ79_07980, acetolactate synthase large subunit	GM160_RS00285, acetolactate synthase large subunit	D5687_07045, acetolactate synthase large subunit	S21_04865, Acetolactate synthase			K01652	E2.2.1.6L, ilvB, ilvG, ilvI; acetolactate synthase I/II/III large subunit [EC:2.2.1.6]
		core genome	B1-1_08705, Thiol:disulfide interchange protein	LV476_08720, thiol:disulfide interchange protein DsbA/DsbL	AWR35_01440, hypothetical protein	AUR63_01440, hypothetical protein	R3_05145, Thiol:disulfide interchange protein DsbA	LV475_05165, thiol:disulfide interchange protein DsbA/DsbL	FAZ79_07985, thiol:disulfide interchange protein DsbA/DsbL	GM160_RS00290, thiol:disulfide interchange protein DsbA/DsbL	D5687_07050, thiol:disulfide interchange protein DsbA/DsbL	S21_04860, Thiol:disulfide interchange protein			K03673	dsbA; protein dithiol oxidoreductase (disulfide-forming) [EC:1.8.4.15]
		core genome	B1-1_08715, ResB domain-containing protein	LV476_08730, cytochrome c biogenesis protein ResB	AWR35_01450, hypothetical protein	AUR63_01450, hypothetical protein	R3_05155, Cytochrome c biogenesis protein ResB	LV475_05175, cytochrome c biogenesis protein ResB	FAZ79_07995, cytochrome c biogenesis protein ResB	GM160_RS00300, cytochrome c biogenesis protein ResB	D5687_07060, cytochrome c biogenesis protein ResB	S21_04850, ResB domain-containing protein			K07399	resB, ccs1; cytochrome c biogenesis protein
		core genome	B1-1_08720, hypothetical protein	LV476_08735, cytochrome c4	AWR35_01455, hypothetical protein	AUR63_01455, hypothetical protein	R3_05160, C-type cytochrome	LV475_05180, cytochrome c4	FAZ79_08000, cytochrome c4	GM160_RS00305, cytochrome c4	D5687_07065, cytochrome c4	S21_04845, hypothetical protein
		core genome	B1-1_08725, putative GTP-binding protein EngB	LV476_08740, ribosome biogenesis GTP-binding protein YihA/YsxC	AWR35_01460, GTP-binding protein	AUR63_01460, GTP-binding protein	R3_05165, putative GTP-binding protein EngB	LV475_05185, ribosome biogenesis GTP-binding protein YihA/YsxC	FAZ79_08005, YihA family ribosome biogenesis GTP-binding protein	GM160_RS00310, ribosome biogenesis GTP-binding protein YihA/YsxC	D5687_07070, YihA family ribosome biogenesis GTP-binding protein	S21_04840, putative GTP-binding protein EngB			K03978	engB; GTP-binding protein
		core genome	B1-1_08730, Endo/exonuclease/phosphatase domain-containing protein	LV476_08745, endonuclease/exonuclease/phosphatase family protein	AWR35_01465, hypothetical protein	AUR63_01465, hypothetical protein	R3_05170, Endonuclease	LV475_05190, endonuclease/exonuclease/phosphatase family protein	FAZ79_08010, endonuclease	GM160_RS00315, endonuclease/exonuclease/phosphatase family protein	D5687_07075, hypothetical protein	S21_04835, Endo/exonuclease/phosphatase domain-containing protein
		core genome	B1-1_08735, SNARE associated Golgi protein-related protein	LV476_08750, VTT domain-containing protein	AWR35_01470, hypothetical protein	AUR63_01470, hypothetical protein	R3_05175, SNARE associated Golgi protein	LV475_05195, VTT domain-containing protein	FAZ79_08015, hypothetical protein	GM160_RS00320, VTT domain-containing protein	D5687_07080, hypothetical protein	S21_04830, SNARE associated Golgi protein-related protein			K01115	PLD1_2; phospholipase D1/2 [EC:3.1.4.4]
		core genome	B1-1_08740, hypothetical protein	LV476_08755, DUF6064 family protein	AWR35_01475, hypothetical protein	AUR63_01475, hypothetical protein	R3_05180, DUF6064 domain-containing protein	LV475_05200, DUF6064 family protein	FAZ79_08020, hypothetical protein	GM160_RS00325, DUF6064 family protein	D5687_07085, hypothetical protein	S21_04825, hypothetical protein
		core genome	B1-1_08745, General stress protein 69	LV476_08760, aldo/keto reductase	AWR35_01480, aldo/keto reductase	AUR63_01480, aldo/keto reductase	R3_05185, Aldo/keto reductase	LV475_05205, aldo/keto reductase	FAZ79_08025, aldo/keto reductase	GM160_RS00330, aldo/keto reductase	D5687_07090, aldo/keto reductase	S21_04820, General stress protein 69
		core genome	B1-1_08750, Diguanylate cyclase	LV476_08765, diguanylate cyclase	AWR35_01490, hypothetical protein	AUR63_01490, hypothetical protein	R3_05190, Diguanylate cyclase	LV475_05210, diguanylate cyclase	FAZ79_08030, diguanylate cyclase	GM160_RS00335, diguanylate cyclase	D5687_07095, diguanylate cyclase	S21_04815, Diguanylate cyclase
		core genome	B1-1_08755, HTH-type transcriptional regulator MetR	LV476_08770, LysR family transcriptional regulator	AWR35_01495, XRE family transcriptional regulator	AUR63_01495, XRE family transcriptional regulator	R3_05195, HTH-type transcriptional regulator MetR	LV475_05215, LysR family transcriptional regulator	FAZ79_08035, LysR family transcriptional regulator	GM160_RS00340, LysR family transcriptional regulator	D5687_07100, LysR family transcriptional regulator	S21_04810, HTH-type transcriptional regulator MetR			K03576	metR; LysR family transcriptional regulator, regulator for metE and metH
		core genome	B1-1_08760, Glutathione-disulfide reductase	LV476_08775, glutathione-disulfide reductase	AWR35_01500, glutathione reductase	AUR63_01500, glutathione reductase	R3_05200, Glutathione-disulfide reductase	LV475_05220, glutathione-disulfide reductase	FAZ79_08040, glutathione-disulfide reductase	GM160_RS00345, glutathione-disulfide reductase	D5687_07105, glutathione-disulfide reductase	S21_04805, Glutathione amide reductase			K00383	GSR, gor; glutathione reductase (NADPH) [EC:1.8.1.7]
		core genome	B1-1_08765, Glutathione peroxidase	LV476_08780, glutathione peroxidase	AWR35_01505, glutathione peroxidase	AUR63_01505, glutathione peroxidase	R3_05205, Glutathione peroxidase	LV475_05225, glutathione peroxidase	FAZ79_08045, glutathione peroxidase	GM160_RS00350, glutathione peroxidase	D5687_07110, glutathione peroxidase	S21_04800, Glutathione peroxidase			K24136	pgdX; glutathione-dependent peroxiredoxin [EC:1.11.1.27]
		core genome	B1-1_08770, Diaminopimelate decarboxylase	LV476_08785, diaminopimelate decarboxylase	AWR35_01510, diaminopimelate decarboxylase	AUR63_01510, diaminopimelate decarboxylase	R3_05210, Diaminopimelate decarboxylase	LV475_05230, diaminopimelate decarboxylase	FAZ79_08050, diaminopimelate decarboxylase	GM160_RS00355, diaminopimelate decarboxylase	D5687_07115, diaminopimelate decarboxylase	S21_04795, Diaminopimelate decarboxylase			K01586	lysA; diaminopimelate decarboxylase [EC:4.1.1.20]
		core genome	B1-1_08780, SAM-MT-RSMB-NOP domain-containing protein	LV476_08795, RsmB/NOP family class I SAM-dependent RNA methyltransferase	AWR35_01515, hypothetical protein	AUR63_01515, hypothetical protein	R3_05220, RsmB/NOP family class I SAM-dependent RNA methyltransferase	LV475_05240, RsmB/NOP family class I SAM-dependent RNA methyltransferase	FAZ79_08060, RsmB/NOP family class I SAM-dependent RNA methyltransferase	GM160_RS00365, RsmB/NOP family class I SAM-dependent RNA methyltransferase	D5687_07125, RsmB/NOP family class I SAM-dependent RNA methyltransferase	S21_06070, SAM-MT-RSMB-NOP domain-containing protein			K03500	rsmB, sun; 16S rRNA (cytosine967-C5)-methyltransferase [EC:2.1.1.176]
		core genome	B1-1_08785, AB hydrolase-1 domain-containing protein	LV476_08800, alpha/beta fold hydrolase	AWR35_01520, hypothetical protein	AUR63_01520, hypothetical protein	R3_05225, Alpha/beta fold hydrolase	LV475_05245, alpha/beta fold hydrolase	FAZ79_08065, alpha/beta fold hydrolase	GM160_RS00370, alpha/beta fold hydrolase	D5687_07130, alpha/beta fold hydrolase	S21_06075, Alpha/beta fold hydrolase			K01175	ybfF; esterase [EC:3.1.-.-]
		core genome	B1-1_08790, S-adenosylmethionine:tRNA ribosyltransferase-isomerase	LV476_08805, tRNA preQ1(34) S-adenosylmethionine ribosyltransferase-isomerase QueA	AWR35_01525, S-adenosylmethionine:tRNA ribosyltransferase-isomerase	AUR63_01525, S-adenosylmethionine:tRNA ribosyltransferase-isomerase	R3_05230, S-adenosylmethionine:tRNA ribosyltransferase-isomerase	LV475_05250, tRNA preQ1(34) S-adenosylmethionine ribosyltransferase-isomerase QueA	FAZ79_08070, tRNA preQ1(34) S-adenosylmethionine ribosyltransferase-isomerase QueA	GM160_RS00375, tRNA preQ1(34) S-adenosylmethionine ribosyltransferase-isomerase QueA	D5687_07140, tRNA preQ1(34) S-adenosylmethionine ribosyltransferase-isomerase QueA	S21_06080, S-adenosylmethionine:tRNA ribosyltransferase-isomerase			K07568	queA; S-adenosylmethionine:tRNA ribosyltransferase-isomerase [EC:2.4.99.17]
		core genome	B1-1_08795, Queuine tRNA-ribosyltransferase	LV476_08810, tRNA guanosine(34) transglycosylase Tgt	AWR35_01530, tRNA guanosine(34) transglycosylase Tgt	AUR63_01530, queuine tRNA-ribosyltransferase	R3_05235, Queuine tRNA-ribosyltransferase	LV475_05255, tRNA guanosine(34) transglycosylase Tgt	FAZ79_08075, tRNA guanosine(34) transglycosylase Tgt	GM160_RS00380, tRNA guanosine(34) transglycosylase Tgt	D5687_07145, tRNA guanosine(34) transglycosylase Tgt	S21_06085, Queuine tRNA-ribosyltransferase			K00773	tgt; queuine tRNA-ribosyltransferase [EC:2.4.2.29]
		core genome	B1-1_08800, Sec translocon accessory complex subunit YajC	LV476_08815, preprotein translocase subunit YajC	AWR35_01535, preprotein translocase YidC	AUR63_01535, preprotein translocase YidC	R3_05240, Sec translocon accessory complex subunit YajC	LV475_05260, preprotein translocase subunit YajC	FAZ79_08080, preprotein translocase subunit YajC	GM160_RS00385, preprotein translocase subunit YajC	D5687_07150, preprotein translocase subunit YajC	S21_06090, Sec translocon accessory complex subunit YajC			K03210	yajC; preprotein translocase subunit YajC
		core genome	B1-1_08805, Protein translocase subunit SecD	LV476_08820, protein translocase subunit SecD	AWR35_01540, preprotein translocase subunit SecD	AUR63_01540, preprotein translocase subunit SecD	R3_05245, Protein translocase subunit SecD	LV475_05265, protein translocase subunit SecD	FAZ79_08085, protein translocase subunit SecD	GM160_RS00390, protein translocase subunit SecD	D5687_07155, protein translocase subunit SecD	S21_06095, Protein translocase subunit SecD			K03072	secD; preprotein translocase subunit SecD
		core genome	B1-1_08810, Protein-export membrane protein SecF	LV476_08825, protein translocase subunit SecF	AWR35_01545, preprotein translocase subunit SecF	AUR63_01545, preprotein translocase subunit SecF	R3_05250, Protein-export membrane protein SecF	LV475_05270, protein translocase subunit SecF	FAZ79_08090, protein translocase subunit SecF	GM160_RS00395, protein translocase subunit SecF	D5687_07160, protein translocase subunit SecF	S21_06100, Protein-export membrane protein SecF			K03074	secF; preprotein translocase subunit SecF
		core genome	B1-1_08815, Inositol-1-monophosphatase	LV476_08830, inositol monophosphatase	AWR35_01550, inositol monophosphatase	AUR63_01550, inositol monophosphatase	R3_05255, Inositol-1-monophosphatase	LV475_05275, inositol monophosphatase	FAZ79_08095, inositol monophosphatase	GM160_RS00405, inositol monophosphatase	D5687_07165, inositol monophosphatase	S21_06105, Nus factor SuhB			K01092	E3.1.3.25, IMPA, suhB; myo-inositol-1(or 4)-monophosphatase [EC:3.1.3.25]
		core genome	B1-1_08820, tRNA (cytidine/uridine-2-O-)-methyltransferase TrmJ	LV476_08835, TrmJ/YjtD family RNA methyltransferase	AWR35_01555, hypothetical protein	AUR63_01555, hypothetical protein	R3_05260, tRNA (cytidine/uridine-2-O-)-methyltransferase TrmJ	LV475_05280, RNA methyltransferase	FAZ79_08100, RNA methyltransferase	GM160_RS00410, RNA methyltransferase	D5687_07170, RNA methyltransferase	S21_06110, tRNA (cytidine/uridine-2-O-)-methyltransferase TrmJ			K15396	trmJ; tRNA (cytidine32/uridine32-2'-O)-methyltransferase [EC:2.1.1.200]
		core genome	B1-1_08825, Serine O-acetyltransferase	LV476_08840, serine O-acetyltransferase	AWR35_01560, serine acetyltransferase	AUR63_01560, serine acetyltransferase	R3_05265, Serine O-acetyltransferase	LV475_05285, serine O-acetyltransferase	FAZ79_08105, serine O-acetyltransferase	GM160_RS00415, serine O-acetyltransferase	D5687_07175, serine O-acetyltransferase	S21_06115, Serine O-acetyltransferase			K00640	cysE; serine O-acetyltransferase [EC:2.3.1.30]
		core genome	B1-1_08830, Rrf2 family transcriptional regulator	LV476_08845, Rrf2 family transcriptional regulator	AWR35_01565, transcriptional regulator	AUR63_01565, transcriptional regulator	R3_05270, Rrf2 family transcriptional regulator	LV475_05290, Rrf2 family transcriptional regulator	FAZ79_08110, Rrf2 family transcriptional regulator	GM160_RS00420, Rrf2 family transcriptional regulator	D5687_07180, Rrf2 family transcriptional regulator	S21_06120, Rrf2 family transcriptional regulator			K13643	iscR; Rrf2 family transcriptional regulator, iron-sulfur cluster assembly transcription factor
		core genome	B1-1_08835, Nucleoside diphosphate kinase	LV476_08850, nucleoside-diphosphate kinase	AWR35_01570, nucleoside-diphosphate kinase	AUR63_01570, nucleoside-diphosphate kinase	R3_05275, Nucleoside diphosphate kinase	LV475_05295, nucleoside-diphosphate kinase	FAZ79_08115, nucleoside-diphosphate kinase	GM160_RS00425, nucleoside-diphosphate kinase	D5687_07185, nucleoside-diphosphate kinase	S21_06125, Nucleoside diphosphate kinase			K00940	ndk, NME; nucleoside-diphosphate kinase [EC:2.7.4.6]
		core genome	B1-1_08840, Dual-specificity RNA methyltransferase RlmN	LV476_08855, 23S rRNA (adenine(2503)-C(2))-methyltransferase RlmN	AWR35_01575, bifunctional tRNA (adenosine(37)-C2)-methyltransferase TrmG/ribosomal RNA large subunit methyltransferase RlmN	AUR63_01575, 23S rRNA (adenine(2503)-C2)-methyltransferase	R3_05280, Dual-specificity RNA methyltransferase RlmN	LV475_05300, 23S rRNA (adenine(2503)-C(2))-methyltransferase RlmN	FAZ79_08120, 23S rRNA (adenine(2503)-C(2))-methyltransferase RlmN	GM160_RS00430, 23S rRNA (adenine(2503)-C(2))-methyltransferase RlmN	D5687_07190, 23S rRNA (adenine(2503)-C(2))-methyltransferase RlmN	S21_06130, Dual-specificity RNA methyltransferase RlmN			K06941	rlmN; 23S rRNA (adenine2503-C2)-methyltransferase [EC:2.1.1.192]
pili (T4aP)		core genome	B1-1_08845, Type IV pilus biogenesis/stability protein PilW	LV476_08860, type IV pilus biogenesis/stability protein PilW	AWR35_01580, hypothetical protein	AUR63_01580, hypothetical protein	R3_05285, Type IV pilus biogenesis/stability protein PilW	LV475_05305, type IV pilus biogenesis/stability protein PilW	FAZ79_08125, type IV pilus biogenesis/stability protein PilW	GM160_RS00435, type IV pilus biogenesis/stability protein PilW	D5687_07195, type IV pilus biogenesis/stability protein PilW	S21_06135, Type IV pilus biogenesis/stability protein PilW			K02656	pilF; type IV pilus assembly protein PilF
		core genome	B1-1_08850, DUF4115 domain-containing protein	LV476_08865, DUF4115 domain-containing protein	AWR35_01585, hypothetical protein	AUR63_01585, hypothetical protein	R3_05290, DUF4115 domain-containing protein	LV475_05310, DUF4115 domain-containing protein	FAZ79_08130, hypothetical protein	GM160_RS00440, helix-turn-helix domain-containing protein	D5687_07200, helix-turn-helix domain-containing protein	S21_06140, DUF4115 domain-containing protein			K15539	rodZ; cytoskeleton protein RodZ
		core genome	B1-1_08855, 4-hydroxy-3-methylbut-2-en-1-yl diphosphate synthase (flavodoxin)	LV476_08870, flavodoxin-dependent (E)-4-hydroxy-3-methylbut-2-enyl-diphosphate synthase	AWR35_01590, 4-hydroxy-3-methylbut-2-en-1-yl diphosphate synthase	AUR63_01590, 4-hydroxy-3-methylbut-2-en-1-yl diphosphate synthase	R3_05295, 4-hydroxy-3-methylbut-2-en-1-yl diphosphate synthase (flavodoxin)	LV475_05315, flavodoxin-dependent (E)-4-hydroxy-3-methylbut-2-enyl-diphosphate synthase	FAZ79_10625, flavodoxin-dependent (E)-4-hydroxy-3-methylbut-2-enyl-diphosphate synthase	GM160_RS00445, flavodoxin-dependent (E)-4-hydroxy-3-methylbut-2-enyl-diphosphate synthase	D5687_07205, flavodoxin-dependent (E)-4-hydroxy-3-methylbut-2-enyl-diphosphate synthase	S21_06145, 4-hydroxy-3-methylbut-2-en-1-yl diphosphate synthase (flavodoxin)			K03526	gcpE, ispG; (E)-4-hydroxy-3-methylbut-2-enyl-diphosphate synthase [EC:1.17.7.1 1.17.7.3]
		core genome	B1-1_08860, Histidine--tRNA ligase	LV476_08875, histidine--tRNA ligase	AWR35_01595, histidine--tRNA ligase	AUR63_01595, histidine--tRNA ligase	R3_05300, Histidine--tRNA ligase	LV475_05320, histidine--tRNA ligase	FAZ79_10620, histidine--tRNA ligase	GM160_RS00450, histidine--tRNA ligase	D5687_07210, histidine--tRNA ligase	S21_06150, Histidine--tRNA ligase			K01892	HARS, hisS; histidyl-tRNA synthetase [EC:6.1.1.21]
		core genome	B1-1_08865, Ancillary SecYEG translocon subunit	LV476_08880, tetratricopeptide repeat protein	AWR35_01600, hypothetical protein	AUR63_01600, hypothetical protein	R3_05305, Ancillary SecYEG translocon subunit	LV475_05325, tetratricopeptide repeat protein	FAZ79_10615, tetratricopeptide repeat protein	GM160_RS00455, tetratricopeptide repeat protein	D5687_07215, hypothetical protein	S21_06155, Ancillary SecYEG translocon subunit
		core genome	B1-1_08870, Outer membrane protein assembly factor BamB	LV476_08885, outer membrane protein assembly factor BamB	AWR35_01605, hypothetical protein	AUR63_01605, hypothetical protein	R3_05310, Outer membrane protein assembly factor BamB	LV475_05330, outer membrane protein assembly factor BamB	FAZ79_10610, outer membrane protein assembly factor BamB	GM160_RS00460, outer membrane protein assembly factor BamB	D5687_07220, outer membrane protein assembly factor BamB	S21_06160, Outer membrane protein assembly factor BamB			K17713	bamB; outer membrane protein assembly factor BamB
		core genome	B1-1_08875, GTPase Der	LV476_08890, ribosome biogenesis GTPase Der	AWR35_01610, ribosome biogenesis GTPase Der	AUR63_01610, ribosome-associated GTPase EngA	R3_05315, GTPase Der	LV475_05335, ribosome biogenesis GTPase Der	FAZ79_10605, ribosome biogenesis GTPase Der	GM160_RS00465, ribosome biogenesis GTPase Der	D5687_07225, ribosome biogenesis GTPase Der	S21_06165, GTPase Der			K03977	engA, der; GTPase
		core genome	B1-1_08880, Sulfate transporter CysZ	LV476_08895, sulfate transporter CysZ	AWR35_01615, hypothetical protein	AUR63_01615, hypothetical protein	R3_05320, Sulfate transporter CysZ	LV475_05340, sulfate transporter CysZ	FAZ79_10600, sulfate transporter CysZ	GM160_RS00470, sulfate transporter CysZ	D5687_07230, sulfate transporter CysZ	S21_06170, Sulfate transporter CysZ			K06203	cysZ; CysZ protein
		core genome	B1-1_08885, Carbohydrate kinase	LV476_08900, FGGY-family carbohydrate kinase	AWR35_01620, hypothetical protein	AUR63_01620, hypothetical protein	R3_05325, Carbohydrate kinase	LV475_05345, FGGY-family carbohydrate kinase	FAZ79_10595, carbohydrate kinase	GM160_RS00475, FGGY-family carbohydrate kinase	D5687_07235, carbohydrate kinase	S21_06175, Carbohydrate kinase			K22935	XK1, psk; D-ribulokinase [EC:2.7.1.47]
		core genome	B1-1_08890, NADPH-dependent 7-cyano-7-deazaguanine reductase	LV476_08905, preQ(1) synthase	AWR35_01625, 7-cyano-7-deazaguanine reductase	AUR63_01625, 7-cyano-7-deazaguanine reductase	R3_05330, NADPH-dependent 7-cyano-7-deazaguanine reductase	LV475_05350, preQ(1) synthase	FAZ79_10590, NADPH-dependent 7-cyano-7-deazaguanine reductase QueF	GM160_RS00480, preQ(1) synthase	D5687_07240, NADPH-dependent 7-cyano-7-deazaguanine reductase QueF	S21_06180, NADPH-dependent 7-cyano-7-deazaguanine reductase			K09457	queF; 7-cyano-7-deazaguanine reductase [EC:1.7.1.13]
		core genome	B1-1_08895, Chromosome partition protein Smc	LV476_08910, AAA family ATPase	AWR35_01630, hypothetical protein	AUR63_01630, hypothetical protein	R3_05335, Chromosome partition protein Smc	LV475_05355, AAA family ATPase	FAZ79_10585, chromosome segregation protein SMC	GM160_RS00485, AAA family ATPase	D5687_07245, chromosome segregation protein SMC	S21_08425, hypothetical protein			K03529	smc; chromosome segregation protein
		core genome	B1-1_08900, Cell division protein ZipA	LV476_08915, hypothetical protein	AWR35_01635, hypothetical protein	AUR63_01635, hypothetical protein	R3_05340, Cell division protein ZipA	LV475_05360, hypothetical protein	FAZ79_10935, cell division protein ZipA	GM160_RS00490, hypothetical protein	D5687_07250, hypothetical protein	S21_08420, Cell division protein ZipA			K03528	zipA; cell division protein ZipA
		core genome	B1-1_08905, DNA ligase	LV476_08920, NAD-dependent DNA ligase LigA	AWR35_01640, DNA ligase (NAD(+)) LigA	AUR63_01640, aromatic ring-opening dioxygenase LigA	R3_05345, DNA ligase	LV475_05365, NAD-dependent DNA ligase LigA	FAZ79_10940, NAD-dependent DNA ligase LigA	GM160_RS00495, NAD-dependent DNA ligase LigA	D5687_07255, NAD-dependent DNA ligase LigA	S21_08415, DNA ligase			K01972	E6.5.1.2, ligA, ligB; DNA ligase (NAD+) [EC:6.5.1.2]
		core genome	B1-1_08910, Glyco-trans-4-like-N domain-containing protein	LV476_08925, glycosyltransferase family 1 protein	AWR35_01645, hypothetical protein	AUR63_01645, hypothetical protein	R3_05350, Glycosyltransferase	LV475_05370, glycosyltransferase family 1 protein	FAZ79_10945, glycosyltransferase family 1 protein	GM160_RS00500, glycosyltransferase family 1 protein	D5687_07260, glycosyltransferase family 1 protein	S21_09220, Glycoside hydrolase family protein
		core genome	B1-1_08915, acidPPc domain-containing protein	LV476_08930, phosphatase PAP2 family protein	AWR35_01650, hypothetical protein	AUR63_01650, hypothetical protein	R3_05355, Phosphatase PAP2 family protein	LV475_05375, phosphatase PAP2 family protein	FAZ79_10950, phosphatase PAP2 family protein	GM160_RS00505, phosphatase PAP2 family protein	D5687_07265, phosphatase PAP2 family protein	S21_09225, acidPPc domain-containing protein			K19302	bcrC; undecaprenyl-diphosphatase [EC:3.6.1.27]
fccA		core genome	B1-1_08920, Cytochrome c domain-containing protein	LV476_08935, c-type cytochrome	AWR35_01655, hypothetical protein	AUR63_01655, hypothetical protein	R3_05360, C-type cytochrome	LV475_05380, c-type cytochrome	FAZ79_10955, c-type cytochrome	GM160_RS00510, c-type cytochrome	D5687_07270, sulfide dehydrogenase	S21_09230, Cytochrome c domain-containing protein			K17230	fccA; cytochrome subunit of sulfide dehydrogenase
		core genome	B1-1_09005, 4-hydroxy-3-methylbut-2-enyl diphosphate reductase	LV476_09020, 4-hydroxy-3-methylbut-2-enyl diphosphate reductase	AWR35_01720, 4-hydroxy-3-methylbut-2-enyl diphosphate reductase	AUR63_01720, 4-hydroxy-3-methylbut-2-enyl diphosphate reductase	R3_05425, 4-hydroxy-3-methylbut-2-enyl diphosphate reductase	LV475_05445, 4-hydroxy-3-methylbut-2-enyl diphosphate reductase	FAZ79_04810, 4-hydroxy-3-methylbut-2-enyl diphosphate reductase	GM160_RS00575, 4-hydroxy-3-methylbut-2-enyl diphosphate reductase	D5687_07335, 4-hydroxy-3-methylbut-2-enyl diphosphate reductase	S21_09610, 4-hydroxy-3-methylbut-2-enyl diphosphate reductase			K03527	ispH, lytB; 4-hydroxy-3-methylbut-2-en-1-yl diphosphate reductase [EC:1.17.7.4]
		core genome	B1-1_09010, ArsR family transcriptional regulator	LV476_09025, metalloregulator ArsR/SmtB family transcription factor	AWR35_01725, ArsR family transcriptional regulator	AUR63_01725, ArsR family transcriptional regulator	R3_05435, Metalloregulator ArsR/SmtB family transcription factor	LV475_05455, metalloregulator ArsR/SmtB family transcription factor	FAZ79_04800, metalloregulator ArsR/SmtB family transcription factor	GM160_RS00585, metalloregulator ArsR/SmtB family transcription factor	D5687_09265, ArsR family transcriptional regulator	S21_09600, ArsR family transcriptional regulator			K03892	arsR; ArsR family transcriptional regulator, arsenate/arsenite/antimonite-responsive transcriptional repressor
		core genome	B1-1_09015, CsbD domain-containing protein	LV476_09030, CsbD family protein	AWR35_01730, hypothetical protein	AUR63_01730, hypothetical protein	R3_05440, CsbD domain-containing protein	LV475_05460, CsbD family protein	FAZ79_04795, CsbD family protein	GM160_RS00590, CsbD family protein	D5687_09260, CsbD family protein	S21_08905, CsbD family protein
		core genome	B1-1_09020, Glutamine synthetase	LV476_09035, glutamate--ammonia ligase	AWR35_01735, glutamine synthetase	AUR63_01735, glutamine synthetase	R3_05445, Glutamine synthetase	LV475_05465, glutamate--ammonia ligase	FAZ79_04790, glutamate--ammonia ligase	GM160_RS00595, glutamate--ammonia ligase	D5687_09255, glutamate--ammonia ligase	S21_08900, Glutamine synthetase			K01915	glnA, GLUL; glutamine synthetase [EC:6.3.1.2]
		core genome	B1-1_09025, hypothetical protein	LV476_09040, hypothetical protein	AWR35_01740, hypothetical protein	AUR63_01740, hypothetical protein	R3_05450, hypothetical protein	LV475_05470, hypothetical protein	FAZ79_04785, hypothetical protein	GM160_RS00600, hypothetical protein	D5687_09250, hypothetical protein	S21_08895, hypothetical protein
		core genome	B1-1_09050, Arginine N-succinyltransferase	LV476_09060, hypothetical protein	AWR35_01750, hypothetical protein	AUR63_01750, hypothetical protein	R3_05460, Arginine N-succinyltransferase	LV475_05480, hypothetical protein	FAZ79_04775, arginine N-succinyltransferase	GM160_RS00610, arginine N-succinyltransferase	D5687_09240, arginine N-succinyltransferase	S21_08460, Arginine N-succinyltransferase
		core genome	B1-1_09055, hypothetical protein	LV476_09065, porin	AWR35_01770, hypothetical protein	AUR63_01770, hypothetical protein	R3_05480, Porin	LV475_05500, TonB-dependent receptor	FAZ79_04755, porin	GM160_RS00630, TonB-dependent receptor	D5687_09235, porin	S21_08440, hypothetical protein
PGM		core genome	B1-1_09060, 2,3-bisphosphoglycerate-independent phosphoglycerate mutase	LV476_09070, 2,3-bisphosphoglycerate-independent phosphoglycerate mutase	AWR35_01775, 2,3-bisphosphoglycerate-independent phosphoglycerate mutase	AUR63_01775, 2,3-bisphosphoglycerate-independent phosphoglycerate mutase	R3_05490, 2,3-bisphosphoglycerate-independent phosphoglycerate mutase	LV475_05510, 2,3-bisphosphoglycerate-independent phosphoglycerate mutase	FAZ79_04745, 2,3-bisphosphoglycerate-independent phosphoglycerate mutase	GM160_RS00640, 2,3-bisphosphoglycerate-independent phosphoglycerate mutase	D5687_09230, 2,3-bisphosphoglycerate-independent phosphoglycerate mutase	S21_05645, 2,3-bisphosphoglycerate-independent phosphoglycerate mutase			K15633	gpmI; 2,3-bisphosphoglycerate-independent phosphoglycerate mutase [EC:5.4.2.12]
		core genome	B1-1_09065, Sec-independent protein translocase protein TatC	LV476_09075, twin-arginine translocase subunit TatC	AWR35_01780, hypothetical protein	AUR63_01780, hypothetical protein	R3_05495, Sec-independent protein translocase protein TatC	LV475_05515, twin-arginine translocase subunit TatC	FAZ79_04740, twin-arginine translocase subunit TatC	GM160_RS00645, twin-arginine translocase subunit TatC	D5687_09225, twin-arginine translocase subunit TatC	S21_05640, Sec-independent protein translocase protein TatC			K03118	tatC; sec-independent protein translocase protein TatC			Tat	The Twin Arginine Targeting (Tat) Family		protein export	org
		core genome	B1-1_09070, Sec-independent protein translocase protein TatB	LV476_09080, Sec-independent protein translocase protein TatB	AWR35_01785, hypothetical protein	AUR63_01785, hypothetical protein	R3_05500, Sec-independent protein translocase protein TatB	LV475_05520, Sec-independent protein translocase protein TatB	FAZ79_04735, twin-arginine translocase subunit TatB	GM160_RS00650, Sec-independent protein translocase protein TatB	D5687_09220, twin-arginine translocase subunit TatB	S21_05635, Sec-independent protein translocase protein TatB			K03117	tatB; sec-independent protein translocase protein TatB			Tat	The Twin Arginine Targeting (Tat) Family		protein export	org
		core genome	B1-1_09075, Sec-independent protein translocase protein TatA	LV476_09085, Sec-independent protein translocase subunit TatA	AWR35_01790, preprotein translocase subunit TatA	AUR63_01790, preprotein translocase subunit TatA	R3_05505, Sec-independent protein translocase protein TatA	LV475_05525, Sec-independent protein translocase subunit TatA	FAZ79_04730, Sec-independent protein translocase subunit TatA	GM160_RS00655, Sec-independent protein translocase subunit TatA	D5687_09215, Sec-independent protein translocase subunit TatA	S21_05630, Sec-independent protein translocase protein TatA			K03116	tatA; sec-independent protein translocase protein TatA			Tat	The Twin Arginine Targeting (Tat) Family		protein export	org
		core genome	B1-1_09080, Phosphoribosyl-ATP pyrophosphatase	LV476_09090, phosphoribosyl-ATP diphosphatase	AWR35_01795, phosphoribosyl-ATP pyrophosphatase	AUR63_01795, phosphoribosyl-ATP pyrophosphatase	R3_05510, Phosphoribosyl-ATP pyrophosphatase	LV475_05530, phosphoribosyl-ATP diphosphatase	FAZ79_04725, phosphoribosyl-ATP diphosphatase	GM160_RS00660, phosphoribosyl-ATP diphosphatase	D5687_09210, phosphoribosyl-ATP diphosphatase	S21_05625, Phosphoribosyl-ATP pyrophosphatase			K01523	hisE; phosphoribosyl-ATP pyrophosphohydrolase [EC:3.6.1.31]
		core genome	B1-1_09085, Phosphoribosyl-AMP cyclohydrolase	LV476_09095, phosphoribosyl-AMP cyclohydrolase	AWR35_01800, phosphoribosyl-AMP cyclohydrolase	AUR63_01800, phosphoribosyl-AMP cyclohydrolase	R3_05515, Phosphoribosyl-AMP cyclohydrolase	LV475_05535, phosphoribosyl-AMP cyclohydrolase	FAZ79_04720, phosphoribosyl-AMP cyclohydrolase	GM160_RS00665, phosphoribosyl-AMP cyclohydrolase	D5687_09205, phosphoribosyl-AMP cyclohydrolase	S21_05620, Phosphoribosyl-AMP cyclohydrolase 1			K01496	hisI; phosphoribosyl-AMP cyclohydrolase [EC:3.5.4.19]
		core genome	B1-1_09090, Imidazole glycerol phosphate synthase subunit HisF	LV476_09100, imidazole glycerol phosphate synthase subunit HisF	AWR35_01805, imidazole glycerol phosphate synthase cyclase subunit	AUR63_01805, imidazole glycerol phosphate synthase cyclase subunit	R3_05520, Imidazole glycerol phosphate synthase subunit HisF	LV475_05540, imidazole glycerol phosphate synthase subunit HisF	FAZ79_04715, imidazole glycerol phosphate synthase subunit HisF	GM160_RS00670, imidazole glycerol phosphate synthase subunit HisF	D5687_09200, imidazole glycerol phosphate synthase subunit HisF	S21_05615, Imidazole glycerol phosphate synthase subunit HisF			K02500	hisF; imidazole glycerol-phosphate synthase subunit HisF [EC:4.3.2.10]
		core genome	B1-1_09095, 1-(5-phosphoribosyl)-5-[(5- phosphoribosylamino)me thylideneamino] imidazole-4-carboxamide isomerase	LV476_09105, 1-(5-phosphoribosyl)-5-[(5- phosphoribosylamino)methylideneamino]imidazole-4- carboxamide isomerase	AWR35_01810, 1-(5-phosphoribosyl)-5-((5- phosphoribosylamino)methylideneamino)imidazole-4- carboxamide isomerase	AUR63_01810, 1-(5-phosphoribosyl)-5-((5- phosphoribosylamino)methylideneamino)imidazole-4- carboxamide isomerase	R3_05525, 1-(5-phosphoribosyl)-5-[(5- phosphoribosylamino)me thylideneamino] imidazole-4-carboxamide isomerase	LV475_05545, 1-(5-phosphoribosyl)-5-[(5- phosphoribosylamino)methylideneamino]imidazole-4- carboxamide isomerase	FAZ79_04710, 1-(5-phosphoribosyl)-5-[(5- phosphoribosylamino)methylideneamino]imidazole-4- carboxamide isomerase	GM160_RS00675, 1-(5-phosphoribosyl)-5-[(5- phosphoribosylamino)methylideneamino]imidazole-4- carboxamide isomerase	D5687_09195, 1-(5-phosphoribosyl)-5-[(5- phosphoribosylamino)methylideneamino]imidazole-4- carboxamide isomerase	S21_05610, 1-(5-phosphoribosyl)-5-[(5- phosphoribosylamino)me thylideneamino] imidazole-4-carboxamide isomerase			K01814	hisA; phosphoribosylformimino-5-aminoimidazole carboxamide ribotide isomerase [EC:5.3.1.16]
		core genome	B1-1_09100, Imidazole glycerol phosphate synthase subunit HisH	LV476_09110, imidazole glycerol phosphate synthase subunit HisH	AWR35_01815, imidazole glycerol phosphate synthase subunit HisH	AUR63_01815, imidazole glycerol phosphate synthase subunit HisH	R3_05530, Imidazole glycerol phosphate synthase subunit HisH	LV475_05550, imidazole glycerol phosphate synthase subunit HisH	FAZ79_04705, imidazole glycerol phosphate synthase subunit HisH	GM160_RS00680, imidazole glycerol phosphate synthase subunit HisH	D5687_09190, imidazole glycerol phosphate synthase subunit HisH	S21_05605, Imidazole glycerol phosphate synthase subunit HisH			K02501	hisH; imidazole glycerol-phosphate synthase subunit HisH [EC:4.3.2.10]
		core genome	B1-1_09105, Imidazoleglycerol-phosphate dehydratase	LV476_09115, imidazoleglycerol-phosphate dehydratase HisB	AWR35_01820, imidazoleglycerol-phosphate dehydratase	AUR63_01820, imidazoleglycerol-phosphate dehydratase	R3_05535, Imidazoleglycerol-phosphate dehydratase	LV475_05555, imidazoleglycerol-phosphate dehydratase HisB	FAZ79_04700, imidazoleglycerol-phosphate dehydratase HisB	GM160_RS00685, imidazoleglycerol-phosphate dehydratase HisB	D5687_09185, imidazoleglycerol-phosphate dehydratase HisB	S21_05600, Imidazoleglycerol-phosphate dehydratase			K01693	hisB; imidazoleglycerol-phosphate dehydratase [EC:4.2.1.19]
		core genome	B1-1_09115, DNA polymerase IV	LV476_09125, DNA polymerase IV	AWR35_01830, DNA polymerase IV	AUR63_01830, DNA polymerase IV	R3_05645, DNA polymerase IV	LV475_05650, DNA polymerase IV	FAZ79_04685, DNA polymerase IV	GM160_RS00740, DNA polymerase IV	D5687_09170, DNA polymerase IV	S21_05575, DNA polymerase IV			K02346	dinB; DNA polymerase IV [EC:2.7.7.7]
		core genome	B1-1_09120, Zinc transporter ZupT	LV476_09130, ZIP family metal transporter	AWR35_01835, dihydroorotate dehydrogenase	AUR63_01835, dihydroorotate dehydrogenase	R3_05650, ZIP family metal transporter	LV475_05655, ZIP family metal transporter	FAZ79_04680, ZIP family metal transporter	GM160_RS00745, ZIP family metal transporter	D5687_09165, ZIP family metal transporter	S21_05570, Zinc transporter ZupT							ZIP	The Zinc (Zn2+)-Iron (Fe2+) Permease (ZIP) Family		zinc ion	inorganic
		core genome	B1-1_09125, Sel1 repeat family protein	LV476_09135, sel1 repeat family protein	AWR35_01840, hypothetical protein	AUR63_01840, hypothetical protein	R3_05655, Sel1 repeat family protein	LV475_05660, sel1 repeat family protein	FAZ79_04675, sel1 repeat family protein	GM160_RS00750, sel1 repeat family protein	D5687_09160, sel1 repeat family protein	S21_05565, Sel1 repeat family protein			K07126	K07126; uncharacterized protein
		core genome	B1-1_09130, Phospholipase D Active site motif	LV476_09140, cardiolipin synthase	AWR35_01845, hypothetical protein	AUR63_01845, hypothetical protein	R3_05660, Cardiolipin synthase	LV475_05665, cardiolipin synthase	FAZ79_04670, cardiolipin synthase	GM160_RS00755, cardiolipin synthase	D5687_09155, cardiolipin synthase	S21_05560, Cardiolipin synthase			K06131	clsA_B; cardiolipin synthase A/B [EC:2.7.8.-]
		core genome	B1-1_09135, Oxidoreductase	LV476_09145, SDR family NAD(P)-dependent oxidoreductase	AWR35_01850, oxidoreductase	AUR63_01850, oxidoreductase	R3_05665, SDR family NAD(P)-dependent oxidoreductase	LV475_05670, SDR family NAD(P)-dependent oxidoreductase	FAZ79_04665, SDR family NAD(P)-dependent oxidoreductase	GM160_RS00760, SDR family NAD(P)-dependent oxidoreductase	D5687_09150, SDR family NAD(P)-dependent oxidoreductase	S21_05555, 3-oxoacyl-(Acyl-carrier-protein) reductase FabG
		core genome	B1-1_09140, Inhibitor of apoptosis-promoting Bax1	LV476_09150, Bax inhibitor-1/YccA family protein	AWR35_01855, hypothetical protein	AUR63_01855, hypothetical protein	R3_05670, Inhibitor of apoptosis-promoting Bax1	LV475_05675, Bax inhibitor-1/YccA family protein	FAZ79_04660, Bax inhibitor-1/YccA family protein	GM160_RS00765, Bax inhibitor-1/YccA family protein	D5687_09145, Bax inhibitor-1/YccA family protein	S21_05550, Modulator of FtsH protease YccA			K19416	yccA; modulator of FtsH protease
		core genome	B1-1_09145, hypothetical protein	LV476_09155, hypothetical protein	AWR35_01860, hypothetical protein	AUR63_01860, hypothetical protein	R3_05675, hypothetical protein	LV475_05680, hypothetical protein	FAZ79_04655, hypothetical protein	GM160_RS00770, hypothetical protein	D5687_09140, hypothetical protein	S21_05545, hypothetical protein
		core genome	B1-1_09150, Methyl-accepting chemotaxis protein (MCP) signalling domain-containing protein	LV476_09160, methyl-accepting chemotaxis protein	AWR35_01865, hypothetical protein	AUR63_01865, hypothetical protein	R3_05680, HAMP domain-containing protein	LV475_05685, methyl-accepting chemotaxis protein	FAZ79_04650, HAMP domain-containing protein	GM160_RS00775, methyl-accepting chemotaxis protein	D5687_09135, methyl-accepting chemotaxis protein	S21_05535, hypothetical protein			K03406	mcp; methyl-accepting chemotaxis protein
		core genome	B1-1_09155, DUF3429 domain-containing protein	LV476_09165, DUF3429 domain-containing protein	AWR35_01870, hypothetical protein	AUR63_01870, hypothetical protein	R3_05685, DUF3429 domain-containing protein	LV475_05690, DUF3429 domain-containing protein	FAZ79_04645, DUF3429 domain-containing protein	GM160_RS00780, DUF3429 domain-containing protein	D5687_09130, DUF3429 family protein	S21_05530, hypothetical protein
		core genome	B1-1_09170, Quinolinate synthase	LV476_09180, quinolinate synthase NadA	AWR35_01895, quinolinate synthetase	AUR63_01895, quinolinate synthetase	R3_05700, Quinolinate synthase	LV475_05705, quinolinate synthase NadA	FAZ79_04630, quinolinate synthase NadA	GM160_RS00795, quinolinate synthase NadA	D5687_09115, quinolinate synthase NadA	S21_05515, Quinolinate synthase			K03517	nadA; quinolinate synthase [EC:2.5.1.72]
		core genome	B1-1_09175, DrsE domain-containing protein	LV476_09185, DsrE family protein	AWR35_01900, hypothetical protein	AUR63_01900, hypothetical protein	R3_05705, DrsE domain-containing protein	LV475_05710, DsrE family protein	FAZ79_04625, hypothetical protein	GM160_RS00800, DsrE family protein	D5687_09110, hypothetical protein	S21_05510, DrsE domain-containing protein			K09004	K09004; uncharacterized protein
		core genome	B1-1_09200, hypothetical protein	LV476_09210, hypothetical protein	AWR35_01925, hypothetical protein	AUR63_01925, hypothetical protein	R3_05730, hypothetical protein	LV475_05735, hypothetical protein	FAZ79_04600, hypothetical protein	GM160_RS00825, hypothetical protein	D5687_09085, hypothetical protein	S21_05485, hypothetical protein			K00797	speE, SRM, SPE3; spermidine synthase [EC:2.5.1.16]
		core genome	B1-1_09205, hypothetical protein	LV476_09215, hypothetical protein	AWR35_01930, hypothetical protein	AUR63_01930, hypothetical protein	R3_05735, hypothetical protein	LV475_05740, hypothetical protein	FAZ79_04595, hypothetical protein	GM160_RS00830, hypothetical protein	D5687_09080, hypothetical protein	S21_05480, hypothetical protein
		core genome	B1-1_09210, DUF1244 domain-containing protein	LV476_09220, DUF1244 domain-containing protein	AWR35_01935, hypothetical protein	AUR63_01935, hypothetical protein	R3_05740, DUF1244 domain-containing protein	LV475_05745, DUF1244 domain-containing protein	FAZ79_04590, DUF1244 domain-containing protein	GM160_RS00835, DUF1244 domain-containing protein	D5687_09075, DUF1244 domain-containing protein	S21_06905, DUF1244 domain-containing protein			K09948	K09948; uncharacterized protein
		core genome	B1-1_09215, BolA-like protein	LV476_09225, BolA/IbaG family iron-sulfur metabolism protein	AWR35_01940, hypothetical protein	AUR63_01940, hypothetical protein	R3_05745, BolA/IbaG family iron-sulfur metabolism protein	LV475_05750, BolA/IbaG family iron-sulfur metabolism protein	FAZ79_04585, BolA/IbaG family iron-sulfur metabolism protein	GM160_RS00840, BolA/IbaG family iron-sulfur metabolism protein	D5687_09070, BolA/IbaG family iron-sulfur metabolism protein	S21_06900, BolA-like protein
		core genome	B1-1_09220, 3-5 exonuclease domain-containing protein	LV476_09230, HRDC domain-containing protein	AWR35_01945, hypothetical protein	AUR63_01945, hypothetical protein	R3_05750, 3-5 exonuclease domain-containing protein	LV475_05755, HRDC domain-containing protein	FAZ79_04580, hypothetical protein	GM160_RS00845, HRDC domain-containing protein	D5687_09065, hypothetical protein	S21_06895, 3-5 exonuclease domain-containing protein			K03684	rnd; ribonuclease D [EC:3.1.13.5]
		core genome	B1-1_09225, Peptidyl-prolyl cis-trans isomerase	LV476_09235, peptidyl-prolyl cis-trans isomerase	AWR35_01950, hypothetical protein	AUR63_01950, hypothetical protein	R3_05755, Peptidyl-prolyl cis-trans isomerase	LV475_05760, peptidyl-prolyl cis-trans isomerase	FAZ79_04575, peptidyl-prolyl cis-trans isomerase	GM160_RS00850, peptidyl-prolyl cis-trans isomerase	D5687_09060, peptidyl-prolyl cis-trans isomerase	S21_06890, Peptidyl-prolyl cis-trans isomerase			K03768 or K03767	PPIB, ppiB; peptidyl-prolyl cis-trans isomerase B (cyclophilin B) [EC:5.2.1.8] or PPIA; peptidyl-prolyl cis-trans isomerase A (cyclophilin A) [EC:5.2.1.8]
		core genome	B1-1_09230, RNA polymerase-binding transcription factor DksA	LV476_09240, RNA polymerase-binding protein DksA	AWR35_01955, RNA polymerase-binding protein DksA	AUR63_01955, RNA polymerase-binding protein DksA	R3_05760, RNA polymerase-binding transcription factor DksA	LV475_05765, RNA polymerase-binding protein DksA	FAZ79_04570, RNA polymerase-binding protein DksA	GM160_RS00855, RNA polymerase-binding protein DksA	D5687_09055, RNA polymerase-binding protein DksA	S21_06885, RNA polymerase-binding transcription factor DksA			K06204	dksA; DnaK suppressor protein
		core genome	B1-1_09235, TonB-C domain-containing protein	LV476_09245, TonB family protein	AWR35_01960, hypothetical protein	AUR63_01960, hypothetical protein	R3_05765, Energy transducer TonB	LV475_05770, TonB family protein	FAZ79_04565, energy transducer TonB	GM160_RS00860, TonB family protein	D5687_09050, energy transducer TonB	S21_06880, TonB-C domain-containing protein			K03832	tonB; periplasmic protein TonB
		core genome	B1-1_09240, FAD:protein FMN transferase	LV476_09250, FAD:protein FMN transferase	AWR35_01965, hypothetical protein	AUR63_01965, hypothetical protein	R3_05770, FAD:protein FMN transferase	LV475_05775, FAD:protein FMN transferase	FAZ79_04560, FAD:protein FMN transferase	GM160_RS00865, FAD:protein FMN transferase	D5687_09045, FAD:protein FMN transferase	S21_06875, FAD:protein FMN transferase			K03734	apbE; FAD:protein FMN transferase [EC:2.7.1.180]
		core genome	B1-1_09245, Glutathione synthetase	LV476_09255, glutathione synthase	AWR35_01970, glutathione synthetase	AUR63_01970, glutathione synthetase	R3_05775, Glutathione synthetase	LV475_05780, glutathione synthase	FAZ79_04555, glutathione synthase	GM160_RS00870, glutathione synthase	D5687_09040, glutathione synthase	S21_06870, Glutathione synthetase			K01920	gshB; glutathione synthase [EC:6.3.2.3]
		core genome	B1-1_09250, Glutamate--cysteine ligase	LV476_09260, glutamate--cysteine ligase	AWR35_01975, glutamate--cysteine ligase	AUR63_01975, glutamate--cysteine ligase	R3_05780, Glutamate--cysteine ligase	LV475_05785, glutamate--cysteine ligase	FAZ79_04550, glutamate--cysteine ligase	GM160_RS00875, glutamate--cysteine ligase	D5687_09035, glutamate--cysteine ligase	S21_06865, Glutamate--cysteine ligase			K01919	gshA; glutamate--cysteine ligase [EC:6.3.2.2]
pili (T4aP)		core genome	B1-1_09260, Two-component system response regulator	LV476_09270, response regulator	AWR35_01985, two-component system response regulator	AUR63_01985, two-component system response regulator	R3_05790, Two-component system response regulator	LV475_05795, response regulator	FAZ79_04540, response regulator	GM160_RS00885, response regulator	D5687_02230, response regulator	S21_06855, Response regulatory domain-containing protein			K02658	pilH; twitching motility two-component system response regulator PilH
pili (T4aP)		core genome	B1-1_09265, CheW-like domain-containing protein	LV476_09275, chemotaxis protein CheW	AWR35_01990, hypothetical protein	AUR63_01990, hypothetical protein	R3_05795, CheW-like domain-containing protein	LV475_05800, chemotaxis protein CheW	FAZ79_04535, hypothetical protein	GM160_RS00890, chemotaxis protein CheW	D5687_02225, hypothetical protein	S21_06850, CheW-like domain-containing protein			K02659	pilI; twitching motility protein PilI
pili (T4aP)		core genome	B1-1_09270, Methyl-accepting chemotaxis protein (MCP) signalling domain-containing protein	LV476_09280, methyl-accepting chemotaxis protein	AWR35_01995, hypothetical protein	AUR63_01995, hypothetical protein	R3_05800, Methyl-accepting chemotaxis protein (MCP) signalling domain-containing protein	LV475_05805, methyl-accepting chemotaxis protein	FAZ79_04530, chemotaxis protein	GM160_RS00895, methyl-accepting chemotaxis protein	D5687_02220, chemotaxis protein	S21_06845, hypothetical protein			K02660	pilJ; twitching motility protein PilJ
		core genome	B1-1_09275, Histidine kinase	LV476_09285, Hpt domain-containing protein	AWR35_02000, hypothetical protein	AUR63_02000, hypothetical protein	R3_05805, Histidine kinase	LV475_05810, Hpt domain-containing protein	FAZ79_04525, hypothetical protein	GM160_RS00900, Hpt domain-containing protein	D5687_02215, response regulator	S21_06840, Histidine kinase			K06596	chpA; chemosensory pili system protein ChpA (sensor histidine kinase/response regulator)
		core genome	B1-1_09280, CheW-like domain-containing protein	LV476_09290, chemotaxis protein CheW	AWR35_02005, hypothetical protein	AUR63_02005, hypothetical protein	R3_05810, CheW-like domain-containing protein	LV475_05815, chemotaxis protein CheW	FAZ79_04515, hypothetical protein	GM160_RS00905, chemotaxis protein CheW	D5687_02210, hypothetical protein	S21_06835, CheW-like domain-containing protein			K06598	chpC; chemosensory pili system protein ChpC
		core genome	B1-1_09285, hypothetical protein	LV476_09295, hypothetical protein	AWR35_02010, hypothetical protein	AUR63_02010, hypothetical protein	R3_05815, hypothetical protein	LV475_05820, hypothetical protein	FAZ79_04510, hypothetical protein	GM160_RS00910, hypothetical protein	D5687_02205, hypothetical protein	S21_06830, hypothetical protein
		core genome	B1-1_09295, ADP-ribose diphosphatase	LV476_09305, ADP compounds hydrolase NudE	AWR35_02020, ADP-ribose diphosphatase	AUR63_02020, ADP-ribose diphosphatase	R3_05825, ADP compounds hydrolase NudE	LV475_05830, ADP compounds hydrolase NudE	FAZ79_04500, ADP compounds hydrolase NudE	GM160_RS00920, ADP compounds hydrolase NudE	D5687_02195, ADP compounds hydrolase NudE	S21_08360, Nudix hydrolase domain-containing protein			K08312	nudE; ADP-ribose diphosphatase [EC:3.6.1.-]
		core genome	B1-1_09300, 3(2),5-bisphosphate nucleotidase CysQ	LV476_09310, 3(2),5-bisphosphate nucleotidase CysQ	AWR35_02025, 3(2),5-bisphosphate nucleotidase CysQ	AUR63_02025, 3(2),5-bisphosphate nucleotidase CysQ	R3_05830, 3(2),5-bisphosphate nucleotidase CysQ	LV475_05835, 3(2),5-bisphosphate nucleotidase CysQ	FAZ79_04495, 3(2),5-bisphosphate nucleotidase CysQ	GM160_RS00925, 3(2),5-bisphosphate nucleotidase CysQ	D5687_02190, 3(2),5-bisphosphate nucleotidase	S21_08355, 3(2),5-bisphosphate nucleotidase CysQ			K01082	cysQ, MET22, BPNT1; 3'(2'), 5'-bisphosphate nucleotidase [EC:3.1.3.7]
		core genome	B1-1_09315, DUF4124 domain-containing protein	LV476_09325, DUF4124 domain-containing protein	AWR35_02040, hypothetical protein	AUR63_02040, hypothetical protein	R3_05840, DUF4124 domain-containing protein	LV475_05845, DUF4124 domain-containing protein	FAZ79_04485, DUF4124 domain-containing protein	GM160_RS00935, DUF4124 domain-containing protein	D5687_02180, DUF4124 domain-containing protein	S21_08340, DUF4124 domain-containing protein
		core genome	B1-1_09330, DsbD-2 domain-containing protein	LV476_09340, sulfite exporter TauE/SafE family protein	AWR35_02050, hypothetical protein	AUR63_02050, hypothetical protein	R3_05850, DsbD-2 domain-containing protein	LV475_05855, sulfite exporter TauE/SafE family protein	FAZ79_04475, sulfite exporter TauE/SafE family protein	GM160_RS00945, sulfite exporter TauE/SafE family protein	D5687_02170, sulfite exporter TauE/SafE family protein	S21_07640, DsbD-2 domain-containing protein			K09792	K09792; uncharacterized protein
		core genome	B1-1_09335, hypothetical protein	LV476_09345, acylphosphatase	AWR35_02055, acylphosphatase	AUR63_02055, acylphosphatase	R3_05855, Acylphosphatase	LV475_05860, acylphosphatase	FAZ79_04470, acylphosphatase	GM160_RS00950, acylphosphatase	D5687_02165, acylphosphatase	S21_07645, Acylphosphatase			K01512	acyP; acylphosphatase [EC:3.6.1.7]
		core genome	B1-1_09340, hypothetical protein	LV476_09350, hypothetical protein	AWR35_02060, hypothetical protein	AUR63_02060, hypothetical protein	R3_05860, hypothetical protein	LV475_05865, hypothetical protein	FAZ79_04465, hypothetical protein	GM160_RS00955, hypothetical protein	D5687_02160, hypothetical protein	S21_07650, hypothetical protein
		core genome	B1-1_09345, DUF2892 domain-containing protein	LV476_09355, DUF2892 domain-containing protein	AWR35_02065, hypothetical protein	AUR63_02065, hypothetical protein	R3_05865, DUF2892 domain-containing protein	LV475_05870, DUF2892 domain-containing protein	FAZ79_04460, DUF2892 domain-containing protein	GM160_RS00960, DUF2892 domain-containing protein	D5687_02155, DUF2892 domain-containing protein	S21_07655, DUF2892 domain-containing protein
		core genome	B1-1_09355, Cell division protein FtsX	LV476_09365, lipoprotein-releasing ABC transporter permease subunit	AWR35_02075, cell division protein FtsX	AUR63_02075, cell division protein FtsX	R3_05875, Lipoprotein-releasing ABC transporter permease subunit	LV475_05880, lipoprotein-releasing ABC transporter permease subunit	FAZ79_04450, lipoprotein-releasing ABC transporter permease subunit	GM160_RS00970, lipoprotein-releasing ABC transporter permease subunit	D5687_02145, lipoprotein-releasing ABC transporter permease subunit	S21_07665, Cell division protein FtsX			K09808	lolC_E; lipoprotein-releasing system permease protein			ABC	The ATP-binding Cassette (ABC) Superfamily	membrane	lipoprotein releasing	org
		core genome	B1-1_09360, Lipoprotein-releasing system ATP-binding protein LolD	LV476_09370, ATP-binding cassette domain-containing protein	AWR35_02080, hypothetical protein	AUR63_02080, hypothetical protein	R3_05880, Lipoprotein-releasing system ATP-binding protein LolD	LV475_05885, ATP-binding cassette domain-containing protein	FAZ79_04445, ATP-binding cassette domain-containing protein	GM160_RS00975, ATP-binding cassette domain-containing protein	D5687_02140, lipoprotein-releasing ABC transporter ATP-binding protein LolD	S21_07670, Lipoprotein-releasing system ATP-binding protein LolD			K09810	lolD; lipoprotein-releasing system ATP-binding protein [EC:7.6.2.-]			ABC	The ATP-binding Cassette (ABC) Superfamily	binding	lipoprotein	org
		core genome	B1-1_09365, (2Fe-2S)-binding protein	LV476_09375, (2Fe-2S)-binding protein	AWR35_02085, (2Fe-2S)-binding protein	AUR63_02085, (2Fe-2S)-binding protein	R3_05885, 2Fe-2S iron-sulfur cluster binding domain-containing protein	LV475_05890, (2Fe-2S)-binding protein	FAZ79_04440, (2Fe-2S)-binding protein	GM160_RS00980, (2Fe-2S)-binding protein	D5687_02135, (2Fe-2S)-binding protein	S21_07675, Aldehyde oxidase / xanthine dehydrogenase family FeS subunit			K07302	iorA; isoquinoline 1-oxidoreductase subunit alpha [EC:1.3.99.16]
		core genome	B1-1_09370, Ald-Xan-dh-C domain-containing protein	LV476_09380, xanthine dehydrogenase family protein molybdopterin-binding subunit	AWR35_02090, hypothetical protein	AUR63_02090, hypothetical protein	R3_05890, Molybdopterin-dependent oxidoreductase	LV475_05895, xanthine dehydrogenase family protein molybdopterin-binding subunit	FAZ79_04435, xanthine dehydrogenase family protein molybdopterin-binding subunit	GM160_RS00985, xanthine dehydrogenase family protein molybdopterin-binding subunit	D5687_02130, xanthine dehydrogenase family protein molybdopterin-binding subunit	S21_07680, Molybdopterin-dependent oxidoreductase			K07303	iorB; isoquinoline 1-oxidoreductase subunit beta [EC:1.3.99.16]
		core genome	B1-1_09375, hypothetical protein	LV476_09385, XdhC family protein	AWR35_02095, hypothetical protein	AUR63_02095, hypothetical protein	R3_05895, hypothetical protein	LV475_05900, XdhC family protein	FAZ79_04430, XdhC family protein	GM160_RS00990, XdhC family protein	D5687_02125, XdhC family protein	S21_09560, hypothetical protein			K07402	xdhC; xanthine dehydrogenase accessory factor
		core genome	B1-1_09385, Alkaline invertase	LV476_09395, glycoside hydrolase 100 family protein	AWR35_02105, alkaline invertase	AUR63_02105, alkaline invertase	R3_05905, Alkaline invertase	LV475_05910, glycoside hydrolase 100 family protein	FAZ79_10875, alkaline invertase	GM160_RS01000, glycoside hydrolase 100 family protein	D5687_02115, alkaline invertase	S21_08795, Alkaline invertase
		core genome	B1-1_09390, Sucrose-phosphate synthase	LV476_09400, glycosyltransferase	AWR35_02110, hypothetical protein	AUR63_02110, hypothetical protein	R3_05910, Sucrose-phosphate synthase	LV475_05915, glycosyltransferase	FAZ79_10880, glycosyltransferase	GM160_RS01005, glycosyltransferase	D5687_02110, glycosyltransferase	S21_08790, Sucrose-phosphate synthase			K00696	E2.4.1.14; sucrose-phosphate synthase [EC:2.4.1.14]
		core genome	B1-1_09395, HAD-IIB family hydrolase	LV476_09405, HAD-IIB family hydrolase	AWR35_02115, haloacid dehalogenase	AUR63_02115, haloacid dehalogenase	R3_05915, HAD-IIB family hydrolase	LV475_05920, HAD-IIB family hydrolase	FAZ79_10885, HAD-IIB family hydrolase	GM160_RS01010, HAD-IIB family hydrolase	D5687_02105, HAD-IIB family hydrolase	S21_03050, Mannosylfructose-phosphate phosphatase
		core genome	B1-1_09400, hypothetical protein	LV476_09410, zinc-dependent peptidase	AWR35_02120, hypothetical protein	AUR63_02120, hypothetical protein	R3_05920, Zinc-dependent peptidase	LV475_05925, zinc-dependent peptidase	FAZ79_10890, zinc-dependent peptidase	GM160_RS01015, zinc-dependent peptidase	D5687_02100, hypothetical protein	S21_05140, hypothetical protein			K09933	mtfA; MtfA peptidase
		core genome	B1-1_09405, Bacterioferritin	LV476_09415, bacterioferritin	AWR35_02125, bacterioferritin	AUR63_02125, bacterioferritin	R3_05925, Bacterioferritin	LV475_05930, bacterioferritin	FAZ79_10895, bacterioferritin	GM160_RS01020, bacterioferritin	D5687_02095, bacterioferritin	S21_05135, Bacterioferritin			K03594	bfr; bacterioferritin [EC:1.16.3.1]
		core genome	B1-1_09410, AB hydrolase-1 domain-containing protein	LV476_09420, alpha/beta hydrolase	AWR35_02130, hypothetical protein	AUR63_02130, hypothetical protein	R3_05930, Alpha/beta fold hydrolase	LV475_05935, alpha/beta hydrolase	FAZ79_11200, alpha/beta hydrolase	GM160_RS01030, alpha/beta fold hydrolase	D5687_02090, alpha/beta hydrolase	S21_05130, AB hydrolase-1 domain-containing protein
		core genome	B1-1_09415, VIT family	LV476_09425, VIT1/CCC1 transporter family protein	AWR35_02135, hypothetical protein	AUR63_02135, hypothetical protein	R3_05935, VIT family protein	LV475_05940, VIT1/CCC1 transporter family protein	FAZ79_11195, VIT family protein	GM160_RS01035, VIT1/CCC1 transporter family protein	D5687_02085, VIT family protein	S21_05125, VIT family protein			K22736	VIT; vacuolar iron transporter family protein			VIT	The Vacuolar Iron Transporter (VIT) Family		vacuolar iron uptake transporter homolog	inorganic
		core genome	B1-1_09420, TGS domain-containing protein	LV476_09430, TGS domain-containing protein	AWR35_02140, hypothetical protein	AUR63_02140, hypothetical protein	R3_05940, Bifunctional (P)ppGpp synthetase/guanosine-3,5-bis(Diphosphate) 3-pyrophosphohydrolase	LV475_05945, TGS domain-containing protein	FAZ79_11190, bifunctional (p)ppGpp synthetase/guanosine-3,5-bis(diphosphate) 3-pyrophosphohydrolase	GM160_RS01040, TGS domain-containing protein	D5687_02080, bifunctional (p)ppGpp synthetase/guanosine-3,5-bis(diphosphate) 3-pyrophosphohydrolase	S21_05120, TGS domain-containing protein			K00951	relA; GTP pyrophosphokinase [EC:2.7.6.5]
		core genome	B1-1_09425, Glyco-trans-4-like-N domain-containing protein	LV476_09435, glycosyltransferase	AWR35_02145, hypothetical protein	AUR63_02145, hypothetical protein	R3_05945, Glycosyltransferase	LV475_05950, glycosyltransferase	FAZ79_10930, glycosyltransferase family 1 protein	GM160_RS01045, glycosyltransferase	D5687_02075, glycosyltransferase family 1 protein	S21_05115, Glyco-trans-4-like-N domain-containing protein			K14335	pimC; alpha-1,6-mannosyltransferase [EC:2.4.1.-]
		core genome	B1-1_09430, Molybdenum import ATP-binding protein ModC	LV476_09440, molybdenum ABC transporter ATP-binding protein	AWR35_02160, molybdenum ABC transporter ATP-binding protein	AUR63_02160, molybdenum ABC transporter ATP-binding protein	R3_05950, Molybdenum ABC transporter ATP-binding protein	LV475_05955, molybdenum ABC transporter ATP-binding protein	FAZ79_10925, ATP-binding cassette domain-containing protein	GM160_RS01050, molybdenum ABC transporter ATP-binding protein	D5687_02070, molybdenum ABC transporter ATP-binding protein	S21_05080, Molybdenum ABC transporter ATP-binding protein			K02017	modC; molybdate transport system ATP-binding protein [EC:7.3.2.5]			ABC	The ATP-binding Cassette (ABC) Superfamily	binding	molybdate	inorganic
		core genome	B1-1_09435, Molybdenum transport system permease	LV476_09445, molybdate ABC transporter permease subunit	AWR35_02165, molybdenum ABC transporter permease	AUR63_02165, molybdenum ABC transporter permease	R3_05955, Molybdenum transport system permease	LV475_05960, molybdate ABC transporter permease subunit	FAZ79_10920, molybdate ABC transporter permease subunit	GM160_RS01055, molybdate ABC transporter permease subunit	D5687_02065, molybdate ABC transporter permease subunit	S21_05075, Molybdenum transport system permease			K02018	modB; molybdate transport system permease protein			ABC	The ATP-binding Cassette (ABC) Superfamily	membrane	molybdate	inorganic
		core genome	B1-1_09440, Bacterial extracellular solute-binding protein	LV476_09450, molybdate ABC transporter substrate-binding protein	AWR35_02170, molybdenum ABC transporter substrate-binding protein	AUR63_02170, hypothetical protein	R3_05960, Molybdate ABC transporter substrate-binding protein	LV475_05965, molybdate ABC transporter substrate-binding protein	FAZ79_10915, molybdate ABC transporter substrate-binding protein	GM160_RS01060, molybdate ABC transporter substrate-binding protein	D5687_02060, molybdate ABC transporter substrate-binding protein	S21_05070, Molybdate ABC transporter substrate-binding protein			K02020	modA; molybdate transport system substrate-binding protein			ABC	The ATP-binding Cassette (ABC) Superfamily	binding	mobybdenate	inorganic
		core genome	B1-1_09445, ModE family transcriptional regulator	LV476_09455, TOBE domain-containing protein	AWR35_02175, hypothetical protein	AUR63_02175, hypothetical protein	R3_05965, LysR family transcriptional regulator	LV475_05970, TOBE domain-containing protein	FAZ79_10910, LysR family transcriptional regulator	GM160_RS01065, TOBE domain-containing protein	D5687_02055, LysR family transcriptional regulator	S21_05065, LysR family transcriptional regulator			K02019	modE; molybdate transport system regulatory protein
		core genome	B1-1_09450, Deoxyribodipyrimidine photolyase	LV476_09460, DNA photolyase family protein	AWR35_02180, deoxyribodipyrimidine photolyase	AUR63_02180, deoxyribodipyrimidine photolyase	R3_05970, Deoxyribodipyrimidine photo-lyase	LV475_05975, DNA photolyase family protein	FAZ79_10905, deoxyribodipyrimidine photo-lyase	GM160_RS01070, DNA photolyase family protein	D5687_02050, deoxyribodipyrimidine photo-lyase	S21_05060, Deoxyribodipyrimidine photolyase family protein			K01669	phrB; deoxyribodipyrimidine photo-lyase [EC:4.1.99.3]
		core genome	B1-1_09455, HlyD-D23 domain-containing protein	LV476_09465, efflux RND transporter periplasmic adaptor subunit	AWR35_02185, hypothetical protein	AUR63_02185, hypothetical protein	R3_05975, HlyD-D23 domain-containing protein	LV475_05980, efflux RND transporter periplasmic adaptor subunit	FAZ79_10195, HlyD family efflux transporter periplasmic adaptor subunit	GM160_RS01075, efflux RND transporter periplasmic adaptor subunit	D5687_02045, efflux RND transporter periplasmic adaptor subunit	S21_05055, HlyD-D23 domain-containing protein			K18302	mexJ; membrane fusion protein, multidrug efflux system
		core genome	B1-1_09460, Multidrug transporter	LV476_09470, efflux RND transporter permease subunit	AWR35_02190, multidrug transporter	AUR63_02190, multidrug transporter	R3_05980, MMPL family transporter	LV475_05985, efflux RND transporter permease subunit	FAZ79_10190, efflux RND transporter permease subunit	GM160_RS01080, efflux RND transporter permease subunit	D5687_02040, efflux RND transporter permease subunit	S21_05050, Acriflavin resistance protein							RND	The Resistance-Nodulation-Cell Division (RND) Superfamily	HAE1	multidrug/solvent efflux (HAE1 subfamily)	org
		core genome	B1-1_09465, Phosphate-binding protein	LV476_09475, PstS family phosphate ABC transporter substrate-binding protein	AWR35_02195, phosphate-binding protein	AUR63_02195, phosphate-binding protein	R3_05985, Phosphate-binding protein	LV475_05990, PstS family phosphate ABC transporter substrate-binding protein	FAZ79_10185, PstS family phosphate ABC transporter substrate-binding protein	GM160_RS01085, PstS family phosphate ABC transporter substrate-binding protein	D5687_02035, PstS family phosphate ABC transporter substrate-binding protein	S21_05045, PBP-domain domain-containing protein			K02040	pstS; phosphate transport system substrate-binding protein
		core genome	B1-1_09470, Phosphate transport system permease protein	LV476_09480, phosphate ABC transporter permease subunit PstC	AWR35_02200, phosphate ABC transporter permease	AUR63_02200, phosphate ABC transporter permease	R3_05990, Phosphate transport system permease protein	LV475_05995, phosphate ABC transporter permease subunit PstC	FAZ79_10180, phosphate ABC transporter permease subunit PstC	GM160_RS01090, phosphate ABC transporter permease subunit PstC	D5687_02030, phosphate ABC transporter permease subunit PstC	S21_05040, Phosphate transport system permease protein			K02037	pstC; phosphate transport system permease protein			ABC	The ATP-binding Cassette (ABC) Superfamily	membrane	phosphate	inorganic
		core genome	B1-1_09475, Phosphate transport system permease protein PstA	LV476_09485, phosphate ABC transporter permease PstA	AWR35_02205, phosphate ABC transporter permease	AUR63_02205, phosphate ABC transporter permease	R3_05995, Phosphate transport system permease protein PstA	LV475_06000, phosphate ABC transporter permease PstA	FAZ79_10175, phosphate ABC transporter permease PstA	GM160_RS01095, phosphate ABC transporter permease PstA	D5687_02025, phosphate ABC transporter permease PstA	S21_05035, Phosphate transport system permease protein PstA			K02038	pstA; phosphate transport system permease protein			ABC	The ATP-binding Cassette (ABC) Superfamily	membrane	phosphate	inorganic
		core genome	B1-1_09480, Phosphate import ATP-binding protein PstB	LV476_09490, phosphate ABC transporter ATP-binding protein PstB	AWR35_02210, phosphate ABC transporter ATP-binding protein	AUR63_02210, phosphate ABC transporter ATP-binding protein	R3_06000, Phosphate import ATP-binding protein PstB	LV475_06005, phosphate ABC transporter ATP-binding protein PstB	FAZ79_10170, phosphate ABC transporter ATP-binding protein	GM160_RS01100, phosphate ABC transporter ATP-binding protein PstB	D5687_02020, phosphate ABC transporter ATP-binding protein	S21_05030, Phosphate import ATP-binding protein PstB			K02036	pstB; phosphate transport system ATP-binding protein [EC:7.3.2.1]			ABC	The ATP-binding Cassette (ABC) Superfamily	binding	phosphate	inorganic
FBP		core genome	B1-1_09485, Fructose-1,6-bisphosphatase class 1	LV476_09495, class 1 fructose-bisphosphatase	AWR35_02215, fructose-bisphosphatase	AUR63_02215, fructose 1,6-bisphosphatase	R3_06005, Fructose-1,6-bisphosphatase class 1	LV475_06010, class 1 fructose-bisphosphatase	FAZ79_10165, class 1 fructose-bisphosphatase	GM160_RS01105, class 1 fructose-bisphosphatase	D5687_02015, class 1 fructose-bisphosphatase	S21_05025, Fructose-1,6-bisphosphatase class 1			K03841	FBP, fbp; fructose-1,6-bisphosphatase I [EC:3.1.3.11]
		core genome	B1-1_09490, PilZ domain-containing protein	LV476_09500, PilZ domain-containing protein	AWR35_02220, hypothetical protein	AUR63_02220, hypothetical protein	R3_06010, PilZ domain-containing protein	LV475_06015, PilZ domain-containing protein	FAZ79_10160, hypothetical protein	GM160_RS01110, PilZ domain-containing protein	D5687_02010, hypothetical protein	S21_05020, PilZ domain-containing protein			K21087	ycgR; flagellar brake protein
		core genome	B1-1_09495, AMPK1-CBM domain-containing protein	LV476_09505, isoamylase early set domain-containing protein	AWR35_02225, hypothetical protein	AUR63_02225, hypothetical protein	R3_06015, Glycoside hydrolase	LV475_06020, isoamylase early set domain-containing protein	FAZ79_10155, glycoside hydrolase	GM160_RS01115, isoamylase early set domain-containing protein	D5687_02005, glycoside hydrolase	S21_05015, AMPK1-CBM domain-containing protein
		core genome	B1-1_09500, hypothetical protein	LV476_09510, hypothetical protein	AWR35_02230, hypothetical protein	AUR63_02230, hypothetical protein	R3_06020, hypothetical protein	LV475_06025, hypothetical protein	FAZ79_10150, hypothetical protein	GM160_RS01120, hypothetical protein	D5687_02000, hypothetical protein	S21_05010, hypothetical protein
		core genome	B1-1_09505, Molybdopterin synthase sulfur carrier subunit	LV476_09515, MoaD/ThiS family protein	AWR35_02235, molybdopterin synthase sulfur carrier subunit	AUR63_02235, molybdopterin synthase sulfur carrier subunit	R3_06025, Molybdopterin synthase sulfur carrier subunit	LV475_06030, MoaD/ThiS family protein	FAZ79_10145, MoaD/ThiS family protein	GM160_RS01125, MoaD/ThiS family protein	D5687_01995, MoaD/ThiS family protein	S21_05005, Molybdopterin synthase sulfur carrier subunit			K03636	moaD, cysO; sulfur-carrier protein
		core genome	B1-1_09510, AsmA family protein	LV476_09520, AsmA family protein	AWR35_02240, hypothetical protein	AUR63_02240, hypothetical protein	R3_06030, AsmA family protein	LV475_06035, AsmA family protein	FAZ79_10140, AsmA family protein	GM160_RS01130, AsmA family protein	D5687_01990, AsmA family protein	S21_05000, AsmA family protein			K07289	asmA; AsmA protein
		core genome	B1-1_09515, Adenine DNA glycosylase	LV476_09525, A/G-specific adenine glycosylase	AWR35_02245, A/G-specific adenine glycosylase	AUR63_02245, A/G-specific adenine glycosylase	R3_06035, Adenine DNA glycosylase	LV475_06040, A/G-specific adenine glycosylase	FAZ79_10135, A/G-specific adenine glycosylase	GM160_RS01135, A/G-specific adenine glycosylase	D5687_01985, A/G-specific adenine glycosylase	S21_04995, Adenine DNA glycosylase			K03575	mutY; A/G-specific adenine glycosylase [EC:3.2.2.31]
		core genome	B1-1_09520, putative Fe(2+)-trafficking protein	LV476_09530, oxidative damage protection protein	AWR35_02250, Fe(2+)-trafficking protein	AUR63_02250, Fe(2+)-trafficking protein	R3_06040, putative Fe(2+)-trafficking protein	LV475_06045, oxidative damage protection protein	FAZ79_10130, oxidative damage protection protein	GM160_RS01140, oxidative damage protection protein	D5687_01980, oxidative damage protection protein	S21_04990, putative Fe(2+)-trafficking protein
		core genome	B1-1_09525, Haloacid dehalogenase-like hydrolase	LV476_09535, HAD-IA family hydrolase	AWR35_02255, hypothetical protein	AUR63_02255, hypothetical protein	R3_06045, HAD-IA family hydrolase	LV475_06050, HAD-IA family hydrolase	FAZ79_10125, HAD family hydrolase	GM160_RS01145, HAD-IA family hydrolase	D5687_01975, HAD family hydrolase	S21_04985, HAD-IA family hydrolase			K20881	yrfG; 5'-nucleotidase [EC:3.1.3.5]
		core genome	B1-1_09530, Putative sulfur carrier protein involved in thiamine biosynthesis	LV476_09540, sulfur carrier protein ThiS	AWR35_02260, thiamine biosynthesis protein ThiS	AUR63_02260, thiamine biosynthesis protein ThiS	R3_06050, Sulfur carrier protein ThiS	LV475_06055, sulfur carrier protein ThiS	FAZ79_10120, sulfur carrier protein ThiS	GM160_RS01150, sulfur carrier protein ThiS	D5687_01970, sulfur carrier protein ThiS	S21_04980, Putative sulfur carrier protein involved in thiamine biosynthesis			K03154	thiS; sulfur carrier protein
		core genome	B1-1_09535, Gamma-glutamyltransferase	LV476_09545, gamma-glutamyltransferase	AWR35_02265, gamma-glutamyltransferase	AUR63_02265, gamma-glutamyltransferase	R3_06055, Gamma-glutamyltransferase	LV475_06060, gamma-glutamyltransferase	FAZ79_10115, gamma-glutamyltransferase	GM160_RS01155, gamma-glutamyltransferase	D5687_01965, gamma-glutamyltransferase	S21_04975, Gamma-glutamyltranspeptidase			K00681	ggt; gamma-glutamyltranspeptidase / glutathione hydrolase [EC:2.3.2.2 3.4.19.13]
		core genome	B1-1_09540, hypothetical protein	LV476_09550, hypothetical protein	AWR35_02270, hypothetical protein	AUR63_02270, hypothetical protein	R3_06060, hypothetical protein	LV475_06065, hypothetical protein	FAZ79_10110, hypothetical protein	GM160_RS01160, hypothetical protein	D5687_01960, hypothetical protein	S21_04970, hypothetical protein
		core genome	B1-1_09545, FAD-binding FR-type domain-containing protein	LV476_09555, FAD-binding oxidoreductase	AWR35_02275, hypothetical protein	AUR63_02275, hypothetical protein	R3_06065, Flavodoxin reductase	LV475_06070, FAD-binding oxidoreductase	FAZ79_10810, flavodoxin reductase	GM160_RS01165, FAD-binding oxidoreductase	D5687_01955, flavodoxin reductase	S21_04965, FAD-binding FR-type domain-containing protein
RPE		core genome	B1-1_09550, Ribulose-phosphate 3-epimerase	LV476_09560, ribulose-phosphate 3-epimerase	AWR35_02280, ribulose phosphate epimerase	AUR63_02280, ribulose phosphate epimerase	R3_06070, Ribulose-phosphate 3-epimerase	LV475_06075, ribulose-phosphate 3-epimerase	FAZ79_10815, ribulose-phosphate 3-epimerase	GM160_RS01170, ribulose-phosphate 3-epimerase	D5687_01950, ribulose-phosphate 3-epimerase	S21_09130, Ribulose-phosphate 3-epimerase			K01783	rpe, RPE; ribulose-phosphate 3-epimerase [EC:5.1.3.1]
		core genome	B1-1_09555, Phosphoglycolate phosphatase	LV476_09565, phosphoglycolate phosphatase	AWR35_02285, phosphoglycolate phosphatase	AUR63_02285, phosphoglycolate phosphatase	R3_06075, Phosphoglycolate phosphatase	LV475_06080, phosphoglycolate phosphatase	FAZ79_10820, phosphoglycolate phosphatase	GM160_RS01175, phosphoglycolate phosphatase	D5687_01945, phosphoglycolate phosphatase	S21_09125, Phosphoglycolate phosphatase			K01091	gph; phosphoglycolate phosphatase [EC:3.1.3.18]
		core genome	B1-1_09560, Anthranilate synthase component 1	LV476_09570, anthranilate synthase component I	AWR35_02290, anthranilate synthase	AUR63_02290, anthranilate synthase	R3_06080, Anthranilate synthase component 1	LV475_06085, anthranilate synthase component I	FAZ79_10825, anthranilate synthase component I	GM160_RS01180, anthranilate synthase component I	D5687_01940, anthranilate synthase component I	S21_09120, Anthranilate synthase component 1			K01657	trpE; anthranilate synthase component I [EC:4.1.3.27]
		core genome	B1-1_09575, Ribosomal RNA large subunit methyltransferase M	LV476_09580, 23S rRNA (cytidine(2498)-2-O)-methyltransferase RlmM	AWR35_02305, hypothetical protein	AUR63_02305, hypothetical protein	R3_06105, Ribosomal RNA large subunit methyltransferase M	LV475_06110, 23S rRNA (cytidine(2498)-2-O)-methyltransferase RlmM	FAZ79_10840, 23S rRNA (cytidine(2498)-2-O)-methyltransferase RlmM	GM160_RS01220, 23S rRNA (cytidine(2498)-2-O)-methyltransferase RlmM	D5687_01910, 23S rRNA (cytidine(2498)-2-O)-methyltransferase RlmM	S21_06930, Ribosomal RNA large subunit methyltransferase M			K06968	rlmM; 23S rRNA (cytidine2498-2'-O)-methyltransferase [EC:2.1.1.186]
		core genome	B1-1_09595, Polyphosphate kinase 2	LV476_09600, polyphosphate:AMP phosphotransferase	AWR35_02320, polyphosphate kinase 2	AUR63_02320, polyphosphate kinase 2	R3_06130, Polyphosphate:AMP phosphotransferase	LV475_06135, polyphosphate:AMP phosphotransferase	FAZ79_10860, polyphosphate:AMP phosphotransferase	GM160_RS01240, polyphosphate:AMP phosphotransferase	D5687_01895, polyphosphate:AMP phosphotransferase	S21_06950, Polyphosphate:AMP phosphotransferase			K23753	ppk2, pap; AMP-polyphosphate phosphotransferase [EC:2.7.4.33]
		core genome	B1-1_09600, hypothetical protein	LV476_09605, DUF255 domain-containing protein	AWR35_02325, hypothetical protein	AUR63_02325, hypothetical protein	R3_06135, Thioredoxin domain-containing protein	LV475_06140, DUF255 domain-containing protein	FAZ79_10865, thioredoxin domain-containing protein	GM160_RS01245, DUF255 domain-containing protein	D5687_01890, DUF255 domain-containing protein	S21_06955, hypothetical protein			K06888	K06888; uncharacterized protein
		core genome	B1-1_09605, Biotin synthase	LV476_09610, biotin synthase BioB	AWR35_02330, biotin synthase	AUR63_02330, biotin synthase	R3_06140, Biotin synthase	LV475_06145, biotin synthase BioB	FAZ79_11025, biotin synthase BioB	GM160_RS01250, biotin synthase BioB	D5687_01885, biotin synthase BioB	S21_06960, Biotin synthase			K01012	bioB; biotin synthase [EC:2.8.1.6]
		core genome	B1-1_09610, hypothetical protein	LV476_09615, hypothetical protein	AWR35_02335, hypothetical protein	AUR63_02335, hypothetical protein	R3_06145, hypothetical protein	LV475_06150, hypothetical protein	FAZ79_11020, hypothetical protein	GM160_RS01255, hypothetical protein	D5687_01880, hypothetical protein	S21_06965, hypothetical protein
		core genome	B1-1_09615, hypothetical protein	LV476_09620, ComF family protein	AWR35_02340, hypothetical protein	AUR63_02340, hypothetical protein	R3_06150, ComF family protein	LV475_06155, double zinc ribbon domain-containing protein	FAZ79_11015, ComF family protein	GM160_RS01260, ComF family protein	D5687_01875, ComF family protein	S21_06970, hypothetical protein
		core genome	B1-1_09620, 50S ribosomal protein L31	LV476_09625, type B 50S ribosomal protein L31	AWR35_02345, 50S ribosomal protein L31	AUR63_02345, 50S ribosomal protein L31 type B	R3_06155, 50S ribosomal protein L31	LV475_06160, type B 50S ribosomal protein L31	FAZ79_11010, type B 50S ribosomal protein L31	GM160_RS01265, type B 50S ribosomal protein L31	D5687_01870, type B 50S ribosomal protein L31	S21_06975, 50S ribosomal protein L31			K02909	RP-L31, rpmE; large subunit ribosomal protein L31
		core genome	B1-1_09625, TNase-like domain-containing protein	LV476_09630, thermonuclease family protein	AWR35_02350, hypothetical protein	AUR63_02350, hypothetical protein	R3_06160, Nuclease	LV475_06165, thermonuclease family protein	FAZ79_11005, nuclease	GM160_RS01270, thermonuclease family protein	D5687_01865, hypothetical protein	S21_06980, TNase-like domain-containing protein			K01174	nuc; micrococcal nuclease [EC:3.1.31.1]
		core genome	B1-1_09630, Oxygen-dependent coproporphyrinogen-III oxidase	LV476_09635, oxygen-dependent coproporphyrinogen oxidase	AWR35_02355, coproporphyrinogen III oxidase	AUR63_02355, coproporphyrinogen III oxidase	R3_06165, Oxygen-dependent coproporphyrinogen-III oxidase	LV475_06170, oxygen-dependent coproporphyrinogen oxidase	FAZ79_11000, oxygen-dependent coproporphyrinogen oxidase	GM160_RS01275, oxygen-dependent coproporphyrinogen oxidase	D5687_01860, oxygen-dependent coproporphyrinogen oxidase	S21_06985, Oxygen-dependent coproporphyrinogen-III oxidase			K00228	CPOX, hemF; coproporphyrinogen III oxidase [EC:1.3.3.3]
		core genome	B1-1_09640, DNA topoisomerase 1	LV476_09645, DNA topoisomerase I	AWR35_02365, DNA topoisomerase I	AUR63_02365, DNA topoisomerase I	R3_06175, DNA topoisomerase 1	LV475_06180, DNA topoisomerase I	FAZ79_10795, DNA topoisomerase I	GM160_RS01285, DNA topoisomerase I	D5687_01850, DNA topoisomerase I	S21_08565, DNA topoisomerase 1			K03168	topA; DNA topoisomerase I [EC:5.6.2.1]
		core genome	B1-1_09645, Protein Smg-like protein	LV476_09650, DUF494 domain-containing protein	AWR35_02370, hypothetical protein	AUR63_02370, hypothetical protein	R3_06180, Protein Smg-like protein	LV475_06185, DUF494 domain-containing protein	FAZ79_10790, DUF494 domain-containing protein	GM160_RS01290, DUF494 domain-containing protein	D5687_01845, DUF494 domain-containing protein	S21_08570, Protein Smg-like protein			K03747	smg; Smg protein
		core genome	B1-1_09650, DprA-WH domain-containing protein	LV476_09655, DNA-processing protein DprA	AWR35_02375, DNA processing protein DprA	AUR63_02375, DNA processing protein DprA	R3_06185, DNA-protecting protein DprA	LV475_06190, DNA-processing protein DprA	FAZ79_10785, DNA-protecting protein DprA	GM160_RS01295, DNA-processing protein DprA	D5687_01840, DNA-protecting protein DprA	S21_08575, DNA-protecting protein DprA			K04096	smf; DNA processing protein
		core genome	B1-1_09655, LysM domain-containing protein	LV476_09660, LysM peptidoglycan-binding domain-containing protein	AWR35_02380, hypothetical protein	AUR63_02380, hypothetical protein	R3_06190, LysM peptidoglycan-binding domain-containing protein	LV475_06195, LysM peptidoglycan-binding domain-containing protein	FAZ79_10780, LysM peptidoglycan-binding domain-containing protein	GM160_RS01300, LysM peptidoglycan-binding domain-containing protein	D5687_01835, LysM domain-containing protein	S21_08580, LysM domain-containing protein
		core genome	B1-1_09660, Peptide deformylase	LV476_09665, peptide deformylase	AWR35_02385, peptide deformylase	AUR63_02385, peptide deformylase	R3_06195, Peptide deformylase	LV475_06200, peptide deformylase	FAZ79_10775, peptide deformylase	GM160_RS01305, peptide deformylase	D5687_01830, peptide deformylase	S21_07740, Peptide deformylase			K01462	PDF, def; peptide deformylase [EC:3.5.1.88]
		core genome	B1-1_09665, Methionyl-tRNA formyltransferase	LV476_09670, methionyl-tRNA formyltransferase	AWR35_02390, methionyl-tRNA formyltransferase	AUR63_02390, methionyl-tRNA formyltransferase	R3_06200, Methionyl-tRNA formyltransferase	LV475_06205, methionyl-tRNA formyltransferase	FAZ79_10770, methionyl-tRNA formyltransferase	GM160_RS01310, methionyl-tRNA formyltransferase	D5687_01825, methionyl-tRNA formyltransferase	S21_07745, Methionyl-tRNA formyltransferase			K00604	MTFMT, fmt; methionyl-tRNA formyltransferase [EC:2.1.2.9]
		core genome	B1-1_09670, 16S rRNA m5C967 methyltransferase	LV476_09675, 16S rRNA (cytosine(967)-C(5))-methyltransferase RsmB	AWR35_02395, hypothetical protein	AUR63_02395, hypothetical protein	R3_06205, 16S rRNA m5C967 methyltransferase	LV475_06210, 16S rRNA (cytosine(967)-C(5))-methyltransferase RsmB	FAZ79_10200, 16S rRNA (cytosine(967)-C(5))-methyltransferase RsmB	GM160_RS01315, 16S rRNA (cytosine(967)-C(5))-methyltransferase RsmB	D5687_01820, 16S rRNA (cytosine(967)-C(5))-methyltransferase RsmB	S21_07750, 16S rRNA m5C967 methyltransferase			K03500	rsmB, sun; 16S rRNA (cytosine967-C5)-methyltransferase [EC:2.1.1.176]
		core genome	B1-1_09675, hypothetical protein	LV476_09680, DUF4390 domain-containing protein	AWR35_02400, hypothetical protein	AUR63_02400, hypothetical protein	R3_06210, DUF4390 domain-containing protein	LV475_06215, DUF4390 domain-containing protein	FAZ79_10205, DUF4390 domain-containing protein	GM160_RS01320, DUF4390 domain-containing protein	D5687_01815, DUF4390 domain-containing protein	S21_07755, hypothetical protein
		core genome	B1-1_09680, Histidine kinase	LV476_09685, ATP-binding protein	AWR35_02405, hypothetical protein	AUR63_02405, hypothetical protein	R3_06215, Histidine kinase	LV475_06220, ATP-binding protein	FAZ79_10210, HAMP domain-containing protein	GM160_RS01325, ATP-binding protein	D5687_01810, HAMP domain-containing protein	S21_07760, Histidine kinase							SSS	The Solute:Sodium Symporter (SSS) Family		sodium ion:proline symporter	org
		core genome	B1-1_09685, Transcriptional regulator	LV476_09690, sigma-54 dependent transcriptional regulator	AWR35_02410, transcriptional regulator	AUR63_02410, transcriptional regulator	R3_06220, Transcriptional regulator	LV475_06225, sigma-54 dependent transcriptional regulator	FAZ79_10215, sigma-54-dependent Fis family transcriptional regulator	GM160_RS01330, sigma-54 dependent transcriptional regulator	D5687_01805, sigma-54-dependent Fis family transcriptional regulator	S21_07765, Transcriptional regulator			K13599	ntrX; two-component system, NtrC family, nitrogen regulation response regulator NtrX
		core genome	B1-1_09690, Trk system potassium uptake protein TrkA	LV476_09695, Trk system potassium transporter TrkA	AWR35_02415, potassium transporter peripheral membrane component	AUR63_02415, potassium transporter peripheral membrane component	R3_06225, Trk system potassium uptake protein TrkA	LV475_06230, Trk system potassium transporter TrkA	FAZ79_10220, Trk system potassium transporter TrkA	GM160_RS01335, Trk system potassium transporter TrkA	D5687_01800, Trk system potassium transporter TrkA	S21_07770, Trk system potassium uptake protein TrkA			K03499	trkA, ktrA, ktrC; trk/ktr system potassium uptake protein
		core genome	B1-1_09695, Trk system potassium uptake protein	LV476_09700, potassium transporter	AWR35_02420, potassium transporter	AUR63_02420, potassium transporter	R3_06230, Trk system potassium uptake protein	LV475_06235, potassium transporter	FAZ79_10225, potassium transporter	GM160_RS01340, potassium transporter	D5687_01795, potassium transporter	S21_07775, Trk system potassium uptake protein			K03498	trkH, trkG, ktrB, ktrD; trk/ktr system potassium uptake protein			Trk	The K+ Transporter (Trk) Family		potassium ion uptake	inorganic
		core genome	B1-1_09720, Proline iminopeptidase	LV476_09725, prolyl aminopeptidase	AWR35_02445, proline iminopeptidase	AUR63_02445, proline iminopeptidase	R3_06255, Proline iminopeptidase	LV475_06260, prolyl aminopeptidase	FAZ79_10250, prolyl aminopeptidase	GM160_RS01365, prolyl aminopeptidase	D5687_01770, prolyl aminopeptidase	S21_08850, hypothetical protein			K01259	pip; proline iminopeptidase [EC:3.4.11.5]
		core genome	B1-1_09725, D-aminoacyl-tRNA deacylase	LV476_09730, D-aminoacyl-tRNA deacylase	AWR35_02450, D-tyrosyl-tRNA(Tyr) deacylase	AUR63_02450, D-tyrosyl-tRNA(Tyr) deacylase	R3_06260, D-aminoacyl-tRNA deacylase	LV475_06265, D-aminoacyl-tRNA deacylase	FAZ79_10255, D-tyrosyl-tRNA(Tyr) deacylase	GM160_RS01370, D-aminoacyl-tRNA deacylase	D5687_01765, D-tyrosyl-tRNA(Tyr) deacylase	S21_08845, D-aminoacyl-tRNA deacylase			K07560	dtd, DTD; D-aminoacyl-tRNA deacylase [EC:3.1.1.96]
soxZ		core genome	B1-1_09730, SoxZ domain-containing protein	LV476_09735, thiosulfate oxidation carrier complex protein SoxZ	AWR35_02455, hypothetical protein	AUR63_02455, hypothetical protein	R3_06265, SoxZ domain-containing protein	LV475_06270, thiosulfate oxidation carrier complex protein SoxZ	FAZ79_10260, thiosulfate oxidation carrier complex protein SoxZ	GM160_RS01380, thiosulfate oxidation carrier complex protein SoxZ	D5687_01760, thiosulfate oxidation carrier complex protein SoxZ	S21_08840, Thiosulfate oxidation carrier complex protein SoxZ			K17227	soxZ; sulfur-oxidizing protein SoxZ
soxY		core genome	B1-1_09735, Thiosulfate oxidation carrier protein SoxY	LV476_09740, thiosulfate oxidation carrier protein SoxY	AWR35_02460, thiosulfate oxidation carrier protein SoxY	AUR63_02460, thiosulfate oxidation carrier protein SoxY	R3_06270, Thiosulfate oxidation carrier protein SoxY	LV475_06275, thiosulfate oxidation carrier protein SoxY	FAZ79_10265, thiosulfate oxidation carrier protein SoxY	GM160_RS01385, thiosulfate oxidation carrier protein SoxY	D5687_01755, thiosulfate oxidation carrier protein SoxY	S21_08835, Thiosulfate oxidation carrier protein SoxY			K17226	soxY; sulfur-oxidizing protein SoxY
		core genome	B1-1_09740, Histidine kinase	LV476_09745, sigma-54 dependent transcriptional regulator	AWR35_02465, histidine kinase	AUR63_02465, histidine kinase	R3_06275, Response regulator	LV475_06280, sigma-54 dependent transcriptional regulator	FAZ79_10270, sigma-54-dependent Fis family transcriptional regulator	GM160_RS01390, sigma-54 dependent transcriptional regulator	D5687_01750, sigma-54-dependent Fis family transcriptional regulator	S21_08830, Sigma-54-dependent Fis family transcriptional regulator			K07714	atoC; two-component system, NtrC family, response regulator AtoC
		core genome	B1-1_09745, Histidine kinase	LV476_09750, sensor histidine kinase	AWR35_02470, hypothetical protein	AUR63_02470, hypothetical protein	R3_06280, Histidine kinase	LV475_06285, sensor histidine kinase	FAZ79_10275, sensor histidine kinase	GM160_RS01395, sensor histidine kinase	D5687_01745, sensor histidine kinase	S21_08825, hypothetical protein			K02482	flgS; two-component system, NtrC family, sensor kinase [EC:2.7.13.3]
		core genome	B1-1_09750, 8-amino-7-oxononanoate synthase	LV476_09755, 8-amino-7-oxononanoate synthase	AWR35_02475, 8-amino-7-oxononanoate synthase	AUR63_02475, 8-amino-7-oxononanoate synthase	R3_06285, 8-amino-7-oxononanoate synthase	LV475_06290, 8-amino-7-oxononanoate synthase	FAZ79_10280, 8-amino-7-oxononanoate synthase	GM160_RS01400, 8-amino-7-oxononanoate synthase	D5687_01740, 8-amino-7-oxononanoate synthase	S21_06415, hypothetical protein			K00652	bioF; 8-amino-7-oxononanoate synthase [EC:2.3.1.47]
		core genome	B1-1_09755, Cell envelope biogenesis protein OmpA	LV476_09760, OmpA family protein	AWR35_02480, cell envelope biogenesis protein OmpA	AUR63_02480, cell envelope biogenesis protein OmpA	R3_06290, OmpA family protein	LV475_06295, OmpA family protein	FAZ79_11175, OmpA family protein	GM160_RS01405, OmpA family protein	D5687_01735, OmpA family protein	S21_06420, Cell envelope biogenesis protein OmpA
		core genome	B1-1_09760, hypothetical protein	LV476_09765, DUF192 domain-containing protein	AWR35_02485, hypothetical protein	AUR63_02485, hypothetical protein	R3_06295, DUF192 domain-containing protein	LV475_06300, DUF192 domain-containing protein	FAZ79_11170, DUF192 domain-containing protein	GM160_RS01410, DUF192 domain-containing protein	D5687_01730, DUF192 domain-containing protein	S21_06425, hypothetical protein			K09005	K09005; uncharacterized protein
		core genome	B1-1_09765, Malate dehydrogenase	LV476_09770, malate dehydrogenase	AWR35_02490, malate dehydrogenase	AUR63_02490, malate dehydrogenase	R3_06300, Malate dehydrogenase	LV475_06305, malate dehydrogenase	FAZ79_11165, malate dehydrogenase	GM160_RS01415, malate dehydrogenase	D5687_01725, malate dehydrogenase	S21_06430, NADP-dependent malic enzyme			K00029	E1.1.1.40, maeB; malate dehydrogenase (oxaloacetate-decarboxylating)(NADP+) [EC:1.1.1.40]
		core genome	B1-1_09770, 53EXOc domain-containing protein	LV476_09775, flap endonuclease	AWR35_02495, hypothetical protein	AUR63_02495, hypothetical protein	R3_06305, 53EXOc domain-containing protein	LV475_06310, flap endonuclease	FAZ79_11160, flap endonuclease	GM160_RS01420, flap endonuclease	D5687_01720, flap endonuclease	S21_06435, 53EXOc domain-containing protein
		core genome	B1-1_09775, Pseudouridine synthase	LV476_09780, pseudouridine synthase	AWR35_02500, hypothetical protein	AUR63_02500, hypothetical protein	R3_06310, Pseudouridine synthase	LV475_06315, pseudouridine synthase	FAZ79_11155, pseudouridine synthase	GM160_RS01425, pseudouridine synthase	D5687_01715, pseudouridine synthase	S21_06440, Pseudouridine synthase			K06181	rluE; 23S rRNA pseudouridine2457 synthase [EC:5.4.99.20]
		core genome	B1-1_09780, hypothetical protein	LV476_09785, hypothetical protein	AWR35_02505, hypothetical protein	AUR63_02505, hypothetical protein	R3_10190, hypothetical protein	LV475_10200, YqcI/YcgG family protein	FAZ79_04420, hypothetical protein	GM160_RS01430, YqcI/YcgG family protein	D5687_01710, hypothetical protein	S21_06445, hypothetical protein
		core genome	B1-1_09785, Diguanylate cyclase	LV476_09790, sensor domain-containing diguanylate cyclase	AWR35_02545, hypothetical protein	AUR63_02545, hypothetical protein	R3_10150, Diguanylate cyclase	LV475_10155, sensor domain-containing diguanylate cyclase	FAZ79_04375, sensor domain-containing diguanylate cyclase	GM160_RS01475, sensor domain-containing diguanylate cyclase	D5687_01670, diguanylate cyclase	S21_06485, Diguanylate cyclase
PRK		core genome	B1-1_09790, Phosphoribulokinase	LV476_09795, phosphoribulokinase	AWR35_02550, phosphoribulokinase	AUR63_02550, phosphoribulokinase	R3_10145, Phosphoribulokinase	LV475_10150, phosphoribulokinase	FAZ79_04370, phosphoribulokinase	GM160_RS01480, phosphoribulokinase	D5687_01665, phosphoribulokinase	S21_06490, Phosphoribulokinase			K00855	PRK, prkB; phosphoribulokinase [EC:2.7.1.19]
		core genome	B1-1_09800, tRNA (guanine-N(7)-)-methyltransferase	LV476_09805, tRNA (guanosine(46)-N7)-methyltransferase TrmB	AWR35_02555, tRNA (guanine-N7)-methyltransferase	AUR63_02555, tRNA (guanine-N7)-methyltransferase	R3_10135, tRNA (guanine-N(7)-)-methyltransferase	LV475_10140, tRNA (guanosine(46)-N7)-methyltransferase TrmB	FAZ79_04360, tRNA (guanosine(46)-N7)-methyltransferase TrmB	GM160_RS01490, tRNA (guanosine(46)-N7)-methyltransferase TrmB	D5687_01660, tRNA (guanosine(46)-N7)-methyltransferase TrmB	S21_06495, tRNA (guanine-N(7)-)-methyltransferase			K03439	trmB, METTL1, TRM8; tRNA (guanine-N7-)-methyltransferase [EC:2.1.1.33]
		core genome	B1-1_09805, Thiazole synthase	LV476_09810, thiazole synthase	AWR35_02560, thiazole synthase	AUR63_02560, thiazole synthase	R3_10130, Thiazole synthase	LV475_10135, thiazole synthase	FAZ79_04355, thiazole synthase	GM160_RS01495, thiazole synthase	D5687_01655, thiazole synthase	S21_06500, Thiazole synthase			K03149	thiG; thiazole synthase [EC:2.8.1.10]
		core genome	B1-1_09810, GCV-T domain-containing protein	LV476_09815, hypothetical protein	AWR35_02565, hypothetical protein	AUR63_02565, hypothetical protein	R3_10125, GCV-T domain-containing protein	LV475_10130, folate-binding protein YgfZ	FAZ79_04350, folate-binding protein YgfZ	GM160_RS01500, folate-binding protein YgfZ	D5687_01650, folate-binding protein	S21_06505, GCV-T domain-containing protein			K06980	ygfZ; tRNA-modifying protein YgfZ
		core genome	B1-1_09820, Dephospho-CoA kinase	LV476_09825, dephospho-CoA kinase	AWR35_02575, hypothetical protein	AUR63_02575, hypothetical protein	R3_10115, Dephospho-CoA kinase	LV475_10120, dephospho-CoA kinase	FAZ79_04340, dephospho-CoA kinase	GM160_RS01510, dephospho-CoA kinase	D5687_01640, dephospho-CoA kinase	S21_09460, Dephospho-CoA kinase			K00859	coaE; dephospho-CoA kinase [EC:2.7.1.24]
pili (T4aP)		core genome	B1-1_09830, Type II secretion system protein F	LV476_09835, type II secretion system F family protein	AWR35_02585, type II secretion system protein F	AUR63_02585, type II secretion system protein F	R3_10105, Type II secretion system protein F	LV475_10110, type II secretion system F family protein	FAZ79_04330, type II secretion system F family protein	GM160_RS01520, type II secretion system F family protein	D5687_01630, type II secretion system F family protein	S21_09450, T2SSF domain-containing protein			K02653	pilC; type IV pilus assembly protein PilC			TRAP-T	The Tripartite ATP-independent Periplasmic Transporter (TRAP-T) Family		C4-dicarboxylate
pili (T4aP)		core genome	B1-1_09835, Type IV pilus assembly ATPase PilB	LV476_09840, type IV-A pilus assembly ATPase PilB	AWR35_02590, type IV-A pilus assembly ATPase PilB	AUR63_02590, type IV-A pilus assembly ATPase PilB	R3_10100, Type IV-A pilus assembly ATPase PilB	LV475_10105, type IV-A pilus assembly ATPase PilB	FAZ79_04325, type IV-A pilus assembly ATPase PilB	GM160_RS01525, type IV-A pilus assembly ATPase PilB	D5687_01625, type IV-A pilus assembly ATPase PilB	S21_07570, Type IV pilus assembly ATPase PilB			K02652	pilB; type IV pilus assembly protein PilB			MTB	The Outer Membrane Protein Secreting Main Terminal Branch (MTB)
		core genome	B1-1_09840, Histidine kinase	LV476_09845, PAS domain-containing protein	AWR35_02595, histidine kinase	AUR63_02595, histidine kinase	R3_10095, PAS domain-containing protein	LV475_10100, PAS domain-containing protein	FAZ79_04320, PAS domain-containing protein	GM160_RS01530, PAS domain-containing protein	D5687_01620, PAS domain-containing protein	S21_07575, Histidine kinase
		core genome	B1-1_09855, Bis(5-nucleosyl)-tetraphosphatase, symmetrical	LV476_09860, symmetrical bis(5-nucleosyl)-tetraphosphatase	AWR35_02620, diadenosine tetraphosphatase	AUR63_02620, diadenosine tetraphosphatase	R3_10070, Bis(5-nucleosyl)-tetraphosphatase, symmetrical	LV475_10075, symmetrical bis(5-nucleosyl)-tetraphosphatase	FAZ79_04295, symmetrical bis(5-nucleosyl)-tetraphosphatase	GM160_RS01555, symmetrical bis(5-nucleosyl)-tetraphosphatase	D5687_01595, symmetrical bis(5-nucleosyl)-tetraphosphatase	S21_07600, Bis(5-nucleosyl)-tetraphosphatase, symmetrical			K01525	apaH; bis(5'-nucleosyl)-tetraphosphatase (symmetrical) [EC:3.6.1.41]
		core genome	B1-1_09860, Protein ApaG	LV476_09865, Co2+/Mg2+ efflux protein ApaG	AWR35_02625, Co2+/Mg2+ efflux protein ApaG	AUR63_02625, Co2+/Mg2+ efflux protein ApaG	R3_10065, Co2+/Mg2+ efflux protein ApaG	LV475_10070, Co2+/Mg2+ efflux protein ApaG	FAZ79_04290, Co2+/Mg2+ efflux protein ApaG	GM160_RS01560, Co2+/Mg2+ efflux protein ApaG	D5687_01590, Co2+/Mg2+ efflux protein ApaG	S21_07605, Protein ApaG			K06195	apaG; ApaG protein
		core genome	B1-1_09865, 6-phosphogluconolactonase	LV476_09870, 6-phosphogluconolactonase	AWR35_02630, hypothetical protein	AUR63_02630, hypothetical protein	R3_10060, 6-phosphogluconolactonase	LV475_10065, 6-phosphogluconolactonase	FAZ79_04285, 6-phosphogluconolactonase	GM160_RS01565, 6-phosphogluconolactonase	D5687_01585, 6-phosphogluconolactonase	S21_07610, 6-phosphogluconolactonase			K01057	PGLS, pgl, devB; 6-phosphogluconolactonase [EC:3.1.1.31]
		core genome	B1-1_09870, Ribosomal RNA small subunit methyltransferase A	LV476_09875, 16S rRNA (adenine(1518)-N(6)/adenine(1519)-N(6))- dimethyltransferase RsmA	AWR35_02635, hypothetical protein	AUR63_02635, hypothetical protein	R3_10055, Ribosomal RNA small subunit methyltransferase A	LV475_10060, 16S rRNA (adenine(1518)-N(6)/adenine(1519)-N(6))- dimethyltransferase RsmA	FAZ79_04280, 16S rRNA (adenine(1518)-N(6)/adenine(1519)-N(6))- dimethyltransferase RsmA	GM160_RS01570, 16S rRNA (adenine(1518)-N(6)/adenine(1519)-N(6))- dimethyltransferase RsmA	D5687_01580, 16S rRNA (adenine(1518)-N(6)/adenine(1519)-N(6))- dimethyltransferase RsmA	S21_07615, Ribosomal RNA small subunit methyltransferase A			K02528	ksgA; 16S rRNA (adenine1518-N6/adenine1519-N6)-dimethyltransferase [EC:2.1.1.182]
		core genome	B1-1_09875, 4-hydroxythreonine-4-phosphate dehydrogenase	LV476_09880, 4-hydroxythreonine-4-phosphate dehydrogenase PdxA	AWR35_02640, 4-hydroxythreonine-4-phosphate dehydrogenase	AUR63_02640, 4-hydroxythreonine-4-phosphate dehydrogenase	R3_10050, 4-hydroxythreonine-4-phosphate dehydrogenase	LV475_10055, 4-hydroxythreonine-4-phosphate dehydrogenase PdxA	FAZ79_04275, 4-hydroxythreonine-4-phosphate dehydrogenase PdxA	GM160_RS01575, 4-hydroxythreonine-4-phosphate dehydrogenase PdxA	D5687_01575, 4-hydroxythreonine-4-phosphate dehydrogenase PdxA	S21_07620, 4-hydroxythreonine-4-phosphate dehydrogenase			K00097	pdxA; 4-hydroxythreonine-4-phosphate dehydrogenase [EC:1.1.1.262]
		core genome	B1-1_09880, Chaperone SurA	LV476_09885, peptidylprolyl isomerase	AWR35_02645, hypothetical protein	AUR63_02645, hypothetical protein	R3_10045, Chaperone SurA	LV475_10050, peptidylprolyl isomerase	FAZ79_04270, molecular chaperone SurA	GM160_RS01580, peptidylprolyl isomerase	D5687_01570, molecular chaperone SurA	S21_07625, Chaperone SurA			K03771	surA; peptidyl-prolyl cis-trans isomerase SurA [EC:5.2.1.8]
		core genome	B1-1_09890, Adenylate kinase	LV476_09895, adenylate kinase	AWR35_02655, adenylate kinase	AUR63_02655, adenylate kinase	R3_10035, Adenylate kinase	LV475_10040, adenylate kinase	FAZ79_04260, adenylate kinase	GM160_RS01590, adenylate kinase	D5687_01560, adenylate kinase	S21_08715, Adenylate kinase			K00939	adk, AK; adenylate kinase [EC:2.7.4.3]
		core genome	B1-1_09895, Inorganic pyrophosphatase	LV476_09900, inorganic diphosphatase	AWR35_02660, inorganic pyrophosphatase	AUR63_02660, inorganic pyrophosphatase	R3_10030, Inorganic pyrophosphatase	LV475_10035, inorganic diphosphatase	FAZ79_04255, inorganic diphosphatase	GM160_RS01595, inorganic diphosphatase	D5687_01555, inorganic diphosphatase	S21_08710, Inorganic pyrophosphatase			K01507	ppa; inorganic pyrophosphatase [EC:3.6.1.1]
		core genome	B1-1_09905, Peptidoglycan glycosyltransferase MrdB	LV476_09910, rod shape-determining protein RodA	AWR35_02670, rod shape-determining protein RodA	AUR63_02670, rod shape-determining protein RodA	R3_10020, Peptidoglycan glycosyltransferase MrdB	LV475_10025, rod shape-determining protein RodA	FAZ79_04245, rod shape-determining protein RodA	GM160_RS01605, rod shape-determining protein RodA	D5687_01545, rod shape-determining protein RodA	S21_09180, Peptidoglycan glycosyltransferase MrdB			K05837	rodA, mrdB; rod shape determining protein RodA
		core genome	B1-1_09910, Lytic murein transglycosylase B	LV476_09915, lytic murein transglycosylase B	AWR35_02675, hypothetical protein	AUR63_02675, hypothetical protein	R3_10015, Lytic murein transglycosylase B	LV475_10020, lytic murein transglycosylase B	FAZ79_04240, lytic murein transglycosylase B	GM160_RS01610, lytic murein transglycosylase B	D5687_01540, lytic murein transglycosylase B	S21_09175, Lytic murein transglycosylase B			K08305	mltB; membrane-bound lytic murein transglycosylase B [EC:4.2.2.-]
		core genome	B1-1_09915, Endolytic peptidoglycan transglycosylase RlpA	LV476_09925, SPOR domain-containing protein	AWR35_02680, hypothetical protein	AUR63_02680, hypothetical protein	R3_10010, Endolytic peptidoglycan transglycosylase RlpA	LV475_10015, septal ring lytic transglycosylase RlpA family protein	FAZ79_04235, septal ring lytic transglycosylase RlpA family protein	GM160_RS01615, septal ring lytic transglycosylase RlpA family protein	D5687_01535, septal ring lytic transglycosylase RlpA family protein	S21_09170, Endolytic peptidoglycan transglycosylase RlpA			K03642	rlpA; rare lipoprotein A
		core genome	B1-1_09965, Thiol:disulfide interchange protein	LV476_09975, DsbC family protein	AWR35_02730, hypothetical protein	AUR63_02730, hypothetical protein	R3_09960, Thiol:disulfide interchange protein	LV475_09965, DsbC family protein	FAZ79_04180, DsbC family protein	GM160_RS01690, DsbC family protein	D5687_01475, DsbC family protein	S21_09035, Thiol:disulfide interchange protein			K03981	dsbC; thiol:disulfide interchange protein DsbC [EC:5.3.4.1]
		core genome	B1-1_09970, Tyrosine recombinase XerD	LV476_09980, site-specific tyrosine recombinase XerD	AWR35_02735, recombinase XerD	AUR63_02735, recombinase XerD	R3_09955, Tyrosine recombinase XerD	LV475_09960, site-specific tyrosine recombinase XerD	FAZ79_04175, site-specific tyrosine recombinase XerD	GM160_RS01695, site-specific tyrosine recombinase XerD	D5687_01470, site-specific tyrosine recombinase XerD	S21_09040, Tyrosine recombinase XerD			K04763	xerD; integrase/recombinase XerD
ACS		core genome	B1-1_09975, Acetyl-coenzyme A synthetase	LV476_09985, acetate--CoA ligase	AWR35_02740, acetyl-coenzyme A synthetase	AUR63_02740, acetyl-coenzyme A synthetase	R3_09950, Acetyl-coenzyme A synthetase	LV475_09955, acetate--CoA ligase	FAZ79_04170, acetate--CoA ligase	GM160_RS01700, acetate--CoA ligase	D5687_01465, acetate--CoA ligase	S21_00905, Acetyl-coenzyme A synthetase			K01895	ACSS1_2, acs; acetyl-CoA synthetase [EC:6.2.1.1]
ubiB		core genome	B1-1_09985, putative protein kinase UbiB	LV476_09995, ubiquinone biosynthesis regulatory protein kinase UbiB	AWR35_02750, ubiquinone biosynthesis regulatory protein kinase UbiB	AUR63_02750, ubiquinone biosynthesis protein UbiB	R3_09945, putative protein kinase UbiB	LV475_09950, ubiquinone biosynthesis regulatory protein kinase UbiB	FAZ79_04165, ubiquinone biosynthesis regulatory protein kinase UbiB	GM160_RS01705, ubiquinone biosynthesis regulatory protein kinase UbiB	D5687_09030, ubiquinone biosynthesis regulatory protein kinase UbiB	S21_00900, putative protein kinase UbiB			K03688	ubiB, aarF; ubiquinone biosynthesis protein
		core genome	B1-1_09990, Ubiquinone biosynthesis accessory factor UbiJ	LV476_10000, SCP2 sterol-binding domain-containing protein	AWR35_02755, hypothetical protein	AUR63_02755, hypothetical protein	R3_09940, Ubiquinone biosynthesis accessory factor UbiJ	LV475_09945, SCP2 sterol-binding domain-containing protein	FAZ79_04160, hypothetical protein	GM160_RS01710, SCP2 sterol-binding domain-containing protein	D5687_09025, hypothetical protein	S21_00895, Ubiquinone biosynthesis accessory factor UbiJ			K03690	ubiJ; ubiquinone biosynthesis accessory factor UbiJ
		core genome	B1-1_09995, Phospholipase A1	LV476_10005, phospholipase A	AWR35_02760, hypothetical protein	AUR63_02760, hypothetical protein	R3_09935, Phospholipase A1	LV475_09940, phospholipase A	FAZ79_04155, phospholipase	GM160_RS01715, phospholipase A	D5687_09020, phospholipase	S21_00890, Phospholipase A1			K01058	pldA; phospholipase A1/A2 [EC:3.1.1.32 3.1.1.4]
		core genome	B1-1_10000, CHAD domain-containing protein	LV476_10010, CHAD domain-containing protein	AWR35_02765, hypothetical protein	AUR63_02765, hypothetical protein	R3_09930, CHAD domain-containing protein	LV475_09935, CHAD domain-containing protein	FAZ79_04150, CHAD domain-containing protein	GM160_RS01720, CHAD domain-containing protein	D5687_09015, CHAD domain-containing protein	S21_00885, CHAD domain-containing protein
		core genome	B1-1_10020, Glutamate dehydrogenase	LV476_10030, Glu/Leu/Phe/Val dehydrogenase	AWR35_02895, glutamate dehydrogenase	AUR63_02890, glutamate dehydrogenase	R3_09805, Glutamate dehydrogenase	LV475_09810, Glu/Leu/Phe/Val dehydrogenase	FAZ79_04025, Glu/Leu/Phe/Val dehydrogenase	GM160_RS01955, Glu/Leu/Phe/Val dehydrogenase	D5687_08990, Glu/Leu/Phe/Val dehydrogenase	S21_00870, NADP-specific glutamate dehydrogenase			K00262	E1.4.1.4, gdhA; glutamate dehydrogenase (NADP+) [EC:1.4.1.4]
		core genome	B1-1_10050, DNA helicase	LV476_10060, DNA helicase II	AWR35_02925, DNA helicase II	AUR63_02920, DNA helicase II	R3_09800, DNA helicase	LV475_09805, DNA helicase II	FAZ79_04020, DNA helicase II	GM160_RS01960, DNA helicase II	D5687_08985, DNA helicase II	S21_00865, DNA helicase			K03657	uvrD, pcrA; ATP-dependent DNA helicase UvrD/PcrA [EC:5.6.2.4]
		core genome	B1-1_10060, Manganese transport regulator	LV476_10070, metal-dependent transcriptional regulator	AWR35_02940, hypothetical protein	AUR63_02935, hypothetical protein	R3_09790, Manganese transport regulator	LV475_09795, metal-dependent transcriptional regulator	FAZ79_04010, metal-dependent transcriptional regulator	GM160_RS01970, metal-dependent transcriptional regulator	D5687_08975, metal-dependent transcriptional regulator	S21_00855, Manganese transport regulator			K03709	troR; DtxR family transcriptional regulator, Mn-dependent transcriptional regulator
		core genome	B1-1_10065, hypothetical protein	LV476_10075, zinc ABC transporter substrate-binding protein	AWR35_02945, hypothetical protein	AUR63_02940, hypothetical protein	R3_09785, Zinc-uptake complex component A periplasmic	LV475_09790, zinc ABC transporter substrate-binding protein	FAZ79_04005, hypothetical protein	GM160_RS01975, zinc ABC transporter substrate-binding protein	D5687_08970, hypothetical protein	S21_00850, hypothetical protein							ABC	The ATP-binding Cassette (ABC) Superfamily	binding	zinc	inorganic
CA		core genome	B1-1_10070, hypothetical protein	LV476_10080, gamma carbonic anhydrase family protein	AWR35_02950, gamma carbonic anhydrase family protein	AUR63_02945, gamma carbonic anhydrase family protein	R3_09780, Gamma carbonic anhydrase family protein	LV475_09785, gamma carbonic anhydrase family protein	FAZ79_04000, gamma carbonic anhydrase family protein	GM160_RS01980, gamma carbonic anhydrase family protein	D5687_08965, gamma carbonic anhydrase family protein	S21_00845, Gamma carbonic anhydrase family protein
ubiA		core genome	B1-1_10075, 4-hydroxybenzoate octaprenyltransferase	LV476_10085, 4-hydroxybenzoate octaprenyltransferase	AWR35_02955, 4-hydroxybenzoate octaprenyltransferase	AUR63_02950, 4-hydroxybenzoate octaprenyltransferase	R3_09775, 4-hydroxybenzoate octaprenyltransferase	LV475_09780, 4-hydroxybenzoate octaprenyltransferase	FAZ79_03995, 4-hydroxybenzoate octaprenyltransferase	GM160_RS01985, 4-hydroxybenzoate octaprenyltransferase	D5687_08960, 4-hydroxybenzoate octaprenyltransferase	S21_00840, 4-hydroxybenzoate octaprenyltransferase			K03179	ubiA; 4-hydroxybenzoate polyprenyltransferase [EC:2.5.1.39]
		core genome	B1-1_10080, DrsE domain-containing protein	LV476_10090, DsrE family protein	AWR35_02960, hypothetical protein	AUR63_02955, hypothetical protein	R3_09770, DrsE domain-containing protein	LV475_09775, DsrE family protein	FAZ79_03990, hypothetical protein	GM160_RS01990, DsrE family protein	D5687_08955, hypothetical protein	S21_00835, DrsE domain-containing protein
		core genome	B1-1_10090, hypothetical protein	LV476_10100, hypothetical protein	AWR35_02970, hypothetical protein	AUR63_02965, hypothetical protein	R3_09760, hypothetical protein	LV475_09765, hypothetical protein	FAZ79_03980, hypothetical protein	GM160_RS02000, hypothetical protein	D5687_08945, hypothetical protein	S21_00830, hypothetical protein
		core genome	B1-1_10130, hypothetical protein	LV476_10140, EAL domain-containing protein	AWR35_02980, hypothetical protein	AUR63_02975, hypothetical protein	R3_09745, EAL domain-containing protein	LV475_09750, EAL domain-containing protein	FAZ79_03965, EAL domain-containing protein	GM160_RS02015, EAL domain-containing protein	D5687_08935, EAL domain-containing protein	S21_00815, hypothetical protein
		core genome	B1-1_10135, hypothetical protein	LV476_10145, TatD family hydrolase	AWR35_02985, hypothetical protein	AUR63_02980, hypothetical protein	R3_09740, Amidohydrolase	LV475_09745, TatD family hydrolase	FAZ79_03960, amidohydrolase	GM160_RS02020, amidohydrolase family protein	D5687_08930, amidohydrolase	S21_00810, hypothetical protein
		core genome	B1-1_10140, ABC transporter ATP-binding protein	LV476_10150, ABC transporter ATP-binding protein	AWR35_02990, ABC transporter ATP-binding protein	AUR63_02985, ABC transporter ATP-binding protein	R3_09735, ABC transporter ATP-binding protein	LV475_09740, ABC transporter ATP-binding protein	FAZ79_03955, ABC transporter ATP-binding protein	GM160_RS02025, ABC transporter ATP-binding protein	D5687_08925, ABC transporter ATP-binding protein	S21_00805, ABC transporter ATP-binding protein			K02010	afuC, fbpC; iron(III) transport system ATP-binding protein [EC:7.2.2.7]			ABC	The ATP-binding Cassette (ABC) Superfamily	binding	polyamine	org
		core genome	B1-1_10145, Iron ABC transporter permease	LV476_10155, iron ABC transporter permease	AWR35_02995, iron ABC transporter permease	AUR63_02990, iron ABC transporter permease	R3_09730, Iron ABC transporter permease	LV475_09735, iron ABC transporter permease	FAZ79_03950, iron ABC transporter permease	GM160_RS02030, iron ABC transporter permease	D5687_08920, iron ABC transporter permease	S21_00800, Iron ABC transporter permease			K02011	afuB, fbpB; iron(III) transport system permease protein			ABC	The ATP-binding Cassette (ABC) Superfamily	membrane	iron(III)	inorganic
		core genome	B1-1_10150, Fe(3+) ABC transporter substrate-binding protein	LV476_10160, Fe(3+) ABC transporter substrate-binding protein	AWR35_03000, Fe(3+) ABC transporter substrate-binding protein	AUR63_02995, Fe(3+) ABC transporter substrate-binding protein	R3_09725, Extracellular solute-binding protein	LV475_09730, Fe(3+) ABC transporter substrate-binding protein	FAZ79_03945, Fe(3+) ABC transporter substrate-binding protein	GM160_RS02035, Fe(3+) ABC transporter substrate-binding protein	D5687_08915, Fe(3+) ABC transporter substrate-binding protein	S21_00795, Ferric iron ABC transporter, iron-binding protein			K02012	afuA, fbpA; iron(III) transport system substrate-binding protein			ABC	The ATP-binding Cassette (ABC) Superfamily	binding	2-aminoethylphosphonate	org
		core genome	B1-1_10155, LysR family transcriptional regulator	LV476_10165, LysR family transcriptional regulator	AWR35_03005, LysR family transcriptional regulator	AUR63_03000, LysR family transcriptional regulator	R3_09720, LysR family transcriptional regulator	LV475_09725, LysR family transcriptional regulator	FAZ79_03940, LysR family transcriptional regulator	GM160_RS02040, LysR family transcriptional regulator	D5687_08910, LysR family transcriptional regulator	S21_00790, HTH-type transcriptional regulator DmlR
		core genome	B1-1_10160, Ni-hydr-CYTB domain-containing protein	LV476_10170, cytochrome b	AWR35_03010, cytochrome B	AUR63_03005, cytochrome B	R3_09715, Cytochrome b	LV475_09720, cytochrome b	FAZ79_03935, cytochrome b	GM160_RS02045, cytochrome b	D5687_08905, cytochrome b	S21_00785, Cytochrome b561
		core genome	B1-1_10165, YceI domain-containing protein	LV476_10175, YceI family protein	AWR35_03015, hypothetical protein	AUR63_03010, hypothetical protein	R3_09710, YceI family protein	LV475_09715, YceI family protein	FAZ79_03930, YceI family protein	GM160_RS02050, YceI family protein	D5687_08900, YceI family protein	S21_00780, YceI family protein
		core genome	B1-1_10175, Calcium:proton antiporter	LV476_10185, calcium/sodium antiporter	AWR35_03025, calcium:proton antiporter	AUR63_03020, calcium:proton antiporter	R3_09670, Calcium/sodium antiporter	LV475_09675, calcium/sodium antiporter	FAZ79_08715, calcium/sodium antiporter	GM160_RS02095, calcium/sodium antiporter	D5687_08850, calcium/sodium antiporter	S21_00770, Inner membrane protein yrbG			K07301	yrbG; cation:H+ antiporter			CaCA	The Ca2+:Cation Antiporter (CaCA) Family		sodium ion:calcium ion antiporter	inorganic
		core genome	B1-1_10180, Class I SAM-dependent methyltransferase	LV476_10190, class I SAM-dependent methyltransferase	AWR35_03030, hypothetical protein	AUR63_03025, hypothetical protein	R3_09665, Class I SAM-dependent methyltransferase	LV475_09670, class I SAM-dependent methyltransferase	FAZ79_08720, class I SAM-dependent methyltransferase	GM160_RS02100, class I SAM-dependent methyltransferase	D5687_08845, class I SAM-dependent methyltransferase	S21_00765, Class I SAM-dependent methyltransferase
		core genome	B1-1_10185, Zinc-type alcohol dehydrogenase-like protein	LV476_10195, zinc-binding alcohol dehydrogenase family protein	AWR35_03035, NADPH:quinone reductase	AUR63_03030, NADPH:quinone reductase	R3_09660, Zinc-type alcohol dehydrogenase-like protein	LV475_09665, zinc-binding alcohol dehydrogenase family protein	FAZ79_08725, zinc-binding alcohol dehydrogenase family protein	GM160_RS02105, zinc-binding alcohol dehydrogenase family protein	D5687_08840, zinc-binding alcohol dehydrogenase family protein	S21_00760, Zinc-type alcohol dehydrogenase-like protein			K00344	qor, CRYZ; NADPH:quinone reductase [EC:1.6.5.5]
		core genome	B1-1_10190, Glycerate kinase	LV476_10200, glycerate kinase	AWR35_03040, glycerate kinase	AUR63_03035, glycerate kinase	R3_09655, Glycerate kinase	LV475_09660, glycerate kinase	FAZ79_08730, glycerate kinase	GM160_RS02110, glycerate kinase	D5687_09415, glycerate kinase	S21_00755, Glycerate kinase			K00865	glxK, garK; glycerate 2-kinase [EC:2.7.1.165]
		core genome	B1-1_10225, RNA polymerase sigma factor RpoD	LV476_10235, RNA polymerase sigma factor RpoD	AWR35_03055, RNA polymerase subunit sigma-70	AUR63_03050, RNA polymerase subunit sigma-70	R3_09640, RNA polymerase sigma factor RpoD	LV475_09645, RNA polymerase sigma factor RpoD	FAZ79_08745, RNA polymerase sigma factor RpoD	GM160_RS02130, RNA polymerase sigma factor RpoD	D5687_09525, RNA polymerase sigma factor RpoD	S21_00745, RNA polymerase sigma factor RpoD			K03086	rpoD; RNA polymerase primary sigma factor
		core genome	B1-1_10230, DNA primase	LV476_10240, DNA primase	AWR35_03060, hypothetical protein	AUR63_03055, hypothetical protein	R3_09635, DNA primase	LV475_09640, DNA primase	FAZ79_08750, DNA primase	GM160_RS02135, DNA primase	D5687_09530, DNA primase	S21_00740, DNA primase			K02316	dnaG; DNA primase [EC:2.7.7.101]
		core genome	B1-1_10235, Glutamate synthase large subunit	LV476_10245, glutamate synthase large subunit	AWR35_03065, glutamate synthase large subunit	AUR63_03060, glutamate synthase subunit alpha	R3_09630, Glutamate synthase large subunit	LV475_09635, glutamate synthase large subunit	FAZ79_08755, glutamate synthase large subunit	GM160_RS02140, glutamate synthase large subunit	D5687_09535, glutamate synthase large subunit	S21_00735, Glutamate synthase large subunit			K00265	gltB; glutamate synthase (NADPH) large chain [EC:1.4.1.13]
		core genome	B1-1_10240, SPOR domain-containing protein	LV476_10250, SPOR domain-containing protein	AWR35_03070, hypothetical protein	AUR63_03065, hypothetical protein	R3_09625, SPOR domain-containing protein	LV475_09630, SPOR domain-containing protein	FAZ79_08760, hypothetical protein	GM160_RS02145, SPOR domain-containing protein	D5687_09540, hypothetical protein	S21_00730, SPOR domain-containing protein			K03112	damX; DamX protein
		core genome	B1-1_10245, 3-dehydroquinate synthase	LV476_10255, 3-dehydroquinate synthase	AWR35_03075, 3-dehydroquinate synthase	AUR63_03070, 3-dehydroquinate synthase	R3_09620, 3-dehydroquinate synthase	LV475_09625, 3-dehydroquinate synthase	FAZ79_08765, 3-dehydroquinate synthase	GM160_RS02150, 3-dehydroquinate synthase	D5687_09545, 3-dehydroquinate synthase	S21_00725, 3-dehydroquinate synthase			K01735	aroB; 3-dehydroquinate synthase [EC:4.2.3.4]
		core genome	B1-1_10250, Shikimate kinase	LV476_10260, shikimate kinase AroK	AWR35_03080, shikimate kinase	AUR63_03075, shikimate kinase	R3_09615, Shikimate kinase	LV475_09620, shikimate kinase AroK	FAZ79_08770, shikimate kinase AroK	GM160_RS02155, shikimate kinase AroK	D5687_09550, shikimate kinase AroK	S21_00720, Shikimate kinase			K00891	aroK, aroL; shikimate kinase [EC:2.7.1.71]
pili (T4aP)		core genome	B1-1_10255, STN domain-containing protein	LV476_10265, type IV pilus secretin PilQ	AWR35_03085, hypothetical protein	AUR63_03080, hypothetical protein	R3_09610, Type IV pilus secretin PilQ	LV475_09615, type IV pilus secretin PilQ	FAZ79_08775, type IV pilus secretin PilQ	GM160_RS02160, type IV pilus secretin PilQ	D5687_09555, type IV pilus secretin PilQ family protein	S21_00715, STN domain-containing protein			K02666	pilQ; type IV pilus assembly protein PilQ
pili (T4aP)		core genome	B1-1_10260, Pilus assembly protein, PilP	LV476_10270, pilus assembly protein PilP	AWR35_03090, hypothetical protein	AUR63_03085, hypothetical protein	R3_09605, Pilus assembly protein, PilP	LV475_09610, pilus assembly protein PilP	FAZ79_08780, hypothetical protein	GM160_RS02165, pilus assembly protein PilP	D5687_09570, hypothetical protein	S21_00710, hypothetical protein			K02665	pilP; type IV pilus assembly protein PilP
pili (T4aP)		core genome	B1-1_10265, Pilus assembly protein PilO	LV476_10275, type 4a pilus biogenesis protein PilO	AWR35_03095, hypothetical protein	AUR63_03090, hypothetical protein	R3_09600, Pilus assembly protein PilO	LV475_09605, type 4a pilus biogenesis protein PilO	FAZ79_08785, pilus assembly protein PilO	GM160_RS02170, type 4a pilus biogenesis protein PilO	D5687_09575, pilus assembly protein PilO	S21_00705, Pilus assembly protein PilO			K02664	pilO; type IV pilus assembly protein PilO
pili (T4aP)		core genome	B1-1_10270, Fimbrial assembly protein (PilN)	LV476_10280, PilN domain-containing protein	AWR35_03100, hypothetical protein	AUR63_03095, hypothetical protein	R3_09595, Pilus assembly protein PilN	LV475_09600, PilN domain-containing protein	FAZ79_08790, pilus assembly protein PilN	GM160_RS02175, PilN domain-containing protein	D5687_09580, pilus assembly protein PilN	S21_00700, Fimbrial assembly family protein			K02663	pilN; type IV pilus assembly protein PilN
pili (T4aP)		core genome	B1-1_10275, FtsA domain-containing protein	LV476_10285, pilus assembly protein PilM	AWR35_03105, hypothetical protein	AUR63_03100, hypothetical protein	R3_09590, FtsA domain-containing protein	LV475_09595, pilus assembly protein PilM	FAZ79_08795, type IV pilus assembly protein PilM	GM160_RS02180, type IV pilus assembly protein PilM	D5687_09585, type IV pilus assembly protein PilM	S21_00695, FtsA domain-containing protein			K02662	pilM; type IV pilus assembly protein PilM
		core genome	B1-1_10280, DD-transpeptidase	LV476_10290, PBP1A family penicillin-binding protein	AWR35_03110, hypothetical protein	AUR63_03105, hypothetical protein	R3_09585, DD-transpeptidase	LV475_09590, PBP1A family penicillin-binding protein	FAZ79_08800, PBP1A family penicillin-binding protein	GM160_RS02185, PBP1A family penicillin-binding protein	D5687_09590, PBP1A family penicillin-binding protein	S21_00690, DD-transpeptidase			K05366	mrcA; penicillin-binding protein 1A [EC:2.4.1.129 3.4.16.4]
		core genome	B1-1_10285, hypothetical protein	LV476_10295, hypothetical protein	AWR35_03115, hypothetical protein	AUR63_03110, hypothetical protein	R3_09580, hypothetical protein	LV475_09585, hypothetical protein	FAZ79_08805, hypothetical protein	GM160_RS02190, hypothetical protein	D5687_09595, hypothetical protein	S21_00685, hypothetical protein
		core genome	B1-1_10290, Uroporphyrinogen decarboxylase	LV476_10300, uroporphyrinogen decarboxylase	AWR35_03120, uroporphyrinogen decarboxylase	AUR63_03115, uroporphyrinogen decarboxylase	R3_09575, Uroporphyrinogen decarboxylase	LV475_09580, uroporphyrinogen decarboxylase	FAZ79_11390, uroporphyrinogen decarboxylase	GM160_RS02195, uroporphyrinogen decarboxylase	D5687_09600, uroporphyrinogen decarboxylase	S21_00680, Uroporphyrinogen decarboxylase			K01599	hemE, UROD; uroporphyrinogen decarboxylase [EC:4.1.1.37]
		core genome	B1-1_10295, Glutamate synthase	LV476_10305, FAD-dependent oxidoreductase	AWR35_03125, glutamate synthase	AUR63_03120, glutamate synthase	R3_09570, Glutamate synthase	LV475_09575, FAD-dependent oxidoreductase	FAZ79_08815, glutamate synthase small subunit	GM160_RS02200, FAD-dependent oxidoreductase	D5687_09605, glutamate synthase small subunit	S21_00675, Glutamate synthase			K00266	gltD; glutamate synthase (NADPH) small chain [EC:1.4.1.13]
		core genome	B1-1_10300, Glutamyl-tRNA amidotransferase	LV476_10310, GatB/YqeY domain-containing protein	AWR35_03130, glutamyl-tRNA amidotransferase	AUR63_03125, glutamyl-tRNA amidotransferase	R3_09565, Glutamyl-tRNA amidotransferase	LV475_09570, GatB/YqeY domain-containing protein	FAZ79_08820, GatB/YqeY domain-containing protein	GM160_RS02205, GatB/YqeY domain-containing protein	D5687_09610, GatB/YqeY domain-containing protein	S21_00670, Glutamyl-tRNA amidotransferase			K09117	K09117; uncharacterized protein
		core genome	B1-1_10305, hypothetical protein	LV476_10315, 30S ribosomal protein S21	AWR35_03135, 30S ribosomal protein S21	AUR63_03130, 30S ribosomal protein S21	R3_09560, 30S ribosomal protein S21	LV475_09565, 30S ribosomal protein S21	FAZ79_08825, 30S ribosomal protein S21	GM160_RS02210, 30S ribosomal protein S21	D5687_09615, 30S ribosomal protein S21	S21_00665, 30S ribosomal protein S21			K02970	RP-S21, MRPS21, rpsU; small subunit ribosomal protein S21
		core genome	B1-1_10310, tRNA N6-adenosine threonylcarbamoyltransferase	LV476_10320, tRNA (adenosine(37)-N6)-threonylcarbamoyltransferase complex transferase subunit TsaD	AWR35_03140, tRNA N6-adenosine(37)-threonylcarbamoyltransferase complex transferase subunit TsaD	AUR63_03135, tRNA threonylcarbamoyl adenosine modification protein TsaD	R3_09555, tRNA N6-adenosine threonylcarbamoyltransferase	LV475_09560, tRNA (adenosine(37)-N6)-threonylcarbamoyltransferase complex transferase subunit TsaD	FAZ79_08830, tRNA (adenosine(37)-N6)-threonylcarbamoyltransferase complex transferase subunit TsaD	GM160_RS02215, tRNA (adenosine(37)-N6)-threonylcarbamoyltransferase complex transferase subunit TsaD	D5687_09620, tRNA (adenosine(37)-N6)-threonylcarbamoyltransferase complex transferase subunit TsaD	S21_00660, tRNA N6-adenosine threonylcarbamoyltransferase			K01409	KAE1, tsaD, QRI7; N6-L-threonylcarbamoyladenine synthase [EC:2.3.1.234]
		core genome	B1-1_10320, AB hydrolase-1 domain-containing protein	LV476_10330, alpha/beta fold hydrolase	AWR35_03150, hypothetical protein	AUR63_03145, hypothetical protein	R3_09545, AB hydrolase-1 domain-containing protein	LV475_09550, hypothetical protein	FAZ79_08840, hypothetical protein	GM160_RS02225, hypothetical protein	D5687_09630, alpha/beta fold hydrolase	S21_00650, AB hydrolase-1 domain-containing protein			K02170	bioH; pimeloyl-[acyl-carrier protein] methyl ester esterase [EC:3.1.1.85]
		core genome	B1-1_10325, Malonyl-[acyl-carrier protein] O-methyltransferase	LV476_10335, malonyl-ACP O-methyltransferase BioC	AWR35_03155, hypothetical protein	AUR63_03150, hypothetical protein	R3_09540, Malonyl-[acyl-carrier protein] O-methyltransferase	LV475_09545, malonyl-ACP O-methyltransferase BioC	FAZ79_10540, malonyl-ACP O-methyltransferase BioC	GM160_RS02230, malonyl-ACP O-methyltransferase BioC	D5687_09635, malonyl-[acyl-carrier protein] O-methyltransferase BioC	S21_00645, Malonyl-[acyl-carrier protein] O-methyltransferase			K02169	bioC; malonyl-CoA O-methyltransferase [EC:2.1.1.197]
Cytochrome c oxidase cbb3		core genome	B1-1_10330, Cytochrome-c oxidase	LV476_10340, cytochrome-c oxidase, cbb3-type subunit I	AWR35_03160, cytochrome C oxidase Cbb3	AUR63_03155, cytochrome C oxidase Cbb3	R3_09535, Cytochrome-c oxidase	LV475_09540, cytochrome-c oxidase, cbb3-type subunit I	FAZ79_10545, cytochrome-c oxidase, cbb3-type subunit I	GM160_RS02235, cytochrome-c oxidase, cbb3-type subunit I	D5687_09640, cytochrome-c oxidase, cbb3-type subunit I	S21_00640, Cytochrome-c oxidase			K00404	ccoN; cytochrome c oxidase cbb3-type subunit I [EC:7.1.1.9]
Cytochrome c oxidase cbb3		core genome	B1-1_10335, Cytochrome-c oxidase, cbb3-type subunit II	LV476_10345, cytochrome-c oxidase, cbb3-type subunit II	AWR35_03165, peptidase S41	AUR63_03160, peptidase S41	R3_09530, Cytochrome-c oxidase, cbb3-type subunit II	LV475_09535, cytochrome-c oxidase, cbb3-type subunit II	FAZ79_10550, cytochrome-c oxidase, cbb3-type subunit II	GM160_RS02240, cytochrome-c oxidase, cbb3-type subunit II	D5687_09645, cytochrome-c oxidase, cbb3-type subunit II	S21_00635, Cytochrome-c oxidase, cbb3-type subunit II			K00405	ccoO; cytochrome c oxidase cbb3-type subunit II
Cytochrome c oxidase cbb3		core genome	B1-1_10340, Cbb3-type cytochrome oxidase component FixQ	LV476_10350, cbb3-type cytochrome c oxidase subunit 3	AWR35_03170, hypothetical protein	AUR63_03165, hypothetical protein	R3_09525, CcoQ/FixQ family Cbb3-type cytochrome c oxidase assembly chaperone	LV475_09530, cbb3-type cytochrome c oxidase subunit 3	FAZ79_10555, cbb3-type cytochrome c oxidase subunit 3	GM160_RS02245, cbb3-type cytochrome c oxidase subunit 3	D5687_09650, cbb3-type cytochrome c oxidase subunit 3	S21_00630, CcoQ/FixQ family Cbb3-type cytochrome c oxidase assembly chaperone
Cytochrome c oxidase cbb3		core genome	B1-1_10345, Cbb3-type cytochrome c oxidase subunit	LV476_10355, cytochrome-c oxidase, cbb3-type subunit III	AWR35_03175, cytochrome C oxidase subunit III	AUR63_03170, cytochrome C oxidase subunit III	R3_09520, Cbb3-type cytochrome c oxidase subunit	LV475_09525, cytochrome-c oxidase, cbb3-type subunit III	FAZ79_10560, cytochrome-c oxidase, cbb3-type subunit III	GM160_RS02250, cytochrome-c oxidase, cbb3-type subunit III	D5687_09655, cytochrome-c oxidase, cbb3-type subunit III	S21_00625, Cbb3-type cytochrome c oxidase subunit			K00406	ccoP; cytochrome c oxidase cbb3-type subunit III
Cytochrome c oxidase cbb3		core genome	B1-1_10350, Cytochrome c oxidase accessory protein CcoG	LV476_10360, cytochrome c oxidase accessory protein CcoG	AWR35_03180, (Fe-S)-binding protein	AUR63_03175, (Fe-S)-binding protein	R3_09515, Cytochrome c oxidase accessory protein CcoG	LV475_09520, cytochrome c oxidase accessory protein CcoG	FAZ79_10565, cytochrome c oxidase accessory protein CcoG	GM160_RS02255, cytochrome c oxidase accessory protein CcoG	D5687_09660, cytochrome c oxidase accessory protein CcoG	S21_00620, Cytochrome c oxidase accessory protein CcoG
		core genome	B1-1_10355, FixH	LV476_10365, FixH family protein	AWR35_03185, hypothetical protein	AUR63_03180, hypothetical protein	R3_09510, FixH	LV475_09515, FixH family protein	FAZ79_10570, hypothetical protein	GM160_RS02260, FixH family protein	D5687_09665, hypothetical protein	S21_00615, hypothetical protein
cop		core genome	B1-1_10360, HMA domain-containing protein	LV476_10370, cadmium-translocating P-type ATPase	AWR35_03190, hypothetical protein	AUR63_03185, hypothetical protein	R3_09505, Cadmium-translocating P-type ATPase	LV475_09510, cadmium-translocating P-type ATPase	FAZ79_10575, cadmium-translocating P-type ATPase	GM160_RS02265, cadmium-translocating P-type ATPase	D5687_09670, cadmium-translocating P-type ATPase	S21_00610, Cadmium-translocating P-type ATPase			K01533	copB; P-type Cu2+ transporter [EC:7.2.2.9]			P-ATPase	The P-type ATPase (P-ATPase) Superfamily		zinc/cadmium/cobalt ion	inorganic
		core genome	B1-1_10365, Crp/Fnr family transcriptional regulator	LV476_10375, cyclic nucleotide-binding domain-containing protein	AWR35_03195, Crp/Fnr family transcriptional regulator	AUR63_03190, Crp/Fnr family transcriptional regulator	R3_09500, Crp/Fnr family transcriptional regulator	LV475_09505, cyclic nucleotide-binding domain-containing protein	FAZ79_06260, cyclic nucleotide-binding domain-containing protein	GM160_RS02270, cyclic nucleotide-binding domain-containing protein	D5687_09675, cyclic nucleotide-binding domain-containing protein	S21_00605, Crp/Fnr family transcriptional regulator			K10914	crp; CRP/FNR family transcriptional regulator, cyclic AMP receptor protein
		core genome	B1-1_10370, Serine hydroxymethyltransferase	LV476_10380, serine hydroxymethyltransferase	AWR35_03200, serine hydroxymethyltransferase	AUR63_03195, serine hydroxymethyltransferase	R3_09495, Serine hydroxymethyltransferase	LV475_09500, serine hydroxymethyltransferase	FAZ79_06255, serine hydroxymethyltransferase	GM160_RS02275, serine hydroxymethyltransferase	D5687_09680, serine hydroxymethyltransferase	S21_00600, Serine hydroxymethyltransferase			K00600	glyA, SHMT; glycine hydroxymethyltransferase [EC:2.1.2.1]
		core genome	B1-1_10375, Transcriptional repressor NrdR	LV476_10385, transcriptional regulator NrdR	AWR35_03205, NrdR family transcriptional regulator	AUR63_03200, NrdR family transcriptional regulator	R3_09490, Transcriptional repressor NrdR	LV475_09495, transcriptional regulator NrdR	FAZ79_06250, transcriptional repressor NrdR	GM160_RS02280, transcriptional regulator NrdR	D5687_09685, transcriptional repressor NrdR	S21_00595, Transcriptional repressor NrdR			K07738	nrdR; transcriptional repressor NrdR
		core genome	B1-1_10385, Riboflavin synthase	LV476_10395, riboflavin synthase	AWR35_03215, riboflavin synthase subunit alpha	AUR63_03210, riboflavin synthase subunit alpha	R3_09480, Riboflavin synthase	LV475_09485, riboflavin synthase	FAZ79_06240, riboflavin synthase	GM160_RS02290, riboflavin synthase	D5687_09695, riboflavin synthase	S21_00585, Riboflavin synthase			K00793	ribE, RIB5; riboflavin synthase [EC:2.5.1.9]
		core genome	B1-1_10390, 3,4-dihydroxy-2-butanone 4-phosphate synthase	LV476_10400, 3,4-dihydroxy-2-butanone-4-phosphate synthase	AWR35_03220, 3,4-dihydroxy-2-butanone 4-phosphate synthase	AUR63_03215, 3,4-dihydroxy-2-butanone 4-phosphate synthase	R3_09475, 3,4-dihydroxy-2-butanone 4-phosphate synthase	LV475_09480, 3,4-dihydroxy-2-butanone-4-phosphate synthase	FAZ79_06235, 3,4-dihydroxy-2-butanone-4-phosphate synthase	GM160_RS02295, 3,4-dihydroxy-2-butanone-4-phosphate synthase	D5687_09700, 3,4-dihydroxy-2-butanone-4-phosphate synthase	S21_00580, 3,4-dihydroxy-2-butanone 4-phosphate synthase			K14652	ribBA; 3,4-dihydroxy 2-butanone 4-phosphate synthase / GTP cyclohydrolase II [EC:4.1.99.12 3.5.4.25]
		core genome	B1-1_10395, 6,7-dimethyl-8-ribityllumazine synthase	LV476_10405, 6,7-dimethyl-8-ribityllumazine synthase	AWR35_03225, 6,7-dimethyl-8-ribityllumazine synthase	AUR63_03220, 6,7-dimethyl-8-ribityllumazine synthase	R3_09470, 6,7-dimethyl-8-ribityllumazine synthase	LV475_09475, 6,7-dimethyl-8-ribityllumazine synthase	FAZ79_06230, 6,7-dimethyl-8-ribityllumazine synthase	GM160_RS02300, 6,7-dimethyl-8-ribityllumazine synthase	D5687_09705, 6,7-dimethyl-8-ribityllumazine synthase	S21_00575, 6,7-dimethyl-8-ribityllumazine synthase			K00794	ribH, RIB4; 6,7-dimethyl-8-ribityllumazine synthase [EC:2.5.1.78]
		core genome	B1-1_10400, Transcription antitermination protein NusB	LV476_10410, transcription antitermination factor NusB	AWR35_03230, hypothetical protein	AUR63_03225, hypothetical protein	R3_09465, Transcription antitermination protein NusB	LV475_09470, transcription antitermination factor NusB	FAZ79_06225, transcription antitermination factor NusB	GM160_RS02305, transcription antitermination factor NusB	D5687_09710, transcription antitermination factor NusB	S21_00570, Transcription antitermination protein NusB			K03625	nusB; transcription antitermination protein NusB
		core genome	B1-1_10405, Thiamine-monophosphate kinase	LV476_10415, thiamine-phosphate kinase	AWR35_03235, hypothetical protein	AUR63_03230, hypothetical protein	R3_09460, Thiamine-monophosphate kinase	LV475_09465, thiamine-phosphate kinase	FAZ79_06220, thiamine-phosphate kinase	GM160_RS02310, thiamine-phosphate kinase	D5687_09715, thiamine-phosphate kinase	S21_00565, Thiamine-monophosphate kinase			K00946	thiL; thiamine-monophosphate kinase [EC:2.7.4.16]
		core genome	B1-1_10410, Phosphatidylglycerophosphatase A	LV476_10420, phosphatidylglycerophosphatase A	AWR35_03240, hypothetical protein	AUR63_03235, hypothetical protein	R3_09455, Phosphatidylglycerophosphatase A	LV475_09460, phosphatidylglycerophosphatase A	FAZ79_06215, phosphatidylglycerophosphatase A	GM160_RS02315, phosphatidylglycerophosphatase A	D5687_09720, phosphatidylglycerophosphatase A	S21_00560, Phosphatidylglycerophosphatase A			K01095	pgpA; phosphatidylglycerophosphatase A [EC:3.1.3.27]
		core genome	B1-1_10415, Molybdenum cofactor biosynthesis protein B	LV476_10425, molybdenum cofactor biosynthesis protein B	AWR35_03245, molybdenum cofactor biosynthesis protein	AUR63_03240, molybdenum cofactor biosynthesis protein	R3_09450, Molybdenum cofactor biosynthesis protein B	LV475_09455, molybdenum cofactor biosynthesis protein B	FAZ79_06210, molybdenum cofactor biosynthesis protein B	GM160_RS02320, molybdenum cofactor biosynthesis protein B	D5687_09725, molybdenum cofactor biosynthesis protein B	S21_00555, Molybdenum cofactor biosynthesis protein B			K03638	moaB; molybdopterin adenylyltransferase [EC:2.7.7.75]
		core genome	B1-1_10420, hypothetical protein	LV476_10430, DUF3565 domain-containing protein	AWR35_03250, hypothetical protein	AUR63_03245, hypothetical protein	R3_09445, DUF3565 domain-containing protein	LV475_09450, DUF3565 domain-containing protein	FAZ79_06205, DUF3565 domain-containing protein	GM160_RS02325, DUF3565 domain-containing protein	D5687_09730, DUF3565 domain-containing protein	S21_00550, Pressure-regulated protein
		core genome	B1-1_10425, Ribosomal protein S12 methylthiotransferase RimO	LV476_10435, 30S ribosomal protein S12 methylthiotransferase RimO	AWR35_03255, ribosomal protein S12 methylthiotransferase RimO	AUR63_03250, ribosomal protein S12 methylthiotransferase RimO	R3_09440, Ribosomal protein S12 methylthiotransferase RimO	LV475_09445, 30S ribosomal protein S12 methylthiotransferase RimO	FAZ79_06200, 30S ribosomal protein S12 methylthiotransferase RimO	GM160_RS02330, 30S ribosomal protein S12 methylthiotransferase RimO	D5687_09735, 30S ribosomal protein S12 methylthiotransferase RimO	S21_00545, Ribosomal protein S12 methylthiotransferase RimO			K14441	rimO; ribosomal protein S12 methylthiotransferase [EC:2.8.4.4]
		core genome	B1-1_10430, DUF3579 domain-containing protein	LV476_10440, DUF3579 domain-containing protein	AWR35_03260, hypothetical protein	AUR63_03255, hypothetical protein	R3_09435, DUF3579 domain-containing protein	LV475_09440, DUF3579 domain-containing protein	FAZ79_06195, DUF3579 domain-containing protein	GM160_RS02335, DUF3579 domain-containing protein	D5687_09740, DUF3579 domain-containing protein	S21_00540, DUF3579 domain-containing protein
		core genome	B1-1_10435, Asparaginase domain-containing protein	LV476_10445, asparaginase domain-containing protein	AWR35_03265, hypothetical protein	AUR63_03260, hypothetical protein	R3_09430, Asparaginase	LV475_09435, asparaginase domain-containing protein	FAZ79_06190, asparaginase	GM160_RS02340, asparaginase domain-containing protein	D5687_09745, hypothetical protein	S21_00535, Asparaginase domain-containing protein			K01424	E3.5.1.1, ansA, ansB; L-asparaginase [EC:3.5.1.1]
soxB		core genome	B1-1_10440, Bifunctional metallophosphatase/5-nucleotidase	LV476_10450, thiosulfohydrolase SoxB	AWR35_03270, bifunctional metallophosphatase/5-nucleotidase	AUR63_03265, bifunctional metallophosphatase/5-nucleotidase	R3_09425, Thiosulfohydrolase SoxB	LV475_09430, thiosulfohydrolase SoxB	FAZ79_06185, thiosulfohydrolase SoxB	GM160_RS02345, thiosulfohydrolase SoxB	D5687_09750, thiosulfohydrolase SoxB	S21_08270, Bifunctional metallophosphatase/5-nucleotidase			K17224	soxB; S-sulfosulfanyl-L-cysteine sulfohydrolase [EC:3.1.6.20]
soxA		core genome	B1-1_10445, SoxAX cytochrome complex subunit A	LV476_10455, sulfur oxidation c-type cytochrome SoxA	AWR35_03275, hypothetical protein	AUR63_03270, hypothetical protein	R3_09420, SoxAX cytochrome complex subunit A	LV475_09425, sulfur oxidation c-type cytochrome SoxA	FAZ79_06180, sulfur oxidation c-type cytochrome SoxA	GM160_RS02355, sulfur oxidation c-type cytochrome SoxA	D5687_05410, sulfur oxidation c-type cytochrome SoxA	S21_03960, SoxAX cytochrome complex subunit A			K17222	soxA; L-cysteine S-thiosulfotransferase [EC:2.8.5.2]
soxX		core genome	B1-1_10450, Cytochrome c domain-containing protein	LV476_10460, sulfur oxidation c-type cytochrome SoxX	AWR35_03280, hypothetical protein	AUR63_03275, hypothetical protein	R3_09415, Sulfur oxidation c-type cytochrome SoxX	LV475_09420, sulfur oxidation c-type cytochrome SoxX	FAZ79_06175, sulfur oxidation c-type cytochrome SoxX	GM160_RS02360, sulfur oxidation c-type cytochrome SoxX	D5687_05415, sulfur oxidation c-type cytochrome SoxX	S21_03955, Sulfur oxidation c-type cytochrome SoxX			K17223	soxX; L-cysteine S-thiosulfotransferase [EC:2.8.5.2]
		core genome	B1-1_10455, TPR-REGION domain-containing protein	LV476_10465, M48 family metalloprotease	AWR35_03285, hypothetical protein	AUR63_03280, hypothetical protein	R3_10710, TPR-REGION domain-containing protein	LV475_10720, M48 family metalloprotease	FAZ79_06170, hypothetical protein	GM160_RS02365, M48 family metalloprotease	D5687_05420, hypothetical protein	S21_03950, TPR-REGION domain-containing protein			K01423	bepA; beta-barrel assembly-enhancing protease [EC:3.4.-.-]
		core genome	B1-1_10460, Rhodanese domain-containing protein	LV476_10470, rhodanese-like domain-containing protein	AWR35_03290, rhodanese	AUR63_03285, rhodanese	R3_10705, Rhodanese-like domain-containing protein	LV475_10715, rhodanese-like domain-containing protein	FAZ79_06165, rhodanese-like domain-containing protein	GM160_RS02370, rhodanese-like domain-containing protein	D5687_05425, rhodanese-like domain-containing protein	S21_03945, Rhodanese domain-containing protein
		core genome	B1-1_10465, UPF0033 domain-containing protein	LV476_10475, sulfurtransferase TusA family protein	AWR35_03295, hypothetical protein	AUR63_03290, hypothetical protein	R3_10700, UPF0033 domain-containing protein	LV475_10710, sulfurtransferase TusA family protein	FAZ79_06160, sulfurtransferase TusA family protein	GM160_RS02375, sulfurtransferase TusA family protein	D5687_05430, sulfurtransferase TusA family protein	S21_03940, UPF0033 domain-containing protein			K04085	tusA, sirA; tRNA 2-thiouridine synthesizing protein A [EC:2.8.1.-]
		core genome	B1-1_10470, hypothetical protein	LV476_10480, hypothetical protein	AWR35_03300, hypothetical protein	AUR63_03295, hypothetical protein	R3_10695, hypothetical protein	LV475_10705, hypothetical protein	FAZ79_06155, hypothetical protein	GM160_RS02380, hypothetical protein	D5687_05435, hypothetical protein	S21_03935, hypothetical protein
		core genome	B1-1_10475, Acetolactate synthase	LV476_10485, acetolactate synthase 3 large subunit	AWR35_03305, acetolactate synthase 3 catalytic subunit	AUR63_03300, acetolactate synthase 3 catalytic subunit	R3_10690, Acetolactate synthase	LV475_10700, acetolactate synthase 3 large subunit	FAZ79_06150, acetolactate synthase 3 large subunit	GM160_RS02385, acetolactate synthase 3 large subunit	D5687_05440, acetolactate synthase 3 large subunit	S21_03930, Acetolactate synthase			K01652	E2.2.1.6L, ilvB, ilvG, ilvI; acetolactate synthase I/II/III large subunit [EC:2.2.1.6]
		core genome	B1-1_10480, Acetolactate synthase	LV476_10490, acetolactate synthase small subunit	AWR35_03310, acetolactate synthase small subunit	AUR63_03305, acetolactate synthase small subunit	R3_10685, Acetolactate synthase	LV475_10695, acetolactate synthase small subunit	FAZ79_06145, acetolactate synthase small subunit	GM160_RS02390, acetolactate synthase small subunit	D5687_05445, acetolactate synthase small subunit	S21_03925, Acetolactate synthase			K01653	E2.2.1.6S, ilvH, ilvN; acetolactate synthase I/III small subunit [EC:2.2.1.6]
		core genome	B1-1_10485, Ketol-acid reductoisomerase (NADP(+))	LV476_10495, ketol-acid reductoisomerase	AWR35_03315, ketol-acid reductoisomerase	AUR63_03310, ketol-acid reductoisomerase	R3_10680, Ketol-acid reductoisomerase (NADP(+))	LV475_10690, ketol-acid reductoisomerase	FAZ79_06140, ketol-acid reductoisomerase	GM160_RS02395, ketol-acid reductoisomerase	D5687_05450, ketol-acid reductoisomerase	S21_03920, Ketol-acid reductoisomerase (NADP(+))			K00053	ilvC; ketol-acid reductoisomerase [EC:1.1.1.86]
		core genome	B1-1_10490, CDP-diacylglycerol--serine O-phosphatidyltransferase	LV476_10500, CDP-diacylglycerol--serine O-phosphatidyltransferase	AWR35_03320, CDP-diacylglycerol--serine O-phosphatidyltransferase	AUR63_03315, CDP-diacylglycerol--serine O-phosphatidyltransferase	R3_10675, CDP-diacylglycerol--serine O-phosphatidyltransferase	LV475_10685, CDP-diacylglycerol--serine O-phosphatidyltransferase	FAZ79_06135, CDP-diacylglycerol--serine O-phosphatidyltransferase	GM160_RS02400, CDP-diacylglycerol--serine O-phosphatidyltransferase	D5687_05455, CDP-diacylglycerol--serine O-phosphatidyltransferase	S21_03915, CDP-diacylglycerol--serine O-phosphatidyltransferase			K17103	CHO1, pssA; CDP-diacylglycerol---serine O-phosphatidyltransferase [EC:2.7.8.8]
		core genome	B1-1_10495, 2-isopropylmalate synthase	LV476_10505, 2-isopropylmalate synthase	AWR35_03325, 2-isopropylmalate synthase	AUR63_03320, 2-isopropylmalate synthase	R3_10670, 2-isopropylmalate synthase	LV475_10680, 2-isopropylmalate synthase	FAZ79_06130, 2-isopropylmalate synthase	GM160_RS02405, 2-isopropylmalate synthase	D5687_05460, 2-isopropylmalate synthase	S21_03910, 2-isopropylmalate synthase			K01649	leuA, IMS; 2-isopropylmalate synthase [EC:2.3.3.13]
		core genome	B1-1_10505, [Ribosomal protein S18]-alanine N-acetyltransferase	LV476_10515, ribosomal protein S18-alanine N-acetyltransferase	AWR35_03335, hypothetical protein	AUR63_03330, hypothetical protein	R3_10660, [Ribosomal protein S18]-alanine N-acetyltransferase	LV475_10670, ribosomal protein S18-alanine N-acetyltransferase	FAZ79_06120, ribosomal-protein-alanine N-acetyltransferase	GM160_RS02415, ribosomal protein S18-alanine N-acetyltransferase	D5687_05470, ribosomal-protein-alanine N-acetyltransferase	S21_03900, [Ribosomal protein S18]-alanine N-acetyltransferase			K03789	rimI; [ribosomal protein S18]-alanine N-acetyltransferase [EC:2.3.1.266]
		core genome	B1-1_10510, Peptide chain release factor 3	LV476_10520, peptide chain release factor 3	AWR35_03340, peptide chain release factor 3	AUR63_03335, peptide chain release factor 3	R3_10655, Peptide chain release factor 3	LV475_10665, peptide chain release factor 3	FAZ79_06115, peptide chain release factor 3	GM160_RS02420, peptide chain release factor 3	D5687_05475, peptide chain release factor 3	S21_03895, Peptide chain release factor 3			K02837	prfC; peptide chain release factor 3
		core genome	B1-1_10515, hypothetical protein	LV476_10525, hypothetical protein	AWR35_03345, hypothetical protein	AUR63_03340, hypothetical protein	R3_10650, hypothetical protein	LV475_10660, hypothetical protein	FAZ79_06110, hypothetical protein	GM160_RS02425, hypothetical protein	D5687_05480, hypothetical protein	S21_03890, hypothetical protein
		core genome	B1-1_10520, Rhodanese domain-containing protein	LV476_10530, rhodanese	AWR35_03350, hypothetical protein	AUR63_03345, hypothetical protein	R3_10645, Rhodanese	LV475_10655, rhodanese-like domain-containing protein	FAZ79_06105, rhodanese-like domain-containing protein	GM160_RS02430, rhodanese-like domain-containing protein	D5687_05485, rhodanese	S21_03885, Rhodanese domain-containing protein
		core genome	B1-1_10530, hypothetical protein	LV476_10540, lytic transglycosylase domain-containing protein	AWR35_03360, hypothetical protein	AUR63_03355, hypothetical protein	R3_10635, Transglycosylase SLT domain-containing protein	LV475_10645, lytic transglycosylase domain-containing protein	FAZ79_06095, lytic transglycosylase domain-containing protein	GM160_RS02440, lytic transglycosylase domain-containing protein	D5687_05495, hypothetical protein	S21_03875, hypothetical protein			K08309	slt; soluble lytic murein transglycosylase [EC:4.2.2.-]
		core genome	B1-1_10535, DNA deoxyribophosphodiesterase	LV476_10545, exodeoxyribonuclease I	AWR35_03365, hypothetical protein	AUR63_03360, hypothetical protein	R3_10630, DNA deoxyribophosphodiesterase	LV475_10640, exodeoxyribonuclease I	FAZ79_06090, exodeoxyribonuclease I	GM160_RS02445, exodeoxyribonuclease I	D5687_05500, exodeoxyribonuclease I	S21_03870, DNA deoxyribophosphodiesterase			K01141	sbcB, exoI; exodeoxyribonuclease I [EC:3.1.11.1]
		core genome	B1-1_10540, CBS domain-containing protein	LV476_10550, CBS domain-containing protein	AWR35_03370, hypothetical protein	AUR63_03365, hypothetical protein	R3_10625, CBS domain-containing protein	LV475_10635, CBS domain-containing protein	FAZ79_06085, CBS domain-containing protein	GM160_RS02450, CBS domain-containing protein	D5687_05505, CBS domain-containing protein	S21_03865, CBS domain-containing protein
		core genome	B1-1_10545, CZB domain-containing protein	LV476_10555, CZB domain-containing protein	AWR35_03375, hypothetical protein	AUR63_03370, hypothetical protein	R3_10620, CZB domain-containing protein	LV475_10630, CZB domain-containing protein	FAZ79_06080, hypothetical protein	GM160_RS02455, CZB domain-containing protein	D5687_05510, hypothetical protein	S21_03860, CZB domain-containing protein
		core genome	B1-1_10550, Phosphorylated carbohydrates phosphatase	LV476_10560, HAD-IA family hydrolase	AWR35_03380, phosphatase	AUR63_03375, phosphatase	R3_10615, HAD-IA family hydrolase	LV475_10625, HAD family hydrolase	FAZ79_06075, HAD family hydrolase	GM160_RS02460, HAD-IA family hydrolase	D5687_05515, HAD family hydrolase	S21_03855, Phosphorylated carbohydrates phosphatase
		core genome	B1-1_10555, hypothetical protein	LV476_10565, hypothetical protein	AWR35_03385, hypothetical protein	AUR63_03380, hypothetical protein	R3_10610, hypothetical protein	LV475_10620, hypothetical protein	FAZ79_06070, hypothetical protein	GM160_RS02465, hypothetical protein	D5687_05520, hypothetical protein	S21_03850, hypothetical protein
		core genome	B1-1_10560, Peptidyl-prolyl cis-trans isomerase	LV476_10570, peptidylprolyl isomerase	AWR35_03390, peptidylprolyl isomerase	AUR63_03385, peptidylprolyl isomerase	R3_10605, Peptidyl-prolyl cis-trans isomerase	LV475_10615, peptidylprolyl isomerase	FAZ79_06065, peptidylprolyl isomerase	GM160_RS02495, peptidylprolyl isomerase	D5687_05525, peptidylprolyl isomerase	S21_03845, Peptidyl-prolyl cis-trans isomerase			K03775	slyD; FKBP-type peptidyl-prolyl cis-trans isomerase SlyD [EC:5.2.1.8]
		core genome	B1-1_10565, UTP--glucose-1-phosphate uridylyltransferase	LV476_10575, UTP--glucose-1-phosphate uridylyltransferase GalU	AWR35_03395, UTP--glucose-1-phosphate uridylyltransferase	AUR63_03390, UTP--glucose-1-phosphate uridylyltransferase	R3_10600, UTP--glucose-1-phosphate uridylyltransferase	LV475_10610, UTP--glucose-1-phosphate uridylyltransferase GalU	FAZ79_06060, UTP--glucose-1-phosphate uridylyltransferase GalU	GM160_RS02500, UTP--glucose-1-phosphate uridylyltransferase GalU	D5687_05530, UTP--glucose-1-phosphate uridylyltransferase	S21_03840, UTP--glucose-1-phosphate uridylyltransferase			K00963	UGP2, galU, galF; UTP--glucose-1-phosphate uridylyltransferase [EC:2.7.7.9]
		core genome	B1-1_10570, hypothetical protein	LV476_10580, DUF2069 domain-containing protein	AWR35_03400, hypothetical protein	AUR63_03395, hypothetical protein	R3_10595, DUF2069 domain-containing protein	LV475_10605, DUF2069 domain-containing protein	FAZ79_06055, DUF2069 domain-containing protein	GM160_RS02505, DUF2069 domain-containing protein	D5687_05535, DUF2069 domain-containing protein	S21_03835, hypothetical protein
		core genome	B1-1_10575, NAD(P)H dehydrogenase (Quinone)	LV476_10585, NAD(P)H:quinone oxidoreductase	AWR35_03405, NAD(P)H-quinone oxidoreductase	AUR63_03400, NAD(P)H-quinone oxidoreductase	R3_10590, NAD(P)H:quinone oxidoreductase	LV475_10600, NAD(P)H:quinone oxidoreductase	FAZ79_06050, NAD(P)H:quinone oxidoreductase	GM160_RS02510, NAD(P)H:quinone oxidoreductase	D5687_05540, NAD(P)H:quinone oxidoreductase	S21_03830, NAD(P)H:quinone oxidoreductase			K03809	wrbA; NAD(P)H dehydrogenase (quinone) [EC:1.6.5.2]
		core genome	B1-1_10580, Thioredoxin domain-containing protein	LV476_10590, thioredoxin family protein	AWR35_03410, thioredoxin	AUR63_03405, thioredoxin	R3_10585, Thioredoxin fold domain-containing protein	LV475_10595, thioredoxin family protein	FAZ79_06045, DUF255 domain-containing protein	GM160_RS02515, thioredoxin family protein	D5687_05545, DUF255 domain-containing protein	S21_03820, Thioredoxin domain-containing protein
		core genome	B1-1_10585, hypothetical protein	LV476_10595, TolC family protein	AWR35_03415, hypothetical protein	AUR63_03410, hypothetical protein	R3_10580, Outer membrane efflux protein	LV475_10590, TolC family protein	FAZ79_06040, hypothetical protein	GM160_RS02520, TolC family protein	D5687_05550, TolC family protein	S21_03815, hypothetical protein
		core genome	B1-1_10590, Biotin-lipoyl-2 domain-containing protein	LV476_10600, HlyD family efflux transporter periplasmic adaptor subunit	AWR35_03420, hypothetical protein	AUR63_03415, hypothetical protein	R3_10575, HlyD family efflux transporter periplasmic adaptor subunit	LV475_10585, HlyD family efflux transporter periplasmic adaptor subunit	FAZ79_06035, HlyD family efflux transporter periplasmic adaptor subunit	GM160_RS02525, HlyD family efflux transporter periplasmic adaptor subunit	D5687_05555, HlyD family efflux transporter periplasmic adaptor subunit	S21_03810, Biotin-lipoyl-2 domain-containing protein
		core genome	B1-1_10595, Proline--tRNA ligase	LV476_10605, proline--tRNA ligase	AWR35_03425, proline--tRNA ligase	AUR63_03420, proline--tRNA ligase	R3_10570, Proline--tRNA ligase	LV475_10580, proline--tRNA ligase	FAZ79_06030, proline--tRNA ligase	GM160_RS02530, proline--tRNA ligase	D5687_05560, proline--tRNA ligase	S21_03805, Proline--tRNA ligase			K01881	PARS, proS; prolyl-tRNA synthetase [EC:6.1.1.15]
		core genome	B1-1_10600, DUF4124 domain-containing protein	LV476_10610, DUF4124 domain-containing protein	AWR35_03430, hypothetical protein	AUR63_03425, hypothetical protein	R3_10565, DUF4124 domain-containing protein	LV475_10575, DUF4124 domain-containing protein	FAZ79_06025, DUF4124 domain-containing protein	GM160_RS02535, DUF4124 domain-containing protein	D5687_05565, DUF4124 domain-containing protein	S21_03800, DUF4124 domain-containing protein
		core genome	B1-1_10605, LysR family transcriptional regulator	LV476_10615, LysR family transcriptional regulator	AWR35_03435, LysR family transcriptional regulator	AUR63_03430, LysR family transcriptional regulator	R3_10560, LysR family transcriptional regulator	LV475_10570, LysR family transcriptional regulator	FAZ79_06020, LysR family transcriptional regulator	GM160_RS02540, LysR family transcriptional regulator	D5687_05570, LysR family transcriptional regulator	S21_03795, LysR family transcriptional regulator			K21900	cysL; LysR family transcriptional regulator, transcriptional activator of the cysJI operon
		core genome	B1-1_10610, DUF302 domain-containing protein	LV476_10620, DUF302 domain-containing protein	AWR35_03440, hypothetical protein	AUR63_03435, hypothetical protein	R3_10555, DUF302 domain-containing protein	LV475_10565, DUF302 domain-containing protein	FAZ79_06015, DUF302 domain-containing protein	GM160_RS02545, DUF302 domain-containing protein	D5687_05575, DUF302 domain-containing protein	S21_03790, DUF302 domain-containing protein
		core genome	B1-1_10615, Phosphate starvation-inducible protein PhoH	LV476_10625, PhoH family protein	AWR35_03445, phosphate starvation-inducible protein PhoH	AUR63_03440, phosphate starvation-inducible protein PhoH	R3_10550, AAA family ATPase	LV475_10560, PhoH family protein	FAZ79_06010, PhoH family protein	GM160_RS02550, PhoH family protein	D5687_05580, PhoH family protein	S21_03785, PhoH family protein			K07175	phoH2; PhoH-like ATPase
		core genome	B1-1_10620, Thioredoxin peroxidase	LV476_10630, peroxiredoxin	AWR35_03450, thiol peroxidase	AUR63_03445, hypothetical protein	R3_10545, Thioredoxin peroxidase	LV475_10555, peroxiredoxin	FAZ79_06005, peroxiredoxin	GM160_RS02555, peroxiredoxin	D5687_05585, peroxiredoxin	S21_03780, Thioredoxin peroxidase			K03564	BCP, PRXQ, DOT5; thioredoxin-dependent peroxiredoxin [EC:1.11.1.24]
		core genome	B1-1_10625, 4-hydroxy-tetrahydrodipicolinate synthase	LV476_10635, 4-hydroxy-tetrahydrodipicolinate synthase	AWR35_03455, 4-hydroxy-tetrahydrodipicolinate synthase	AUR63_03450, 4-hydroxy-tetrahydrodipicolinate synthase	R3_10540, 4-hydroxy-tetrahydrodipicolinate synthase	LV475_10550, 4-hydroxy-tetrahydrodipicolinate synthase	FAZ79_06000, 4-hydroxy-tetrahydrodipicolinate synthase	GM160_RS02560, 4-hydroxy-tetrahydrodipicolinate synthase	D5687_05590, 4-hydroxy-tetrahydrodipicolinate synthase	S21_03775, 4-hydroxy-tetrahydrodipicolinate synthase			K01714	dapA; 4-hydroxy-tetrahydrodipicolinate synthase [EC:4.3.3.7]
		core genome	B1-1_10630, Outer membrane protein assembly factor BamC	LV476_10640, outer membrane protein assembly factor BamC	AWR35_03460, hypothetical protein	AUR63_03455, hypothetical protein	R3_10535, Outer membrane protein assembly factor BamC	LV475_10545, outer membrane protein assembly factor BamC	FAZ79_05995, outer membrane protein assembly factor BamC	GM160_RS02565, outer membrane protein assembly factor BamC	D5687_05595, outer membrane protein assembly factor BamC	S21_03770, Outer membrane protein assembly factor BamC			K07287	bamC; outer membrane protein assembly factor BamC
		core genome	B1-1_10635, GTP cyclohydrolase FolE2	LV476_10645, GTP cyclohydrolase FolE2	AWR35_03465, GTP cyclohydrolase FolE2	AUR63_03460, GTP cyclohydrolase FolE2	R3_10530, GTP cyclohydrolase FolE2	LV475_10540, GTP cyclohydrolase FolE2	FAZ79_05990, GTP cyclohydrolase I FolE2	GM160_RS02570, GTP cyclohydrolase FolE2	D5687_05600, GTP cyclohydrolase I FolE2	S21_03765, GTP cyclohydrolase FolE2			K09007	folE2; GTP cyclohydrolase IB [EC:3.5.4.16]
		core genome	B1-1_10640, 6-carboxy-5,6,7,8-tetrahydropterin synthase	LV476_10650, 6-carboxytetrahydropterin synthase QueD	AWR35_03470, 6-pyruvoyl tetrahydropterin synthase	AUR63_03465, hypothetical protein	R3_10525, 6-carboxy-5,6,7,8-tetrahydropterin synthase	LV475_10535, 6-carboxytetrahydropterin synthase QueD	FAZ79_05985, 6-carboxytetrahydropterin synthase QueD	GM160_RS02575, 6-carboxytetrahydropterin synthase QueD	D5687_05605, 6-carboxytetrahydropterin synthase QueD	S21_03760, 6-carboxy-5,6,7,8-tetrahydropterin synthase			K01737	queD, ptpS, PTS; 6-pyruvoyltetrahydropterin/6-carboxytetrahydropterin synthase [EC:4.2.3.12 4.1.2.50]
		core genome	B1-1_10645, 1-deoxy-D-xylulose-5-phosphate synthase	LV476_10655, 1-deoxy-D-xylulose-5-phosphate synthase	AWR35_03475, 1-deoxy-D-xylulose-5-phosphate synthase	AUR63_03470, 1-deoxy-D-xylulose-5-phosphate synthase	R3_10520, 1-deoxy-D-xylulose-5-phosphate synthase	LV475_10530, 1-deoxy-D-xylulose-5-phosphate synthase	FAZ79_05980, 1-deoxy-D-xylulose-5-phosphate synthase	GM160_RS02580, 1-deoxy-D-xylulose-5-phosphate synthase	D5687_05610, 1-deoxy-D-xylulose-5-phosphate synthase	S21_03755, 1-deoxy-D-xylulose-5-phosphate synthase			K01662	dxs; 1-deoxy-D-xylulose-5-phosphate synthase [EC:2.2.1.7]
		core genome	B1-1_10650, Geranyl transferase	LV476_10660, polyprenyl synthetase family protein	AWR35_03480, hypothetical protein	AUR63_03475, hypothetical protein	R3_10515, Geranyl transferase	LV475_10525, polyprenyl synthetase family protein	FAZ79_05975, polyprenyl synthetase family protein	GM160_RS02585, polyprenyl synthetase family protein	D5687_05615, polyprenyl synthetase family protein	S21_03750, Geranyl transferase			K00795	ispA; farnesyl diphosphate synthase [EC:2.5.1.1 2.5.1.10]
		core genome	B1-1_10655, Exodeoxyribonuclease 7 small subunit	LV476_10665, exodeoxyribonuclease VII small subunit	AWR35_03485, hypothetical protein	AUR63_03480, hypothetical protein	R3_10510, Exodeoxyribonuclease 7 small subunit	LV475_10520, exodeoxyribonuclease VII small subunit	FAZ79_05970, exodeoxyribonuclease VII small subunit	GM160_RS02590, exodeoxyribonuclease VII small subunit	D5687_05620, exodeoxyribonuclease VII small subunit	S21_03745, hypothetical protein			K03602	xseB; exodeoxyribonuclease VII small subunit [EC:3.1.11.6]
		core genome	B1-1_10660, DNA repair protein RadA	LV476_10670, DNA repair protein RadA	AWR35_03490, DNA repair protein RadA	AUR63_03485, DNA repair protein RadA	R3_10505, DNA repair protein RadA	LV475_10515, DNA repair protein RadA	FAZ79_05965, DNA repair protein RadA	GM160_RS02595, DNA repair protein RadA	D5687_05625, DNA repair protein RadA	S21_02410, DNA repair protein RadA			K04485	radA, sms; DNA repair protein RadA/Sms
		core genome	B1-1_10665, Magnesium/cobalt efflux protein	LV476_10675, HlyC/CorC family transporter	AWR35_03495, magnesium/cobalt efflux protein	AUR63_03490, magnesium/cobalt efflux protein	R3_10500, Magnesium/cobalt efflux protein	LV475_10510, HlyC/CorC family transporter	FAZ79_05960, HlyC/CorC family transporter	GM160_RS02600, HlyC/CorC family transporter	D5687_05630, HlyC/CorC family transporter	S21_02405, CorC-HlyC domain-containing protein			K03699	tlyC; magnesium and cobalt exporter, CNNM family			HCC	The HlyC/CorC (HCC) Family		heavy metal ion	inorganic
		core genome	B1-1_10670, Cytochrom-C-asm domain-containing protein	LV476_10680, cytochrome c biogenesis protein CcsA	AWR35_03500, hypothetical protein	AUR63_03495, hypothetical protein	R3_10495, Cytochrom-C-asm domain-containing protein	LV475_10505, cytochrome c biogenesis protein CcsA	FAZ79_05955, hypothetical protein	GM160_RS02605, cytochrome c biogenesis protein CcsA	D5687_05635, hypothetical protein	S21_02400, Cytochrom-C-asm domain-containing protein
		core genome	B1-1_10675, Dimethylmenaquinone methyltransferase	LV476_10685, FAD-binding protein	AWR35_03505, dimethylmenaquinone methyltransferase	AUR63_03500, dimethylmenaquinone methyltransferase	R3_10490, FAD-binding protein	LV475_10500, FAD-binding protein	FAZ79_05950, FAD-binding protein	GM160_RS02610, FAD-binding protein	D5687_05640, FAD-binding protein	S21_02395, Glycolate oxidase
		core genome	B1-1_10680, SIS domain-containing protein	LV476_10690, hypothetical protein	AWR35_03510, hypothetical protein	AUR63_03505, hypothetical protein	R3_10485, SIS domain-containing protein	LV475_10495, SIS domain-containing protein	FAZ79_05945, SIS domain-containing protein	GM160_RS02615, SIS domain-containing protein	D5687_05645, SIS domain-containing protein	S21_02390, SIS domain-containing protein			K03271	gmhA, lpcA; D-sedoheptulose 7-phosphate isomerase [EC:5.3.1.28]
		core genome	B1-1_10685, UPF0102 protein AUR63_03510	LV476_10695, YraN family protein	AWR35_03515, hypothetical protein	AUR63_03510, hypothetical protein	R3_10480, UPF0102 protein FAZ79_05940	LV475_10490, YraN family protein	FAZ79_05940, YraN family protein	GM160_RS02620, YraN family protein	D5687_05650, YraN family protein	S21_02385, UPF0102 protein AUR63_03510			K07460	yraN; putative endonuclease
		core genome	B1-1_10690, ABC transporter substrate-binding protein	LV476_10700, penicillin-binding protein activator	AWR35_03520, hypothetical protein	AUR63_03515, hypothetical protein	R3_10475, ABC transporter substrate-binding protein	LV475_10485, penicillin-binding protein activator	FAZ79_05935, hypothetical protein	GM160_RS02625, penicillin-binding protein activator	D5687_05655, hypothetical protein	S21_02380, ABC transporter substrate-binding protein			K07121	K07121; uncharacterized protein
		core genome	B1-1_10695, Ribosomal RNA small subunit methyltransferase I	LV476_10705, 16S rRNA (cytidine(1402)-2-O)-methyltransferase	AWR35_03525, hypothetical protein	AUR63_03520, hypothetical protein	R3_10470, Ribosomal RNA small subunit methyltransferase I	LV475_10480, 16S rRNA (cytidine(1402)-2-O)-methyltransferase	FAZ79_05930, 16S rRNA (cytidine(1402)-2-O)-methyltransferase	GM160_RS02630, 16S rRNA (cytidine(1402)-2-O)-methyltransferase	D5687_05660, 16S rRNA (cytidine(1402)-2-O)-methyltransferase	S21_02375, Ribosomal RNA small subunit methyltransferase I			K07056	rsmI; 16S rRNA (cytidine1402-2'-O)-methyltransferase [EC:2.1.1.198]
		core genome	B1-1_10700, GGDEF domain-containing protein	LV476_10710, GGDEF domain-containing protein	AWR35_03530, hypothetical protein	AUR63_03525, hypothetical protein	R3_10465, Diguanylate cyclase	LV475_10475, GGDEF domain-containing protein	FAZ79_05925, GGDEF domain-containing protein	GM160_RS02635, GGDEF domain-containing protein	D5687_05665, GGDEF domain-containing protein	S21_02370, GGDEF domain-containing protein
		core genome	B1-1_10705, Flagellar protein FliL	LV476_10715, flagellar basal body-associated FliL family protein	AWR35_03535, hypothetical protein	AUR63_03530, hypothetical protein	R3_10460, Flagellar protein FliL	LV475_10470, flagellar basal body-associated FliL family protein	FAZ79_05920, hypothetical protein	GM160_RS02640, flagellar basal body-associated FliL family protein	D5687_05670, hypothetical protein	S21_02365, hypothetical protein			K02415	fliL; flagellar protein FliL
		core genome	B1-1_10710, Flagellar motor switch protein FliM	LV476_10720, flagellar motor switch protein FliM	AWR35_03540, flagellar motor switch protein FliM	AUR63_03535, flagellar motor switch protein FliM	R3_10455, Flagellar motor switch protein FliM	LV475_10465, flagellar motor switch protein FliM	FAZ79_05915, flagellar motor switch protein FliM	GM160_RS02645, flagellar motor switch protein FliM	D5687_05675, flagellar motor switch protein FliM	S21_02360, Flagellar motor switch protein FliM			K02416	fliM; flagellar motor switch protein FliM
		core genome	B1-1_10715, Flagellar motor switch protein FliN	LV476_10725, flagellar motor switch protein FliN	AWR35_03545, flagellar motor switch protein FliN	AUR63_03540, hypothetical protein	R3_10450, Flagellar motor switch protein FliN	LV475_10460, flagellar motor switch protein FliN	FAZ79_05910, flagellar motor switch protein FliN	GM160_RS02650, flagellar motor switch protein FliN	D5687_05680, flagellar motor switch protein FliN	S21_02355, Flagellar motor switch protein FliN			K02417	fliN; flagellar motor switch protein FliN
		core genome	B1-1_10720, Flagellar protein	LV476_10730, flagellar biosynthetic protein FliO	AWR35_03550, hypothetical protein	AUR63_03545, hypothetical protein	R3_10445, Flagellar protein	LV475_10455, flagellar biosynthetic protein FliO	FAZ79_05905, flagellar biosynthetic protein FliO	GM160_RS02655, flagellar biosynthetic protein FliO	D5687_05685, flagellar biosynthetic protein FliO	S21_02350, Flagellar protein			K02418	fliO, fliZ; flagellar protein FliO/FliZ
		core genome	B1-1_10725, Flagellar biosynthetic protein FliP	LV476_10735, flagellar type III secretion system pore protein FliP	AWR35_03555, flagellar biosynthesis protein flip	AUR63_03550, flagellar biosynthesis protein flip	R3_10440, Flagellar biosynthetic protein FliP	LV475_10450, flagellar type III secretion system pore protein FliP	FAZ79_10970, flagellar type III secretion system pore protein FliP	GM160_RS02660, flagellar type III secretion system pore protein FliP	D5687_05690, flagellar biosynthetic protein FliP	S21_02345, Flagellar biosynthetic protein FliP			K02419	fliP; flagellar biosynthesis protein FliP			IIISP	The Type III (Virulence-related) Secretory Pathway (IIISP) Family
		core genome	B1-1_10730, Flagellar biosynthetic protein FliQ	LV476_10740, flagellar biosynthesis protein FliQ	AWR35_03560, flagellar biosynthetic protein FliQ	AUR63_03555, flagellar biosynthetic protein FliQ	R3_10435, Flagellar biosynthetic protein FliQ	LV475_10445, flagellar biosynthesis protein FliQ	FAZ79_10975, flagellar biosynthesis protein FliQ	GM160_RS02665, flagellar biosynthesis protein FliQ	D5687_05695, flagellar biosynthetic protein FliQ	S21_02340, Flagellar biosynthetic protein FliQ			K02420	fliQ; flagellar biosynthesis protein FliQ			IIISP	The Type III (Virulence-related) Secretory Pathway (IIISP) Family
		core genome	B1-1_10735, Flagellar biosynthetic protein FliR	LV476_10745, flagellar biosynthetic protein FliR	AWR35_03565, flagellar biosynthetic protein FliR	AUR63_03560, flagellar biosynthetic protein FliR	R3_10430, Flagellar biosynthetic protein FliR	LV475_10440, flagellar biosynthetic protein FliR	FAZ79_10980, flagellar biosynthetic protein FliR	GM160_RS02670, flagellar biosynthetic protein FliR	D5687_05700, flagellar biosynthetic protein FliR	S21_02335, Flagellar biosynthetic protein FliR			K02421	fliR; flagellar biosynthesis protein FliR			IIISP	The Type III (Virulence-related) Secretory Pathway (IIISP) Family
		core genome	B1-1_10740, Flagellar biosynthetic protein FlhB	LV476_10750, flagellar biosynthesis protein FlhB	AWR35_03570, flagellar biosynthetic protein FlhB	AUR63_03565, flagellar biosynthetic protein FlhB	R3_10425, Flagellar biosynthetic protein FlhB	LV475_10435, flagellar biosynthesis protein FlhB	FAZ79_10985, flagellar biosynthesis protein FlhB	GM160_RS02675, flagellar biosynthesis protein FlhB	D5687_05705, flagellar biosynthesis protein FlhB	S21_02330, Flagellar biosynthetic protein FlhB			K02401	flhB; flagellar biosynthesis protein FlhB			IIISP	The Type III (Virulence-related) Secretory Pathway (IIISP) Family
		core genome	B1-1_10745, Flagellar biosynthesis protein FlhA	LV476_10755, flagellar biosynthesis protein FlhA	AWR35_03575, flagellar biosynthesis protein FlhA	AUR63_03570, flagellar biosynthesis protein FlhA	R3_10420, Flagellar biosynthesis protein FlhA	LV475_10430, flagellar biosynthesis protein FlhA	FAZ79_10990, flagellar biosynthesis protein FlhA	GM160_RS02680, flagellar biosynthesis protein FlhA	D5687_05710, flagellar biosynthesis protein FlhA	S21_02325, Flagellar biosynthesis protein FlhA			K02400	flhA; flagellar biosynthesis protein FlhA			IIISP	The Type III (Virulence-related) Secretory Pathway (IIISP) Family
		core genome	B1-1_10750, Flagella-associated GTP-binding protein	LV476_10760, flagellar biosynthesis protein FlhF	AWR35_03580, hypothetical protein	AUR63_03575, hypothetical protein	R3_10415, Flagella-associated GTP-binding protein	LV475_10425, flagellar biosynthesis protein FlhF	FAZ79_08525, flagellar biosynthesis protein FlhF	GM160_RS02685, flagellar biosynthesis protein FlhF	D5687_05715, flagellar biosynthesis protein FlhF	S21_02320, Flagella-associated GTP-binding protein			K02404	flhF; flagellar biosynthesis protein FlhF
		core genome	B1-1_10755, Cobyrinic acid a,c-diamide synthase	LV476_10765, MinD/ParA family protein	AWR35_03585, cobyrinic acid a,c-diamide synthase	AUR63_03580, cobyrinic acid a,c-diamide synthase	R3_10410, Cobyrinic acid a,c-diamide synthase	LV475_10420, MinD/ParA family protein	FAZ79_08530, MinD/ParA family protein	GM160_RS02690, MinD/ParA family protein	D5687_05720, MinD/ParA family protein	S21_02315, Cobyrinic acid a,c-diamide synthase			K04562	flhG, fleN; flagellar biosynthesis protein FlhG
		core genome	B1-1_10760, RNA polymerase sigma factor FliA	LV476_10770, RNA polymerase sigma factor FliA	AWR35_03590, flagellar biosynthesis sigma factor	AUR63_03585, flagellar biosynthesis sigma factor	R3_10405, RNA polymerase sigma factor FliA	LV475_10415, RNA polymerase sigma factor FliA	FAZ79_08535, RNA polymerase sigma factor FliA	GM160_RS02695, RNA polymerase sigma factor FliA	D5687_05725, RNA polymerase sigma factor FliA	S21_02310, RNA polymerase sigma factor FliA			K02405	fliA, whiG; RNA polymerase sigma factor FliA
		core genome	B1-1_10765, Histidine kinase	LV476_10775, chemotaxis response regulator CheY	AWR35_03595, histidine kinase	AUR63_03590, histidine kinase	R3_10400, Histidine kinase	LV475_10410, chemotaxis response regulator CheY	FAZ79_08540, chemotaxis protein CheY	GM160_RS02700, chemotaxis response regulator CheY	D5687_05730, chemotaxis protein CheY	S21_02305, Histidine kinase			K03413	cheY; two-component system, chemotaxis family, chemotaxis protein CheY
		core genome	B1-1_10770, Protein phosphatase CheZ	LV476_10780, protein phosphatase CheZ	AWR35_03600, hypothetical protein	AUR63_03595, hypothetical protein	R3_10395, Protein phosphatase CheZ	LV475_10405, protein phosphatase CheZ	FAZ79_08545, protein phosphatase CheZ	GM160_RS02705, protein phosphatase CheZ	D5687_05735, protein phosphatase CheZ	S21_02300, Protein phosphatase CheZ			K03414	cheZ; chemotaxis protein CheZ
		core genome	B1-1_10775, Phosphorelay protein LuxU	LV476_10785, chemotaxis protein CheA	AWR35_03605, chemotaxis protein CheA	AUR63_03600, chemotaxis protein CheA	R3_10390, Histidine kinase	LV475_10400, chemotaxis protein CheA	FAZ79_08550, chemotaxis protein CheA	GM160_RS02710, chemotaxis protein CheA	D5687_05740, chemotaxis protein CheA	S21_02295, Phosphorelay protein LuxU			K03407	cheA; two-component system, chemotaxis family, sensor kinase CheA [EC:2.7.13.3]
		core genome	B1-1_10780, Protein-glutamate methylesterase/protein-glutamine glutaminase	LV476_10790, chemotaxis response regulator protein-glutamate methylesterase	AWR35_03610, hypothetical protein	AUR63_03605, hypothetical protein	R3_10385, Protein-glutamate methylesterase/protein-glutamine glutaminase	LV475_10395, chemotaxis response regulator protein-glutamate methylesterase	FAZ79_08555, chemotaxis response regulator protein-glutamate methylesterase	GM160_RS02715, chemotaxis response regulator protein-glutamate methylesterase	D5687_05745, chemotaxis response regulator protein-glutamate methylesterase	S21_02290, Protein-glutamate methylesterase/protein-glutamine glutaminase 1			K03412	cheB; two-component system, chemotaxis family, protein-glutamate methylesterase/glutaminase [EC:3.1.1.61 3.5.1.44]
		core genome	B1-1_10785, Cobalamin biosynthesis protein CobQ	LV476_10795, ParA family protein	AWR35_03615, cobalamin biosynthesis protein CobQ	AUR63_03610, cobalamin biosynthesis protein CobQ	R3_10380, Cobalamin biosynthesis protein CobQ	LV475_10390, ParA family protein	FAZ79_08560, ParA family protein	GM160_RS02720, ParA family protein	D5687_05750, ParA family protein	S21_02285, Cobalamin biosynthesis protein CobQ			K03496	parA, soj; chromosome partitioning protein
		core genome	B1-1_10790, CheW-like domain-containing protein	LV476_10800, chemotaxis protein CheW	AWR35_03620, hypothetical protein	AUR63_03615, hypothetical protein	R3_10375, CheW-like domain-containing protein	LV475_10385, chemotaxis protein CheW	FAZ79_08565, chemotaxis protein CheW	GM160_RS02725, chemotaxis protein CheW	D5687_05755, hypothetical protein	S21_02280, CheW-like domain-containing protein			K03408	cheW; purine-binding chemotaxis protein CheW
		core genome	B1-1_10795, CheW-like domain-containing protein	LV476_10805, chemotaxis protein CheW	AWR35_03625, hypothetical protein	AUR63_03620, hypothetical protein	R3_10370, CheW-like domain-containing protein	LV475_10380, chemotaxis protein CheW	FAZ79_08570, chemotaxis protein CheW	GM160_RS02730, chemotaxis protein CheW	D5687_05760, chemotaxis protein CheW	S21_02275, CheW-like domain-containing protein			K03408	cheW; purine-binding chemotaxis protein CheW
		core genome	B1-1_10800, DUF2802 domain-containing protein	LV476_10810, DUF2802 domain-containing protein	AWR35_03630, hypothetical protein	AUR63_03625, hypothetical protein	R3_10365, DUF2802 domain-containing protein	LV475_10375, DUF2802 domain-containing protein	FAZ79_08575, DUF2802 domain-containing protein	GM160_RS02735, DUF2802 domain-containing protein	D5687_05765, DUF2802 domain-containing protein	S21_02270, DUF2802 domain-containing protein
		core genome	B1-1_10805, Shikimate dehydrogenase (NADP(+))	LV476_10815, shikimate dehydrogenase	AWR35_03635, shikimate dehydrogenase	AUR63_03630, shikimate dehydrogenase	R3_10360, Shikimate dehydrogenase (NADP(+))	LV475_10370, shikimate dehydrogenase	FAZ79_08580, shikimate dehydrogenase	GM160_RS02740, shikimate dehydrogenase	D5687_05770, shikimate dehydrogenase	S21_02265, Shikimate dehydrogenase (NADP(+))			K00014	aroE; shikimate dehydrogenase [EC:1.1.1.25]
		core genome	B1-1_10810, Alpha-L-glutamate ligase	LV476_10820, alpha-L-glutamate ligase-like protein	AWR35_03640, alpha-L-glutamate ligase	AUR63_03635, alpha-L-glutamate ligase	R3_10355, Alpha-L-glutamate ligase-like protein	LV475_10365, alpha-L-glutamate ligase-like protein	FAZ79_08585, alpha-L-glutamate ligase-like protein	GM160_RS02745, alpha-L-glutamate ligase-like protein	D5687_05775, alpha-L-glutamate ligase-like protein	S21_02260, Ribosomal protein S6--L-glutamate ligase
		core genome	B1-1_10815, hypothetical protein	LV476_10825, inactive transglutaminase family protein	AWR35_03645, hypothetical protein	AUR63_03640, hypothetical protein	R3_10350, 7 transmembrane helices usually fused to an inactive transglutaminase	LV475_10360, inactive transglutaminase family protein	FAZ79_08590, hypothetical protein	GM160_RS02750, inactive transglutaminase family protein	D5687_05780, hypothetical protein	S21_02255, hypothetical protein
		core genome	B1-1_10820, Zn-protease domain-containing protein	LV476_10830, RimK/LysX family protein	AWR35_03650, hypothetical protein	AUR63_03645, hypothetical protein	R3_10345, Zn-protease domain-containing protein	LV475_10355, RimK/LysX family protein	FAZ79_08595, hypothetical protein	GM160_RS02755, ATP-dependent zinc protease	D5687_05785, hypothetical protein	S21_02250, Zn-protease domain-containing protein
		core genome	B1-1_10825, Ribose-5-phosphate isomerase A	LV476_10835, ribose-5-phosphate isomerase RpiA	AWR35_03655, ribose-5-phosphate isomerase	AUR63_03650, ribose-5-phosphate isomerase	R3_10340, Ribose-5-phosphate isomerase A	LV475_10350, ribose-5-phosphate isomerase RpiA	FAZ79_08600, ribose-5-phosphate isomerase RpiA	GM160_RS02760, ribose-5-phosphate isomerase RpiA	D5687_05790, ribose-5-phosphate isomerase RpiA	S21_02245, Ribose-5-phosphate isomerase A			K01807	rpiA; ribose 5-phosphate isomerase A [EC:5.3.1.6]
		core genome	B1-1_10830, L-threonine dehydratase	LV476_10840, threonine ammonia-lyase, biosynthetic	AWR35_03660, threonine dehydratase	AUR63_03655, threonine dehydratase	R3_10335, L-threonine dehydratase	LV475_10345, threonine ammonia-lyase, biosynthetic	FAZ79_08605, threonine ammonia-lyase, biosynthetic	GM160_RS02765, threonine ammonia-lyase, biosynthetic	D5687_05795, threonine ammonia-lyase, biosynthetic	S21_02240, L-threonine dehydratase			K01754	E4.3.1.19, ilvA, tdcB; threonine dehydratase [EC:4.3.1.19]
		core genome	B1-1_10835, EVE domain-containing protein	LV476_10845, EVE domain-containing protein	AWR35_03665, EVE domain-containing protein	AUR63_03660, EVE domain-containing protein	R3_10330, EVE domain-containing protein	LV475_10340, EVE domain-containing protein	FAZ79_08610, EVE domain-containing protein	GM160_RS02770, EVE domain-containing protein	D5687_05800, EVE domain-containing protein	S21_02235, hypothetical protein
		core genome	B1-1_10840, 5-formyltetrahydrofolate cyclo-ligase	LV476_10850, 5-formyltetrahydrofolate cyclo-ligase	AWR35_03670, hypothetical protein	AUR63_03665, hypothetical protein	R3_10325, 5-formyltetrahydrofolate cyclo-ligase	LV475_10335, 5-formyltetrahydrofolate cyclo-ligase	FAZ79_08615, 5-formyltetrahydrofolate cyclo-ligase	GM160_RS02775, 5-formyltetrahydrofolate cyclo-ligase	D5687_05805, 5-formyltetrahydrofolate cyclo-ligase	S21_02230, 5-formyltetrahydrofolate cyclo-ligase			K01934	MTHFS; 5-formyltetrahydrofolate cyclo-ligase [EC:6.3.3.2]
		core genome	B1-1_10850, Cell division protein ZapA	LV476_10860, cell division protein ZapA	AWR35_03680, hypothetical protein	AUR63_03670, hypothetical protein	R3_10315, Cell division protein ZapA	LV475_10325, cell division protein ZapA	FAZ79_08625, cell division protein ZapA	GM160_RS02785, cell division protein ZapA	D5687_05815, cell division protein ZapA	S21_02225, Cell division protein ZapA			K09888	zapA; cell division protein ZapA
		core genome	B1-1_10865, Xaa-Pro aminopeptidase	LV476_10875, aminopeptidase P N-terminal domain-containing protein	AWR35_03695, Xaa-Pro aminopeptidase	AUR63_03685, Xaa-Pro aminopeptidase	R3_10300, M24 family metallopeptidase	LV475_10310, aminopeptidase P N-terminal domain-containing protein	FAZ79_08635, M24 family metallopeptidase	GM160_RS02795, aminopeptidase P N-terminal domain-containing protein	D5687_05825, M24 family metallopeptidase	S21_02210, Aminopeptidase P			K01262	pepP; Xaa-Pro aminopeptidase [EC:3.4.11.9]
ubiH		core genome	B1-1_10870, FAD-binding-3 domain-containing protein	LV476_10880, FAD-dependent oxidoreductase	AWR35_03700, hypothetical protein	AUR63_03690, hypothetical protein	R3_10295, 2-octaprenyl-6-methoxyphenyl hydroxylase	LV475_10305, FAD-dependent monooxygenase	FAZ79_08640, 2-octaprenyl-6-methoxyphenyl hydroxylase	GM160_RS02800, FAD-dependent monooxygenase	D5687_05830, 2-octaprenyl-6-methoxyphenyl hydroxylase	S21_02205, FAD-binding-3 domain-containing protein			K03185	ubiH; 2-octaprenyl-6-methoxyphenol hydroxylase [EC:1.14.13.-]
ubiF		core genome	B1-1_10875, FAD-binding-3 domain-containing protein	LV476_10885, FAD-dependent oxidoreductase	AWR35_03705, hypothetical protein	AUR63_03695, hypothetical protein	R3_10290, FAD-dependent oxidoreductase	LV475_10300, FAD-dependent oxidoreductase	FAZ79_08645, FAD-dependent oxidoreductase	GM160_RS02805, FAD-dependent oxidoreductase	D5687_05835, FAD-dependent oxidoreductase	S21_02200, FAD-binding-3 domain-containing protein			K03184	ubiF; 3-demethoxyubiquinol 3-hydroxylase [EC:1.14.99.60]
		core genome	B1-1_10880, Ion-trans-2 domain-containing protein	LV476_10890, potassium channel family protein	AWR35_03710, hypothetical protein	AUR63_03700, hypothetical protein	R3_10285, Ion-trans-2 domain-containing protein	LV475_10295, ion channel	FAZ79_08650, two pore domain potassium channel family protein	GM160_RS02810, potassium channel family protein	D5687_05840, hypothetical protein	S21_02195, Ion-trans-2 domain-containing protein			K10716	kch, trkA, mthK, pch; voltage-gated potassium channel			VIC	The Voltage-gated Ion Channel (VIC) Superfamily		potassium ion channel	inorganic
		core genome	B1-1_10885, Ribosomal protein L11 methyltransferase	LV476_10895, 50S ribosomal protein L11 methyltransferase	AWR35_03715, hypothetical protein	AUR63_03705, hypothetical protein	R3_10280, Ribosomal protein L11 methyltransferase	LV475_10290, 50S ribosomal protein L11 methyltransferase	FAZ79_08655, 50S ribosomal protein L11 methyltransferase	GM160_RS02815, 50S ribosomal protein L11 methyltransferase	D5687_05850, 50S ribosomal protein L11 methyltransferase	S21_02190, Ribosomal protein L11 methyltransferase			K02687	prmA; ribosomal protein L11 methyltransferase [EC:2.1.1.-]
		core genome	B1-1_10890, Biotin carboxylase	LV476_10900, acetyl-CoA carboxylase biotin carboxylase subunit	AWR35_03720, acetyl-CoA carboxylase biotin carboxylase subunit	AUR63_03710, acetyl-CoA carboxylase biotin carboxylase subunit	R3_10275, Biotin carboxylase	LV475_10285, acetyl-CoA carboxylase biotin carboxylase subunit	FAZ79_08660, acetyl-CoA carboxylase biotin carboxylase subunit	GM160_RS02820, acetyl-CoA carboxylase biotin carboxylase subunit	D5687_05855, acetyl-CoA carboxylase biotin carboxylase subunit	S21_02185, Biotin carboxylase			K01961	accC; acetyl-CoA carboxylase, biotin carboxylase subunit [EC:6.4.1.2 6.3.4.14]
		core genome	B1-1_10895, Biotin carboxyl carrier protein of acetyl-CoA carboxylase	LV476_10905, acetyl-CoA carboxylase biotin carboxyl carrier protein	AWR35_03725, acetyl-CoA carboxylase biotin carboxyl carrier protein subunit	AUR63_03715, acetyl-CoA carboxylase biotin carboxyl carrier protein subunit	R3_10270, Biotin carboxyl carrier protein of acetyl-CoA carboxylase	LV475_10280, acetyl-CoA carboxylase biotin carboxyl carrier protein	FAZ79_08665, acetyl-CoA carboxylase biotin carboxyl carrier protein	GM160_RS02825, acetyl-CoA carboxylase biotin carboxyl carrier protein	D5687_05860, acetyl-CoA carboxylase biotin carboxyl carrier protein	S21_02180, Biotin carboxyl carrier protein of acetyl-CoA carboxylase			K02160	accB, bccP; acetyl-CoA carboxylase biotin carboxyl carrier protein
		core genome	B1-1_10900, 3-dehydroquinate dehydratase	LV476_10910, type II 3-dehydroquinate dehydratase	AWR35_03730, 3-dehydroquinate dehydratase	AUR63_03720, 3-dehydroquinate dehydratase	R3_10265, 3-dehydroquinate dehydratase	LV475_10275, type II 3-dehydroquinate dehydratase	FAZ79_08670, type II 3-dehydroquinate dehydratase	GM160_RS02830, type II 3-dehydroquinate dehydratase	D5687_05865, type II 3-dehydroquinate dehydratase	S21_02175, 3-dehydroquinate dehydratase			K03786	aroQ, qutE; 3-dehydroquinate dehydratase II [EC:4.2.1.10]
		core genome	B1-1_10905, Thiol:disulfide interchange protein DsbD	LV476_10915, protein-disulfide reductase DsbD	AWR35_03735, hypothetical protein	AUR63_03725, hypothetical protein	R3_10260, Thiol:disulfide interchange protein DsbD	LV475_10270, protein-disulfide reductase DsbD	FAZ79_08675, protein-disulfide reductase DsbD	GM160_RS02835, protein-disulfide reductase DsbD	D5687_05870, protein-disulfide reductase DsbD	S21_02170, Thiol:disulfide interchange protein DsbD			K04084	dsbD, dipZ; thioredoxin:protein disulfide reductase [EC:1.8.4.16]
		core genome	B1-1_10910, hypothetical protein	LV476_10920, divalent-cation tolerance protein CutA	AWR35_03740, hypothetical protein	AUR63_03730, hypothetical protein	R3_10255, Divalent cation tolerance protein CutA	LV475_10265, divalent-cation tolerance protein CutA	FAZ79_08680, divalent-cation tolerance protein CutA	GM160_RS02840, divalent-cation tolerance protein CutA	D5687_05875, divalent-cation tolerance protein CutA	S21_02165, hypothetical protein			K03926	cutA; periplasmic divalent cation tolerance protein
		core genome	B1-1_10915, hypothetical protein	LV476_10925, FxsA family protein	AWR35_03745, hypothetical protein	AUR63_03735, hypothetical protein	R3_10250, hypothetical protein	LV475_10260, FxsA family protein	FAZ79_08685, hypothetical protein	GM160_RS02845, FxsA family protein	D5687_05880, hypothetical protein	S21_02160, hypothetical protein			K07113	fxsA; UPF0716 protein FxsA
		core genome	B1-1_10920, Coproporphyrinogen III oxidase	LV476_10930, protoporphyrinogen oxidase	AWR35_03750, protoporphyrinogen oxidase	AUR63_03740, protoporphyrinogen oxidase	R3_10245, Coproporphyrinogen III oxidase	LV475_10255, protoporphyrinogen oxidase	FAZ79_08690, protoporphyrinogen oxidase	GM160_RS02850, protoporphyrinogen oxidase	D5687_05885, protoporphyrinogen oxidase	S21_02155, Coproporphyrinogen III oxidase			K00231	PPOX, hemY; protoporphyrinogen/coproporphyrinogen III oxidase [EC:1.3.3.4 1.3.3.15]
		core genome	B1-1_10925, Epimerase domain-containing protein	LV476_10935, complex I NDUFA9 subunit family protein	AWR35_03755, hypothetical protein	AUR63_03745, hypothetical protein	R3_10240, NAD-dependent epimerase/dehydratase family protein	LV475_10250, complex I NDUFA9 subunit family protein	FAZ79_08695, complex I NDUFA9 subunit family protein	GM160_RS02855, complex I NDUFA9 subunit family protein	D5687_05890, complex I NDUFA9 subunit family protein	S21_02150, Epimerase domain-containing protein
		core genome	B1-1_10930, UPF0114 protein AUR63_03750	LV476_10940, TIGR00645 family protein	AWR35_03760, hypothetical protein	AUR63_03750, hypothetical protein	R3_10235, UPF0114 protein AUR63_03750	LV475_10245, TIGR00645 family protein	FAZ79_08700, TIGR00645 family protein	GM160_RS02860, TIGR00645 family protein	D5687_05895, TIGR00645 family protein	S21_02145, UPF0114 protein D5125_05260
		core genome	B1-1_10960, 60 kDa chaperonin	LV476_10970, chaperonin GroEL	AWR35_03790, molecular chaperone GroEL	AUR63_03780, molecular chaperone GroEL	R3_10200, 60 kDa chaperonin	LV475_10210, chaperonin GroEL	FAZ79_11245, chaperonin GroEL	GM160_RS02875, chaperonin GroEL	D5687_05905, chaperonin GroEL	S21_01485, 60 kDa chaperonin			K04077	groEL, HSPD1; chaperonin GroEL
		core genome	B1-1_10965, 10 kDa chaperonin	LV476_10975, co-chaperone GroES	AWR35_03795, molecular chaperone GroES	AUR63_03785, molecular chaperone GroES	R3_10195, 10 kDa chaperonin	LV475_10205, co-chaperone GroES	FAZ79_11250, co-chaperone GroES	GM160_RS02880, co-chaperone GroES	D5687_05910, co-chaperone GroES	S21_01480, 10 kDa chaperonin			K04078	groES, HSPE1; chaperonin GroES
IDH		core genome	B1-1_10970, Isocitrate dehydrogenase [NADP]	LV476_10980, NADP-dependent isocitrate dehydrogenase	AWR35_03800, isocitrate dehydrogenase	AUR63_03790, isocitrate dehydrogenase	R3_07580, Isocitrate dehydrogenase [NADP]	LV475_07575, NADP-dependent isocitrate dehydrogenase	FAZ79_11225, NADP-dependent isocitrate dehydrogenase	GM160_RS02885, NADP-dependent isocitrate dehydrogenase	D5687_05915, NADP-dependent isocitrate dehydrogenase	S21_01475, Isocitrate dehydrogenase [NADP]			K00031	IDH1, IDH2, icd; isocitrate dehydrogenase [EC:1.1.1.42]
		core genome	B1-1_10975, Cysteine-rich CPXCG	LV476_10985, CPXCG motif-containing cysteine-rich protein	AWR35_03805, hypothetical protein	AUR63_03795, hypothetical protein	R3_07585, CPXCG motif-containing cysteine-rich protein	LV475_07580, CPXCG motif-containing cysteine-rich protein	FAZ79_11230, CPXCG motif-containing cysteine-rich protein	GM160_RS02890, CPXCG motif-containing cysteine-rich protein	D5687_05920, CPXCG motif-containing cysteine-rich protein	S21_01470, hypothetical protein
		core genome	B1-1_00030, Nucleoside 2-deoxyribosyltransferase YtoQ	LV476_00030, YtoQ family protein	AWR35_03820, hypothetical protein	AUR63_03810, hypothetical protein	R3_07595, Nucleoside 2-deoxyribosyltransferase YtoQ	LV475_07590, YtoQ family protein	FAZ79_11215, YtoQ family protein	GM160_RS02905, YtoQ family protein	D5687_02995, YtoQ family protein	S21_01455, Nucleoside 2-deoxyribosyltransferase YtoQ
		core genome	B1-1_00035, Dihydroxy-acid dehydratase	LV476_00035, dihydroxy-acid dehydratase	AWR35_03825, dihydroxy-acid dehydratase	AUR63_03815, dihydroxy-acid dehydratase	R3_07600, Dihydroxy-acid dehydratase	LV475_07595, dihydroxy-acid dehydratase	FAZ79_11210, dihydroxy-acid dehydratase	GM160_RS02910, dihydroxy-acid dehydratase	D5687_03000, dihydroxy-acid dehydratase	S21_01450, Dihydroxy-acid dehydratase			K01687	ilvD; dihydroxy-acid dehydratase [EC:4.2.1.9]
		core genome	B1-1_00040, Type 1 glutamine amidotransferase	LV476_00040, type 1 glutamine amidotransferase	AWR35_03830, glutamine amidotransferase	AUR63_03820, glutamine amidotransferase	R3_07605, Type 1 glutamine amidotransferase	LV475_07600, type 1 glutamine amidotransferase	FAZ79_09730, type 1 glutamine amidotransferase	GM160_RS02915, type 1 glutamine amidotransferase	D5687_03010, type 1 glutamine amidotransferase	S21_01440, Protein/nucleic acid deglycase 2			K05520	pfpI; protease I [EC:3.5.1.124]
		core genome	B1-1_00050, AB hydrolase-1 domain-containing protein	LV476_00050, alpha/beta hydrolase	AWR35_03840, hypothetical protein	AUR63_03830, hypothetical protein	R3_07610, Alpha/beta hydrolase	LV475_07605, alpha/beta hydrolase	FAZ79_09735, alpha/beta hydrolase	GM160_RS02920, alpha/beta hydrolase	D5687_03015, alpha/beta fold hydrolase	S21_01435, AB hydrolase-1 domain-containing protein
		core genome	B1-1_00065, Na-H-Exchanger domain-containing protein	LV476_00065, cation:proton antiporter	AWR35_03845, hypothetical protein	AUR63_03835, hypothetical protein	R3_07625, Na-H-Exchanger domain-containing protein	LV475_07620, cation:proton antiporter	FAZ79_09750, cation:proton antiporter	GM160_RS02940, cation:proton antiporter	D5687_03030, cation:proton antiporter	S21_01425, Na-H-Exchanger domain-containing protein							CPA1	The Monovalent Cation:Proton Antiporter-1 (CPA1) Family		sodium ion:proton antiporter	inorganic
		core genome	B1-1_00070, hypothetical protein	LV476_00070, CBS domain-containing protein	AWR35_03850, hypothetical protein	AUR63_03840, hypothetical protein	R3_07630, CBS domain-containing protein	LV475_07625, CBS domain-containing protein	FAZ79_09755, CBS domain-containing protein	GM160_RS02945, CBS domain-containing protein	D5687_03040, CBS domain-containing protein	S21_01420, CBS domain-containing protein
		core genome	B1-1_00075, Putative alpha-L-glutamate ligase	LV476_00075, ATP-dependent zinc protease	AWR35_03855, ribosomal protein S6 modification protein	AUR63_03845, ribosomal protein S6 modification protein	R3_07635, ATP-dependent zinc protease	LV475_07630, ATP-dependent zinc protease	FAZ79_09760, ATP-dependent zinc protease	GM160_RS02950, ATP-dependent zinc protease	D5687_03045, ATP-dependent zinc protease	S21_01415, Zn-protease domain-containing protein
		core genome	B1-1_00080, Succinylglutamate desuccinylase	LV476_00080, succinylglutamate desuccinylase/aspartoacylase family protein	AWR35_03860, succinylglutamate desuccinylase	AUR63_03850, succinylglutamate desuccinylase	R3_07640, Succinylglutamate desuccinylase	LV475_07635, succinylglutamate desuccinylase/aspartoacylase family protein	FAZ79_09765, succinylglutamate desuccinylase	GM160_RS02955, succinylglutamate desuccinylase/aspartoacylase family protein	D5687_03050, succinylglutamate desuccinylase	S21_01410, N-alpha-acetyl-L-2,4-diaminobutyric acid deacetylase			K06987	K06987; uncharacterized protein
		core genome	B1-1_00085, putative alpha-L-glutamate ligase	LV476_00085, 30S ribosomal protein S6--L-glutamate ligase	AWR35_03865, ribosomal protein S6 modification protein	AUR63_03855, ribosomal protein S6 modification protein	R3_07645, putative alpha-L-glutamate ligase	LV475_07640, 30S ribosomal protein S6--L-glutamate ligase	FAZ79_09770, 30S ribosomal protein S6--L-glutamate ligase	GM160_RS02960, 30S ribosomal protein S6--L-glutamate ligase	D5687_03055, 30S ribosomal protein S6--L-glutamate ligase	S21_01405, putative alpha-L-glutamate ligase			K05844	rimK; ribosomal protein S6--L-glutamate ligase [EC:6.3.2.-]
		core genome	B1-1_00095, Peptidase M16	LV476_00095, insulinase family protein	AWR35_03875, peptidase M16	AUR63_03865, peptidase M16	R3_07655, Peptidase M16	LV475_07650, insulinase family protein	FAZ79_09780, peptidase M16	GM160_RS02970, insulinase family protein	D5687_03065, peptidase M16	S21_01350, M16C-associated domain-containing protein			K06972	PITRM1, PreP, CYM1; presequence protease [EC:3.4.24.-]
		core genome	B1-1_00100, Permease	LV476_00100, AI-2E family transporter	AWR35_03880, permease	AUR63_03870, permease	R3_07660, AI-2E family transporter	LV475_07655, AI-2E family transporter	FAZ79_09785, AI-2E family transporter	GM160_RS02975, AI-2E family transporter	D5687_03070, AI-2E family transporter	S21_01345, AI-2E family transporter			K03548	perM; putative permease			AI-2E	The Autoinducer-2 Exporter (AI-2E) Family (Formerly the PerM Family, TC #9.B.22)		Autoinducer-2 export
		core genome	B1-1_00105, Bac-DnaA domain-containing protein	LV476_00105, DnaA regulatory inactivator Hda	AWR35_03885, hypothetical protein	AUR63_03875, hypothetical protein	R3_07665, Bac-DnaA domain-containing protein	LV475_07660, DnaA regulatory inactivator Hda	FAZ79_09790, DnaA regulatory inactivator Hda	GM160_RS02980, DnaA regulatory inactivator Hda	D5687_03075, DnaA regulatory inactivator Hda	S21_01340, Bac-DnaA domain-containing protein			K10763	hda; DnaA-homolog protein
		core genome	B1-1_00110, SsrA-binding protein	LV476_00110, SsrA-binding protein SmpB	AWR35_03890, SsrA-binding protein	AUR63_03880, SsrA-binding protein	R3_07670, SsrA-binding protein	LV475_07665, SsrA-binding protein SmpB	FAZ79_09795, SsrA-binding protein SmpB	GM160_RS02985, SsrA-binding protein SmpB	D5687_03080, SsrA-binding protein SmpB	S21_01335, SsrA-binding protein			K03664
		core genome	B1-1_00120, Ribosome association toxin RatA	LV476_00120, type II toxin-antitoxin system RatA family toxin	AWR35_03900, hypothetical protein	AUR63_03890, hypothetical protein	R3_07680, Ribosome association toxin RatA	LV475_07675, type II toxin-antitoxin system RatA family toxin	FAZ79_09805, type II toxin-antitoxin system RatA family toxin	GM160_RS02995, type II toxin-antitoxin system RatA family toxin	D5687_03090, type II toxin-antitoxin system RatA family toxin	S21_01325, Ribosome association toxin RatA				smpB; SsrA-binding protein
		core genome	B1-1_00130, Outer membrane protein assembly factor BamE	LV476_00130, outer membrane protein assembly factor BamE	AWR35_03910, hypothetical protein	AUR63_03900, hypothetical protein	R3_07690, Outer membrane protein assembly factor BamE	LV475_07685, outer membrane protein assembly factor BamE	FAZ79_09815, outer membrane protein assembly factor BamE	GM160_RS03005, outer membrane protein assembly factor BamE	D5687_03100, outer membrane protein assembly factor BamE	S21_01315, Outer membrane protein assembly factor BamE			K06186	bamE, smpA; outer membrane protein assembly factor BamE
		core genome	B1-1_00135, Ferric uptake regulation protein	LV476_00135, ferric iron uptake transcriptional regulator	AWR35_03915, Fur family transcriptional regulator	AUR63_03905, Fur family transcriptional regulator	R3_07695, Ferric uptake regulation protein	LV475_07690, ferric iron uptake transcriptional regulator	FAZ79_09820, ferric iron uptake transcriptional regulator	GM160_RS03010, ferric iron uptake transcriptional regulator	D5687_03105, ferric iron uptake transcriptional regulator	S21_01310, Ferric uptake regulation protein			K03711	fur, zur, furB; Fur family transcriptional regulator, ferric uptake regulator
		core genome	B1-1_00140, DNA repair protein RecN	LV476_00140, DNA repair protein RecN	AWR35_03920, hypothetical protein	AUR63_03910, hypothetical protein	R3_07700, DNA repair protein RecN	LV475_07695, DNA repair protein RecN	FAZ79_09825, DNA repair protein RecN	GM160_RS03015, DNA repair protein RecN	D5687_03110, DNA repair protein RecN	S21_01305, DNA repair protein RecN			K03631	recN; DNA repair protein RecN (Recombination protein N)
		core genome	B1-1_00145, NAD kinase	LV476_00145, NAD(+)/NADH kinase	AWR35_03925, hypothetical protein	AUR63_03915, hypothetical protein	R3_07705, NAD kinase	LV475_07700, NAD(+)/NADH kinase	FAZ79_09830, NAD(+) kinase	GM160_RS03020, NAD(+)/NADH kinase	D5687_03115, NAD(+) kinase	S21_01300, NAD kinase			K00858	ppnK, NADK; NAD+ kinase [EC:2.7.1.23]
		core genome	B1-1_00150, Small Multidrug Resistance protein	LV476_00150, multidrug efflux SMR transporter	AWR35_03930, molecular chaperone	AUR63_03920, hypothetical protein	R3_07710, QacE family quaternary ammonium compound efflux SMR transporter	LV475_07705, multidrug efflux SMR transporter	FAZ79_09835, multidrug efflux SMR transporter	GM160_RS03025, multidrug efflux SMR transporter	D5687_03120, QacE family quaternary ammonium compound efflux SMR transporter	S21_01295, Quaternary ammonium compound-resistance SugE2			K11741	sugE; quaternary ammonium compound-resistance protein SugE			DMT	The Drug/Metabolite Transporter (DMT) Superfamily	SMR	multidrug efflux (SMR)	org
		core genome	B1-1_00155, Heat-inducible transcription repressor HrcA	LV476_00155, heat-inducible transcriptional repressor HrcA	AWR35_03935, hypothetical protein	AUR63_03925, hypothetical protein	R3_07715, Heat-inducible transcription repressor HrcA	LV475_07710, heat-inducible transcriptional repressor HrcA	FAZ79_09840, heat-inducible transcription repressor HrcA	GM160_RS03030, heat-inducible transcriptional repressor HrcA	D5687_03125, heat-inducible transcription repressor HrcA	S21_01290, Heat-inducible transcription repressor HrcA			K03705	hrcA; heat-inducible transcriptional repressor
		core genome	B1-1_00160, Protein GrpE	LV476_00160, nucleotide exchange factor GrpE	AWR35_03940, molecular chaperone GrpE	AUR63_03930, molecular chaperone GrpE	R3_07720, Protein GrpE	LV475_07715, nucleotide exchange factor GrpE	FAZ79_09845, nucleotide exchange factor GrpE	GM160_RS03035, nucleotide exchange factor GrpE	D5687_03130, nucleotide exchange factor GrpE	S21_01285, Protein GrpE			K03687	GRPE; molecular chaperone GrpE
		core genome	B1-1_00165, Chaperone protein DnaK	LV476_00165, molecular chaperone DnaK	AWR35_03945, molecular chaperone DnaK	AUR63_03935, molecular chaperone DnaK	R3_07725, Chaperone protein DnaK	LV475_07720, molecular chaperone DnaK	FAZ79_09850, molecular chaperone DnaK	GM160_RS03040, molecular chaperone DnaK	D5687_03135, molecular chaperone DnaK	S21_01280, Chaperone protein DnaK			K04043	dnaK, HSPA9; molecular chaperone DnaK
		core genome	B1-1_00170, Chaperone protein DnaJ	LV476_00170, molecular chaperone DnaJ	AWR35_03950, molecular chaperone DnaJ	AUR63_03940, molecular chaperone DnaJ	R3_07730, Chaperone protein DnaJ	LV475_07725, molecular chaperone DnaJ	FAZ79_08975, molecular chaperone DnaJ	GM160_RS03050, molecular chaperone DnaJ	D5687_03140, molecular chaperone DnaJ	S21_01275, Chaperone protein DnaJ			K03686	dnaJ; molecular chaperone DnaJ
		core genome	B1-1_00180, Transcription termination/antitermination protein NusA	LV476_00180, transcription termination factor NusA	AWR35_03960, transcription elongation factor NusA	AUR63_03950, transcription elongation factor NusA	R3_07740, Transcription termination/antitermination protein NusA	LV475_07735, transcription termination factor NusA	FAZ79_08985, transcription termination/antitermination protein NusA	GM160_RS03060, transcription termination factor NusA	D5687_03150, transcription termination/antitermination protein NusA	S21_01265, Transcription termination/antitermination protein NusA			K02600	nusA; transcription termination/antitermination protein NusA
		core genome	B1-1_00185, Translation initiation factor IF-2	LV476_00185, translation initiation factor IF-2	AWR35_03965, translation initiation factor IF-2	AUR63_03955, translation initiation factor IF-2	R3_07745, Translation initiation factor IF-2	LV475_07740, translation initiation factor IF-2	FAZ79_08990, translation initiation factor IF-2	GM160_RS03065, translation initiation factor IF-2	D5687_03155, translation initiation factor IF-2	S21_01260, Translation initiation factor IF-2			K02519	infB, MTIF2; translation initiation factor IF-2
		core genome	B1-1_00190, Ribosome-binding factor A	LV476_00190, 30S ribosome-binding factor RbfA	AWR35_03970, hypothetical protein	AUR63_03960, hypothetical protein	R3_07750, Ribosome-binding factor A	LV475_07745, 30S ribosome-binding factor RbfA	FAZ79_08995, 30S ribosome-binding factor RbfA	GM160_RS03070, 30S ribosome-binding factor RbfA	D5687_03160, 30S ribosome-binding factor RbfA	S21_01255, Ribosome-binding factor A			K02834	rbfA; ribosome-binding factor A
		core genome	B1-1_00195, tRNA pseudouridine synthase B	LV476_00195, tRNA pseudouridine(55) synthase TruB	AWR35_03975, tRNA pseudouridine synthase B	AUR63_03965, tRNA pseudouridine synthase B	R3_07755, tRNA pseudouridine synthase B	LV475_07750, tRNA pseudouridine(55) synthase TruB	FAZ79_09000, tRNA pseudouridine(55) synthase TruB	GM160_RS03075, tRNA pseudouridine(55) synthase TruB	D5687_03165, tRNA pseudouridine(55) synthase TruB	S21_01250, tRNA pseudouridine synthase B			K03177	truB, PUS4, TRUB1; tRNA pseudouridine55 synthase [EC:5.4.99.25]
		core genome	B1-1_00200, 30S ribosomal protein S15	LV476_00200, 30S ribosomal protein S15	AWR35_03980, 30S ribosomal protein S15	AUR63_03970, 30S ribosomal protein S15	R3_07760, 30S ribosomal protein S15	LV475_07755, 30S ribosomal protein S15	FAZ79_09005, 30S ribosomal protein S15	GM160_RS03080, 30S ribosomal protein S15	D5687_03170, 30S ribosomal protein S15	S21_01245, 30S ribosomal protein S15			K02956	RP-S15, MRPS15, rpsO; small subunit ribosomal protein S15
		core genome	B1-1_00205, Polyribonucleotide nucleotidyltransferase	LV476_00205, polyribonucleotide nucleotidyltransferase	AWR35_03985, polyribonucleotide nucleotidyltransferase	AUR63_03975, polyribonucleotide nucleotidyltransferase	R3_07765, Polyribonucleotide nucleotidyltransferase	LV475_07760, polyribonucleotide nucleotidyltransferase	FAZ79_09010, polyribonucleotide nucleotidyltransferase	GM160_RS03085, polyribonucleotide nucleotidyltransferase	D5687_03175, polyribonucleotide nucleotidyltransferase	S21_01240, Polyribonucleotide nucleotidyltransferase			K00962	pnp, PNPT1; polyribonucleotide nucleotidyltransferase [EC:2.7.7.8]
		core genome	B1-1_00210, Diguanylate phosphodiesterase	LV476_00210, HDOD domain-containing protein	AWR35_03990, hypothetical protein	AUR63_03980, hypothetical protein	R3_07770, HDOD domain-containing protein	LV475_07765, HDOD domain-containing protein	FAZ79_09015, HDOD domain-containing protein	GM160_RS03090, HDOD domain-containing protein	D5687_03180, HDOD domain-containing protein	S21_01235, Diguanylate phosphodiesterase
		core genome	B1-1_00215, Cyclic nucleotide-binding domain-containing protein	LV476_00215, cyclic nucleotide-binding domain-containing protein	AWR35_03995, hypothetical protein	AUR63_03985, hypothetical protein	R3_07775, Cyclic nucleotide-binding domain-containing protein	LV475_07770, cyclic nucleotide-binding domain-containing protein	FAZ79_09020, cyclic nucleotide-binding domain-containing protein	GM160_RS03095, cyclic nucleotide-binding domain-containing protein	D5687_03185, cyclic nucleotide-binding domain-containing protein	S21_01230, Cyclic nucleotide-binding domain-containing protein			K10914	crp; CRP/FNR family transcriptional regulator, cyclic AMP receptor protein
		core genome	B1-1_00220, PpiC domain-containing protein	LV476_00220, peptidylprolyl isomerase	AWR35_04000, hypothetical protein	AUR63_03990, hypothetical protein	R3_07780, Peptidylprolyl isomerase	LV475_07775, peptidylprolyl isomerase	FAZ79_09025, peptidylprolyl isomerase	GM160_RS03100, peptidylprolyl isomerase	D5687_03190, peptidylprolyl isomerase	S21_01225, PpiC domain-containing protein			K03769	ppiC; peptidyl-prolyl cis-trans isomerase C [EC:5.2.1.8]
		core genome	B1-1_00225, YCII domain-containing protein	LV476_00225, YciI family protein	AWR35_04005, hypothetical protein	AUR63_03995, hypothetical protein	R3_07785, YCII domain-containing protein	LV475_07780, YciI family protein	FAZ79_09030, hypothetical protein	GM160_RS03105, YciI family protein	D5687_03195, hypothetical protein	S21_01220, YCII domain-containing protein			K09780	K09780; uncharacterized protein
		core genome	B1-1_00230, putative intracellular septation protein A	LV476_00230, septation protein A	AWR35_04010, septation protein A	AUR63_04000, septation protein A	R3_07790, putative intracellular septation protein A	LV475_07785, septation protein A	FAZ79_09035, septation protein A	GM160_RS03110, septation protein A	D5687_03200, septation protein A	S21_01215, putative intracellular septation protein A			K06190	ispZ; intracellular septation protein
		core genome	B1-1_00235, Translation factor Sua5	LV476_00235, threonylcarbamoyl-AMP synthase	AWR35_04015, translation factor Sua5	AUR63_04005, translation factor Sua5	R3_07795, Threonylcarbamoyl-AMP synthase	LV475_07790, threonylcarbamoyl-AMP synthase	FAZ79_09040, threonylcarbamoyl-AMP synthase	GM160_RS03115, threonylcarbamoyl-AMP synthase	D5687_03205, threonylcarbamoyl-AMP synthase	S21_01210, YrdC-like domain-containing protein
		core genome	B1-1_00240, Peptidase	LV476_00240, site-2 protease family protein	AWR35_04020, peptidase	AUR63_04010, peptidase	R3_07800, Site-2 protease family protein	LV475_07795, site-2 protease family protein	FAZ79_09045, site-2 protease family protein	GM160_RS03120, site-2 protease family protein	D5687_03210, site-2 protease family protein	S21_01205, Peptidase-M50 domain-containing protein
		core genome	B1-1_00245, Segregation and condensation protein ScpA	LV476_00245, segregation/condensation protein A	AWR35_04025, hypothetical protein	AUR63_04015, hypothetical protein	R3_07805, Segregation/condensation protein A	LV475_07800, segregation/condensation protein A	FAZ79_09050, segregation/condensation protein A	GM160_RS03125, segregation/condensation protein A	D5687_03215, segregation/condensation protein A	S21_01200, hypothetical protein			K05896	scpA; segregation and condensation protein A
		core genome	B1-1_00250, SMC-Scp complex subunit ScpB	LV476_00250, SMC-Scp complex subunit ScpB	AWR35_04030, hypothetical protein	AUR63_04020, hypothetical protein	R3_07810, SMC-Scp complex subunit ScpB	LV475_07805, SMC-Scp complex subunit ScpB	FAZ79_09055, SMC-Scp complex subunit ScpB	GM160_RS03130, SMC-Scp complex subunit ScpB	D5687_03220, SMC-Scp complex subunit ScpB	S21_08625, SMC-Scp complex subunit ScpB			K06024	scpB; segregation and condensation protein B
		core genome	B1-1_00260, Phosphoglucomutase, alpha-D-glucose phosphate-specific	LV476_00260, phosphoglucomutase (alpha-D-glucose-1,6-bisphosphate-dependent)	AWR35_04040, phosphoglucomutase	AUR63_04030, phosphoglucomutase	R3_07820, Alpha-D-glucose phosphate-specific phosphoglucomutase	LV475_07815, phosphoglucomutase (alpha-D-glucose-1,6-bisphosphate-dependent)	FAZ79_09065, alpha-D-glucose phosphate-specific phosphoglucomutase	GM160_RS03140, phosphoglucomutase (alpha-D-glucose-1,6-bisphosphate-dependent)	D5687_03230, alpha-D-glucose phosphate-specific phosphoglucomutase	S21_08635, Phosphoglucomutase, alpha-D-glucose phosphate-specific			K01835	pgm; phosphoglucomutase [EC:5.4.2.2]
		core genome	B1-1_00275, Isoprenylcysteine carboxylmethyltransferase family protein	LV476_00275, isoprenylcysteine carboxylmethyltransferase family protein	AWR35_04055, hypothetical protein	AUR63_04045, hypothetical protein	R3_07835, Isoprenylcysteine carboxylmethyltransferase family protein	LV475_07830, isoprenylcysteine carboxylmethyltransferase family protein	FAZ79_09080, isoprenylcysteine carboxylmethyltransferase family protein	GM160_RS03155, isoprenylcysteine carboxylmethyltransferase family protein	D5687_03245, isoprenylcysteine carboxylmethyltransferase family protein	S21_08645, Isoprenylcysteine carboxylmethyltransferase family protein
		core genome	B1-1_00280, SAM-dependent methyltransferase	LV476_00280, 5-histidylcysteine sulfoxide synthase	AWR35_04060, SAM-dependent methyltransferase	AUR63_04050, SAM-dependent methyltransferase	R3_07840, SAM-dependent methyltransferase	LV475_07835, 5-histidylcysteine sulfoxide synthase	FAZ79_09085, 5-histidylcysteine sulfoxide synthase	GM160_RS03160, 5-histidylcysteine sulfoxide synthase	D5687_03250, 5-histidylcysteine sulfoxide synthase	S21_09620, hypothetical protein
		core genome	B1-1_00285, Aminotran-1-2 domain-containing protein	LV476_00285, PatB family C-S lyase	AWR35_04065, hypothetical protein	AUR63_04055, hypothetical protein	R3_07845, Putative C-S lyase	LV475_07840, PatB family C-S lyase	FAZ79_09090, putative C-S lyase	GM160_RS03165, PatB family C-S lyase	D5687_03255, putative C-S lyase	S21_09050, hypothetical protein			K14155	patB, malY; cysteine-S-conjugate beta-lyase [EC:4.4.1.13]
		core genome	B1-1_00290, DUF2789 domain-containing protein	LV476_00290, DUF2789 domain-containing protein	AWR35_04070, hypothetical protein	AUR63_04060, hypothetical protein	R3_07850, DUF2789 domain-containing protein	LV475_07845, DUF2789 domain-containing protein	FAZ79_09095, DUF2789 domain-containing protein	GM160_RS03170, DUF2789 domain-containing protein	D5687_03260, DUF2789 domain-containing protein	S21_09060, hypothetical protein
		core genome	B1-1_00295, Protease SohB	LV476_00295, protease SohB	AWR35_04075, hypothetical protein	AUR63_04065, hypothetical protein	R3_07855, Protease SohB	LV475_07850, protease SohB	FAZ79_03885, protease SohB	GM160_RS03175, protease SohB	D5687_03265, protease SohB	S21_09065, Protease SohB			K04774	sohB; serine protease SohB [EC:3.4.21.-]
		core genome	B1-1_00300, Glycosyl transferase family 1	LV476_00300, glycosyltransferase	AWR35_04080, glycosyl transferase family 1	AUR63_04070, glycosyl transferase family 1	R3_07860, Glycosyltransferase	LV475_07855, glycosyltransferase	FAZ79_03880, glycosyltransferase	GM160_RS03180, glycosyltransferase	D5687_03270, glycosyltransferase	S21_09070, Group 1 glycosyl transferase			K19002	mgs, bgsB; 1,2-diacylglycerol 3-alpha-glucosyltransferase [EC:2.4.1.337]
		core genome	B1-1_00305, Lysylphosphatidylglycerol synthase TM region	LV476_00305, flippase-like domain-containing protein	AWR35_04085, hypothetical protein	AUR63_04075, hypothetical protein	R3_07865, Flippase-like domain-containing protein	LV475_07860, flippase-like domain-containing protein	FAZ79_03875, flippase-like domain-containing protein	GM160_RS03185, flippase-like domain-containing protein	D5687_03275, UPF0104 family protein	S21_06995, hypothetical protein			K07027	K07027; glycosyltransferase 2 family protein
		core genome	B1-1_00320, DUF1249 domain-containing protein	LV476_00320, DUF1249 domain-containing protein	AWR35_04100, hypothetical protein	AUR63_04090, hypothetical protein	R3_07880, DUF1249 domain-containing protein	LV475_07875, DUF1249 domain-containing protein	FAZ79_03860, DUF1249 domain-containing protein	GM160_RS03200, DUF1249 domain-containing protein	D5687_03290, DUF1249 domain-containing protein	S21_07010, hypothetical protein
		core genome	B1-1_00325, SLT domain-containing protein	LV476_00325, lytic transglycosylase domain-containing protein	AWR35_04105, hypothetical protein	AUR63_04095, hypothetical protein	R3_07885, Lytic transglycosylase domain-containing protein	LV475_07880, transglycosylase SLT domain-containing protein	FAZ79_03855, lytic transglycosylase domain-containing protein	GM160_RS03205, transglycosylase SLT domain-containing protein	D5687_03295, lytic transglycosylase domain-containing protein	S21_07015, SLT domain-containing protein
		core genome	B1-1_00330, hypothetical protein	LV476_00330, hypothetical protein	AWR35_04110, hypothetical protein	AUR63_04100, hypothetical protein	R3_07890, HugZ family protein	LV475_07885, hypothetical protein	FAZ79_03850, HugZ family protein	GM160_RS03210, hypothetical protein	D5687_03300, hypothetical protein	S21_07020, hypothetical protein			K07226	hutZ, hugZ; heme oxygenase (biliverdin-IX-beta and delta-forming) [EC:1.14.99.58]
		core genome	B1-1_00335, tRNA-dihydrouridine(20/20a) synthase	LV476_00335, tRNA dihydrouridine(20/20a) synthase DusA	AWR35_04115, tRNA-dihydrouridine synthase	AUR63_04105, hypothetical protein	R3_07895, tRNA-dihydrouridine(20/20a) synthase	LV475_07890, tRNA dihydrouridine(20/20a) synthase DusA	FAZ79_03845, tRNA dihydrouridine(20/20a) synthase DusA	GM160_RS03215, tRNA dihydrouridine(20/20a) synthase DusA	D5687_03365, tRNA dihydrouridine(20/20a) synthase DusA	S21_07025, tRNA-dihydrouridine(20/20a) synthase			K05539	dusA; tRNA-dihydrouridine synthase A [EC:1.-.-.-]
		core genome	B1-1_00350, putative membrane transporter protein	LV476_00350, sulfite exporter TauE/SafE family protein	AWR35_04120, hypothetical protein	AUR63_04110, hypothetical protein	R3_07900, putative membrane transporter protein	LV475_07895, sulfite exporter TauE/SafE family protein	FAZ79_03840, sulfite exporter TauE/SafE family protein	GM160_RS03220, sulfite exporter TauE/SafE family protein	D5687_03370, sulfite exporter TauE/SafE family protein	S21_07030, putative membrane transporter protein			K07090	K07090; uncharacterized protein
		core genome	B1-1_00370, DUF463 domain-containing protein	LV476_00370, YcjX family protein	AWR35_04135, hypothetical protein	AUR63_04125, hypothetical protein	R3_07920, YcjX family protein	LV475_07915, YcjX family protein	FAZ79_03820, YcjX family protein	GM160_RS03240, YcjX family protein	D5687_03390, hypothetical protein	S21_07040, ATP-binding cassette domain-containing protein			K06918	K06918; uncharacterized protein
		core genome	B1-1_00375, DUF697 domain-containing protein	LV476_00375, DUF697 domain-containing protein	AWR35_04140, hypothetical protein	AUR63_04130, hypothetical protein	R3_07925, DUF697 domain-containing protein	LV475_07920, DUF697 domain-containing protein	FAZ79_03815, DUF697 domain-containing protein	GM160_RS03245, DUF697 domain-containing protein	D5687_03395, DUF697 domain-containing protein	S21_07045, DUF697 domain-containing protein			K08990	ycjF; putative membrane protein
		core genome	B1-1_00380, Lactoylglutathione lyase	LV476_00380, VOC family protein	AWR35_04145, glyoxalase	AUR63_04135, glyoxalase	R3_07930, VOC family protein	LV475_07925, VOC family protein	FAZ79_03810, VOC family protein	GM160_RS03250, VOC family protein	D5687_03400, VOC family protein	S21_07050, Lactoylglutathione lyase			K07032	K07032; uncharacterized protein
		core genome	B1-1_00385, DUF2238 domain-containing protein	LV476_00385, DUF2238 domain-containing protein	AWR35_04150, hypothetical protein	AUR63_04140, hypothetical protein	R3_07935, DUF2238 domain-containing protein	LV475_07930, DUF2238 domain-containing protein	FAZ79_03805, DUF2238 domain-containing protein	GM160_RS03255, DUF2238 domain-containing protein	D5687_03405, DUF2238 domain-containing protein	S21_07055, Putative membrane protein			K08984	yjdF; putative membrane protein
		core genome	B1-1_00400, Delta-aminolevulinic acid dehydratase	LV476_00400, porphobilinogen synthase	AWR35_04165, delta-aminolevulinic acid dehydratase	AUR63_04155, delta-aminolevulinic acid dehydratase	R3_07940, Delta-aminolevulinic acid dehydratase	LV475_07935, porphobilinogen synthase	FAZ79_03800, porphobilinogen synthase	GM160_RS03260, porphobilinogen synthase	D5687_03410, porphobilinogen synthase	S21_07060, Delta-aminolevulinic acid dehydratase			K01698	hemB, ALAD; porphobilinogen synthase [EC:4.2.1.24]
		core genome	B1-1_00405, hypothetical protein	LV476_00405, hypothetical protein	AWR35_04170, hypothetical protein	AUR63_04160, hypothetical protein	R3_07945, hypothetical protein	LV475_07940, hypothetical protein	FAZ79_03795, hypothetical protein	GM160_RS03265, hypothetical protein	D5687_03415, hypothetical protein	S21_07065, hypothetical protein
		core genome	B1-1_00410, DrsE domain-containing protein	LV476_00410, DsrE family protein	AWR35_04175, hypothetical protein	AUR63_04165, hypothetical protein	R3_07950, DrsE domain-containing protein	LV475_07945, DsrE family protein	FAZ79_03790, hypothetical protein	GM160_RS03270, DsrE family protein	D5687_03420, hypothetical protein	S21_07070, DrsE domain-containing protein			K09004	K09004; uncharacterized protein
		core genome	B1-1_00415, Putative-PNPOx domain-containing protein	LV476_00415, pyridoxamine 5-phosphate oxidase family protein	AWR35_04180, pyridoxamine 5-phosphate oxidase	AUR63_04170, pyridoxamine 5-phosphate oxidase	R3_07955, Pyridoxamine 5-phosphate oxidase family protein	LV475_07950, pyridoxamine 5-phosphate oxidase family protein	FAZ79_03785, pyridoxamine 5-phosphate oxidase family protein	GM160_RS03275, pyridoxamine 5-phosphate oxidase family protein	D5687_03425, pyridoxamine 5-phosphate oxidase family protein	S21_07075, Putative-PNPOx domain-containing protein			K07006	K07006; uncharacterized protein
		core genome	B1-1_00420, tRNA 5-hydroxyuridine modification protein YegQ	LV476_00420, tRNA 5-hydroxyuridine modification protein YegQ	AWR35_04185, U32 family peptidase	AUR63_04175, protease	R3_07960, tRNA 5-hydroxyuridine modification protein YegQ	LV475_07955, tRNA 5-hydroxyuridine modification protein YegQ	FAZ79_03780, U32 family peptidase	GM160_RS03280, tRNA 5-hydroxyuridine modification protein YegQ	D5687_03430, U32 family peptidase	S21_07080, tRNA 5-hydroxyuridine modification protein YegQ			K08303	prtC, trhP; U32 family peptidase [EC:3.4.-.-]
		core genome	B1-1_00435, DNA topoisomerase 4 subunit A	LV476_00435, DNA topoisomerase IV subunit A	AWR35_04200, DNA topoisomerase IV subunit A	AUR63_04190, DNA topoisomerase IV subunit A	R3_07975, DNA topoisomerase 4 subunit A	LV475_07970, DNA topoisomerase IV subunit A	FAZ79_03765, DNA topoisomerase IV subunit A	GM160_RS03295, DNA topoisomerase IV subunit A	D5687_03445, DNA topoisomerase IV subunit A	S21_07325, hypothetical protein			K02621	parC; topoisomerase IV subunit A [EC:5.6.2.2]
		core genome	B1-1_00440, Protease HtpX	LV476_00440, protease HtpX	AWR35_04205, zinc metalloprotease HtpX	AUR63_04195, protease HtpX	R3_07980, Protease HtpX	LV475_07975, protease HtpX	FAZ79_03760, protease HtpX	GM160_RS03300, protease HtpX	D5687_03450, protease HtpX	S21_07330, Protease HtpX			K03799	htpX; heat shock protein HtpX [EC:3.4.24.-]
Cytochrome c oxidase cbb3		core genome	B1-1_00445, Cbb3-type cytochrome oxidase maturation protein	LV476_00445, cbb3-type cytochrome oxidase assembly protein CcoS	AWR35_04210, hypothetical protein	AUR63_04200, hypothetical protein	R3_07985, Cbb3-type cytochrome oxidase assembly protein CcoS	LV475_07980, cbb3-type cytochrome oxidase assembly protein CcoS	FAZ79_03755, cbb3-type cytochrome oxidase assembly protein CcoS	GM160_RS03305, cbb3-type cytochrome oxidase assembly protein CcoS	D5687_03455, cbb3-type cytochrome oxidase assembly protein CcoS	S21_07335, Cbb3-type cytochrome oxidase maturation protein
		core genome	B1-1_00460, RNA polymerase sigma factor RpoH	LV476_00455, RNA polymerase sigma factor RpoH	AWR35_04215, RNA polymerase factor sigma-32	AUR63_04205, RNA polymerase factor sigma-32	R3_07995, RNA polymerase sigma factor RpoH	LV475_07985, RNA polymerase sigma factor RpoH	FAZ79_03750, RNA polymerase sigma factor RpoH	GM160_RS03315, RNA polymerase sigma factor RpoH	D5687_03460, RNA polymerase sigma factor RpoH	S21_07345, RNA polymerase sigma factor RpoH			K03089	rpoH; RNA polymerase sigma-32 factor
		core genome	B1-1_00465, Cell division protein FtsX	LV476_00460, ABC transporter permease	AWR35_04220, hypothetical protein	AUR63_04210, hypothetical protein	R3_08000, Cell division protein FtsX	LV475_07990, permease-like cell division protein FtsX	FAZ79_03745, FtsX-like permease family protein	GM160_RS03320, permease-like cell division protein FtsX	D5687_03465, ABC transporter permease	S21_07350, Cell division protein FtsX			K09811	ftsX; cell division transport system permease protein			ABC	The ATP-binding Cassette (ABC) Superfamily	membrane	cell division
		core genome	B1-1_00470, Cell division ATP-binding protein FtsE	LV476_00465, ATP-binding cassette domain-containing protein	AWR35_04225, cell division ATP-binding protein FtsE	AUR63_04215, cell division ATP-binding protein FtsE	R3_08005, Cell division ATP-binding protein FtsE	LV475_07995, cell division ATP-binding protein FtsE	FAZ79_03740, cell division ATP-binding protein FtsE	GM160_RS03325, cell division ATP-binding protein FtsE	D5687_03470, ATP-binding cassette domain-containing protein	S21_07355, Cell division ATP-binding protein FtsE			K09812	ftsE; cell division transport system ATP-binding protein			ABC	The ATP-binding Cassette (ABC) Superfamily	binding	lipoprotein	org
		core genome	B1-1_00475, Signal recognition particle receptor FtsY	LV476_00470, signal recognition particle-docking protein FtsY	AWR35_04230, signal recognition particle-docking protein FtsY	AUR63_04220, signal recognition particle-docking protein FtsY	R3_08010, Signal recognition particle receptor FtsY	LV475_08000, signal recognition particle-docking protein FtsY	FAZ79_03735, signal recognition particle-docking protein FtsY	GM160_RS03330, signal recognition particle-docking protein FtsY	D5687_03475, signal recognition particle-docking protein FtsY	S21_07360, Signal recognition particle receptor FtsY			K03110	ftsY; fused signal recognition particle receptor
		core genome	B1-1_00480, Ribosomal RNA small subunit methyltransferase D	LV476_00475, 16S rRNA (guanine(966)-N(2))-methyltransferase RsmD	AWR35_04235, hypothetical protein	AUR63_04225, hypothetical protein	R3_08015, Ribosomal RNA small subunit methyltransferase D	LV475_08005, 16S rRNA (guanine(966)-N(2))-methyltransferase RsmD	FAZ79_03730, 16S rRNA (guanine(966)-N(2))-methyltransferase RsmD	GM160_RS03335, 16S rRNA (guanine(966)-N(2))-methyltransferase RsmD	D5687_03480, 16S rRNA (guanine(966)-N(2))-methyltransferase RsmD	S21_07365, Ribosomal RNA small subunit methyltransferase D			K08316	rsmD; 16S rRNA (guanine966-N2)-methyltransferase [EC:2.1.1.171]
		core genome	B1-1_00485, hypothetical protein	LV476_00480, flagellar protein FlgN	AWR35_04240, hypothetical protein	AUR63_04230, hypothetical protein	R3_08020, FlgN protein	LV475_08010, flagellar protein FlgN	FAZ79_03725, flagellar protein FlgN	GM160_RS03340, flagellar export chaperone FlgN	D5687_03485, hypothetical protein	S21_07370, hypothetical protein
		core genome	B1-1_00490, Anti-sigma-28 factor	LV476_00485, flagellar biosynthesis anti-sigma factor FlgM	AWR35_04245, hypothetical protein	AUR63_04235, hypothetical protein	R3_08025, Anti-sigma-28 factor	LV475_08015, flagellar biosynthesis anti-sigma factor FlgM	FAZ79_03720, flagellar biosynthesis anti-sigma factor FlgM	GM160_RS03345, flagellar biosynthesis anti-sigma factor FlgM	D5687_03490, flagellar biosynthesis anti-sigma factor FlgM	S21_07375, Anti-sigma-28 factor			K02398	flgM; negative regulator of flagellin synthesis FlgM
		core genome	B1-1_00495, Flagella basal body P-ring formation protein FlgA	LV476_00490, flagellar basal body P-ring formation protein FlgA	AWR35_04250, hypothetical protein	AUR63_04240, hypothetical protein	R3_08030, Flagella basal body P-ring formation protein FlgA	LV475_08020, flagellar basal body P-ring formation protein FlgA	FAZ79_03715, flagellar basal body P-ring formation protein FlgA	GM160_RS03350, flagellar basal body P-ring formation protein FlgA	D5687_03495, flagella basal body P-ring formation protein FlgA	S21_07380, Flagella basal body P-ring formation protein FlgA			K02386	flgA; flagellar basal body P-ring formation protein FlgA
		core genome	B1-1_00500, Chemotaxis protein CheW	LV476_00495, chemotaxis protein	AWR35_04255, chemotaxis protein CheW	AUR63_04245, chemotaxis protein CheW	R3_08035, Chemotaxis protein CheW	LV475_08025, chemotaxis protein	FAZ79_03710, chemotaxis protein CheV	GM160_RS03355, chemotaxis protein	D5687_03500, chemotaxis protein CheV	S21_07385, Chemotaxis protein CheW			K03415	cheV; two-component system, chemotaxis family, chemotaxis protein CheV
		core genome	B1-1_00505, Protein-glutamate O-methyltransferase	LV476_00500, protein-glutamate O-methyltransferase CheR	AWR35_04260, hypothetical protein	AUR63_04250, hypothetical protein	R3_08040, Protein-glutamate O-methyltransferase	LV475_08030, protein-glutamate O-methyltransferase CheR	FAZ79_03705, protein-glutamate O-methyltransferase CheR	GM160_RS03360, protein-glutamate O-methyltransferase CheR	D5687_03505, methyltransferase domain-containing protein	S21_07390, Protein-glutamate O-methyltransferase			K00575	cheR; chemotaxis protein methyltransferase CheR [EC:2.1.1.80]
		core genome	B1-1_00510, Flagellar basal body rod protein FlgB	LV476_00505, flagellar basal body rod protein FlgB	AWR35_04265, hypothetical protein	AUR63_04255, hypothetical protein	R3_08045, Flagellar basal body rod protein FlgB	LV475_08035, flagellar basal body rod protein FlgB	FAZ79_03700, flagellar basal body rod protein FlgB	GM160_RS03365, flagellar basal body rod protein FlgB	D5687_03510, flagellar basal body rod protein FlgB	S21_07395, Flagellar basal body rod protein FlgB			K02387	flgB; flagellar basal-body rod protein FlgB
		core genome	B1-1_00515, Flagellar basal-body rod protein FlgC	LV476_00510, flagellar basal body rod protein FlgC	AWR35_04270, flagellar basal-body rod protein FlgC	AUR63_04260, flagellar basal-body rod protein FlgC	R3_08050, Flagellar basal-body rod protein FlgC	LV475_08040, flagellar basal body rod protein FlgC	FAZ79_03695, flagellar basal body rod protein FlgC	GM160_RS03370, flagellar basal body rod protein FlgC	D5687_03515, flagellar basal body rod protein FlgC	S21_07400, Flagellar basal-body rod protein FlgC			K02388	flgC; flagellar basal-body rod protein FlgC
		core genome	B1-1_00520, Basal-body rod modification protein FlgD	LV476_00515, flagellar hook assembly protein FlgD	AWR35_04275, hypothetical protein	AUR63_04265, hypothetical protein	R3_08055, Basal-body rod modification protein FlgD	LV475_08045, flagellar hook assembly protein FlgD	FAZ79_03690, flagellar hook assembly protein FlgD	GM160_RS03375, flagellar hook assembly protein FlgD	D5687_03520, flagellar hook assembly protein FlgD	S21_07405, Basal-body rod modification protein FlgD			K02389	flgD; flagellar basal-body rod modification protein FlgD
		core genome	B1-1_00525, Flagellar hook protein FlgE	LV476_00520, flagellar hook protein FlgE	AWR35_04280, flagellar biosynthesis protein FlgE	AUR63_04270, flagellar biosynthesis protein FlgE	R3_08060, Flagellar hook protein FlgE	LV475_08050, flagellar hook protein FlgE	FAZ79_03685, flagellar hook protein FlgE	GM160_RS03380, flagellar hook protein FlgE	D5687_03525, flagellar hook protein FlgE	S21_08225, hypothetical protein			K02390	flgE; flagellar hook protein FlgE
		core genome	B1-1_00530, Flagellar basal-body rod protein FlgF	LV476_00525, flagellar basal-body rod protein FlgF	AWR35_04285, flagellar biosynthesis protein FlgF	AUR63_04275, flagellar biosynthesis protein FlgF	R3_08065, Flagellar basal-body rod protein FlgF	LV475_08055, flagellar basal-body rod protein FlgF	FAZ79_03680, flagellar basal-body rod protein FlgF	GM160_RS03385, flagellar basal-body rod protein FlgF	D5687_03530, flagellar basal-body rod protein FlgF	S21_08230, Flagellar basal-body rod protein FlgF			K02391	flgF; flagellar basal-body rod protein FlgF
		core genome	B1-1_00535, Flagellar basal-body rod protein FlgG	LV476_00530, flagellar basal-body rod protein FlgG	AWR35_04290, flagellar basal-body rod protein FlgG	AUR63_04280, flagellar basal-body rod protein FlgG	R3_08070, Flagellar basal-body rod protein FlgG	LV475_08060, flagellar basal-body rod protein FlgG	FAZ79_03675, flagellar basal-body rod protein FlgG	GM160_RS03390, flagellar basal-body rod protein FlgG	D5687_03535, flagellar basal-body rod protein FlgG	S21_08235, Flagellar basal-body rod protein FlgG			K02392	flgG; flagellar basal-body rod protein FlgG
		core genome	B1-1_00540, Flagellar L-ring protein	LV476_00535, flagellar basal body L-ring protein FlgH	AWR35_04295, hypothetical protein	AUR63_04285, hypothetical protein	R3_08075, Flagellar L-ring protein	LV475_08065, flagellar basal body L-ring protein FlgH	FAZ79_03670, flagellar basal body L-ring protein FlgH	GM160_RS03395, flagellar basal body L-ring protein FlgH	D5687_03540, flagellar basal body L-ring protein FlgH	S21_08240, Flagellar L-ring protein			K02393	flgH; flagellar L-ring protein FlgH
		core genome	B1-1_00545, Flagellar P-ring protein	LV476_00540, flagellar basal body P-ring protein FlgI	AWR35_04300, flagellar biosynthesis protein FlgI	AUR63_04290, flagellar biosynthesis protein FlgI	R3_08080, Flagellar P-ring protein	LV475_08070, flagellar basal body P-ring protein FlgI	FAZ79_03665, flagellar basal body P-ring protein FlgI	GM160_RS03400, flagellar basal body P-ring protein FlgI	D5687_03545, flagellar basal body P-ring protein FlgI	S21_08245, Flagellar P-ring protein			K02394	flgI; flagellar P-ring protein FlgI
xanB2(=ubiC)		core genome	B1-1_00550, Muramidase FlgJ	LV476_00545, flagellar assembly peptidoglycan hydrolase FlgJ	AWR35_04305, hypothetical protein	AUR63_04295, hypothetical protein	R3_08085, Muramidase FlgJ	LV475_08075, flagellar assembly peptidoglycan hydrolase FlgJ	FAZ79_03660, flagellar assembly peptidoglycan hydrolase FlgJ	GM160_RS03405, flagellar assembly peptidoglycan hydrolase FlgJ	D5687_03550, flagellar assembly peptidoglycan hydrolase FlgJ	S21_08250, Muramidase FlgJ			K02395	flgJ; peptidoglycan hydrolase FlgJ
		core genome	B1-1_00555, Flagellar hook-associated protein 1	LV476_00550, flagellar hook-associated protein FlgK	AWR35_04310, hypothetical protein	AUR63_04300, hypothetical protein	R3_08090, Flagellar hook-associated protein 1	LV475_08080, flagellar hook-associated protein FlgK	FAZ79_03655, flagellar hook-associated protein FlgK	GM160_RS03410, flagellar hook-associated protein FlgK	D5687_03555, flagellar hook-associated protein FlgK	S21_08255, Flagellar hook-associated protein 1			K02396	flgK; flagellar hook-associated protein 1
		core genome	B1-1_00565, Malonyl CoA-acyl carrier protein transacylase	LV476_00560, ACP S-malonyltransferase	AWR35_04320, malonyl CoA-ACP transacylase	AUR63_04310, malonyl CoA-ACP transacylase	R3_08100, Malonyl CoA-acyl carrier protein transacylase	LV475_08090, ACP S-malonyltransferase	FAZ79_03645, ACP S-malonyltransferase	GM160_RS03420, ACP S-malonyltransferase	D5687_03565, [acyl-carrier-protein] S-malonyltransferase	S21_02415, Malonyl CoA-acyl carrier protein transacylase			K00645	fabD, MCAT, MCT1; [acyl-carrier-protein] S-malonyltransferase [EC:2.3.1.39]
		core genome	B1-1_00570, 3-oxoacyl-[acyl-carrier-protein] reductase	LV476_00565, 3-oxoacyl-ACP reductase FabG	AWR35_04325, beta-ketoacyl-ACP reductase	AUR63_04315, beta-ketoacyl-ACP reductase	R3_08105, 3-oxoacyl-[acyl-carrier-protein] reductase	LV475_08095, 3-oxoacyl-ACP reductase FabG	FAZ79_03640, 3-oxoacyl-ACP reductase FabG	GM160_RS03425, 3-oxoacyl-ACP reductase FabG	D5687_03570, 3-oxoacyl-ACP reductase FabG	S21_02420, 3-oxoacyl-[acyl-carrier-protein] reductase			K00059	fabG, OAR1; 3-oxoacyl-[acyl-carrier protein] reductase [EC:1.1.1.100]
		core genome	B1-1_00575, Acyl carrier protein	LV476_00570, acyl carrier protein	AWR35_04330, acyl carrier protein	AUR63_04320, acyl carrier protein	R3_08110, Acyl carrier protein	LV475_08100, acyl carrier protein	FAZ79_03635, acyl carrier protein	GM160_RS03430, acyl carrier protein	D5687_03575, acyl carrier protein	S21_02425, Acyl carrier protein			K02078	acpP; acyl carrier protein
		core genome	B1-1_00580, 3-oxoacyl-[acyl-carrier-protein] synthase 2	LV476_00575, beta-ketoacyl-ACP synthase II	AWR35_04335, beta-ketoacyl-[acyl-carrier-protein] synthase II	AUR63_04325, beta-ketoacyl-[acyl-carrier-protein] synthase II	R3_08115, 3-oxoacyl-[acyl-carrier-protein] synthase 2	LV475_08105, beta-ketoacyl-ACP synthase II	FAZ79_03630, beta-ketoacyl-[acyl-carrier-protein] synthase II	GM160_RS03435, beta-ketoacyl-ACP synthase II	D5687_03580, beta-ketoacyl-[acyl-carrier-protein] synthase II	S21_02430, 3-oxoacyl-[acyl-carrier-protein] synthase 2			K09458	fabF, OXSM, CEM1; 3-oxoacyl-[acyl-carrier-protein] synthase II [EC:2.3.1.179]
		core genome	B1-1_00585, hypothetical protein	LV476_00580, chorismate-binding protein	AWR35_04340, hypothetical protein	AUR63_04330, hypothetical protein	R3_08120, Aminodeoxychorismate synthase, component I	LV475_08110, chorismate-binding protein	FAZ79_03625, aminodeoxychorismate synthase, component I	GM160_RS03440, chorismate-binding protein	D5687_03585, aminodeoxychorismate synthase, component I	S21_02435, hypothetical protein			K01657	trpE; anthranilate synthase component I [EC:4.1.3.27]
		core genome	B1-1_00590, hypothetical protein	LV476_00585, aminotransferase class IV	AWR35_04345, hypothetical protein	AUR63_04335, hypothetical protein	R3_08125, Aminodeoxychorismate lyase	LV475_08115, aminotransferase class IV	FAZ79_03620, aminodeoxychorismate lyase	GM160_RS03445, aminotransferase class IV	D5687_03590, hypothetical protein	S21_02440, hypothetical protein			K02619	pabC; 4-amino-4-deoxychorismate lyase [EC:4.1.3.38]
		core genome	B1-1_00595, Endolytic murein transglycosylase	LV476_00590, endolytic transglycosylase MltG	AWR35_04350, hypothetical protein	AUR63_04340, hypothetical protein	R3_08130, Endolytic murein transglycosylase	LV475_08120, endolytic transglycosylase MltG	FAZ79_03615, endolytic transglycosylase MltG	GM160_RS03450, endolytic transglycosylase MltG	D5687_03595, endolytic transglycosylase MltG	S21_02445, Endolytic murein transglycosylase			K07082	K07082; UPF0755 protein
		core genome	B1-1_00600, Thymidylate kinase	LV476_00595, dTMP kinase	AWR35_04355, thymidylate kinase	AUR63_04345, thymidylate kinase	R3_08135, Thymidylate kinase	LV475_08125, dTMP kinase	FAZ79_03610, dTMP kinase	GM160_RS03455, dTMP kinase	D5687_03600, dTMP kinase	S21_02450, Thymidylate kinase			K00943	tmk, DTYMK; dTMP kinase [EC:2.7.4.9]
		core genome	B1-1_00605, hypothetical protein	LV476_00600, hypothetical protein	AWR35_04360, hypothetical protein	AUR63_04350, hypothetical protein	R3_08140, hypothetical protein	LV475_08130, hypothetical protein	FAZ79_03605, hypothetical protein	GM160_RS03460, hypothetical protein	D5687_03605, hypothetical protein	S21_02455, hypothetical protein			K02341	holB; DNA polymerase III subunit delta' [EC:2.7.7.7]
pili (T4aP)		core genome	B1-1_00610, Pilus assembly protein PilZ	LV476_00605, PilZ domain-containing protein	AWR35_04365, pilus assembly protein PilZ	AUR63_04355, pilus assembly protein PilZ	R3_08145, Pilus assembly protein PilZ	LV475_08135, PilZ domain-containing protein	FAZ79_03600, pilus assembly protein PilZ	GM160_RS03465, PilZ domain-containing protein	D5687_03610, pilus assembly protein PilZ	S21_02460, Pilus assembly protein PilZ			K02676	pilZ; type IV pilus assembly protein PilZ
		core genome	B1-1_00615, YchF/TatD family DNA exonuclease	LV476_00610, TatD family hydrolase	AWR35_04370, deoxyribonuclease	AUR63_04360, deoxyribonuclease	R3_08150, YchF/TatD family DNA exonuclease	LV475_08140, TatD family hydrolase	FAZ79_03595, TatD family deoxyribonuclease	GM160_RS03470, TatD family hydrolase	D5687_03615, TatD family deoxyribonuclease	S21_02465, Putative metal-dependent hydrolase YcfH			K03424	tatD; TatD DNase family protein [EC:3.1.21.-]
		core genome	B1-1_00620, hypothetical protein	LV476_00615, LysM peptidoglycan-binding domain-containing protein	AWR35_04375, hypothetical protein	AUR63_04365, hypothetical protein	R3_08155, LysM peptidoglycan-binding domain-containing protein	LV475_08145, LysM peptidoglycan-binding domain-containing protein	FAZ79_03590, LysM peptidoglycan-binding domain-containing protein	GM160_RS03475, LysM peptidoglycan-binding domain-containing protein	D5687_03620, LysM peptidoglycan-binding domain-containing protein	S21_02470, hypothetical protein			K08307	mltD, dniR; membrane-bound lytic murein transglycosylase D [EC:4.2.2.-]
		core genome	B1-1_00625, Hydroxyacylglutathione hydrolase	LV476_00620, hydroxyacylglutathione hydrolase	AWR35_04380, hypothetical protein	AUR63_04370, hypothetical protein	R3_08160, Hydroxyacylglutathione hydrolase	LV475_08150, hydroxyacylglutathione hydrolase	FAZ79_03585, hydroxyacylglutathione hydrolase	GM160_RS03480, hydroxyacylglutathione hydrolase	D5687_03625, hydroxyacylglutathione hydrolase	S21_02475, Hydroxyacylglutathione hydrolase			K01069	gloB, gloC, HAGH; hydroxyacylglutathione hydrolase [EC:3.1.2.6]
		core genome	B1-1_00630, Lactamase-B domain-containing protein	LV476_00625, DNA internalization-related competence protein ComEC/Rec2	AWR35_04385, hypothetical protein	AUR63_04375, hypothetical protein	R3_08165, DNA internalization-related competence protein ComEC/Rec2	LV475_08155, DNA internalization-related competence protein ComEC/Rec2	FAZ79_03580, ComEC family competence protein	GM160_RS03485, DNA internalization-related competence protein ComEC/Rec2	D5687_03630, DNA internalization-related competence protein ComEC/Rec2	S21_02480, Lactamase-B domain-containing protein			K02238	comEC; competence protein ComEC			DNA-T	The Bacterial Competence-related DNA Transformation Transporter (DNA-T) Family
		core genome	B1-1_00635, hypothetical protein	LV476_00630, hypothetical protein	AWR35_04390, hypothetical protein	AUR63_04380, hypothetical protein	R3_08170, hypothetical protein	LV475_08160, hypothetical protein	FAZ79_03570, hypothetical protein	GM160_RS03490, hypothetical protein	D5687_03635, hypothetical protein	S21_02485, hypothetical protein
ECT		core genome	B1-1_00645, L-ectoine synthase	LV476_00640, ectoine synthase	AWR35_04400, L-ectoine synthase	AUR63_04390, L-ectoine synthase	R3_08180, L-ectoine synthase	LV475_08170, ectoine synthase	FAZ79_03560, ectoine synthase	GM160_RS03500, ectoine synthase	D5687_03645, ectoine synthase	S21_02490, L-ectoine synthase			K06720	ectC; L-ectoine synthase [EC:4.2.1.108]
ECT		core genome	B1-1_00650, Diaminobutyrate--2-oxoglutarate transaminase	LV476_00645, diaminobutyrate--2-oxoglutarate transaminase	AWR35_04405, diaminobutyrate--2-oxoglutarate transaminase	AUR63_04395, diaminobutyrate--2-oxoglutarate transaminase	R3_08185, Diaminobutyrate--2-oxoglutarate transaminase	LV475_08175, diaminobutyrate--2-oxoglutarate transaminase	FAZ79_03555, diaminobutyrate--2-oxoglutarate transaminase	GM160_RS03505, diaminobutyrate--2-oxoglutarate transaminase	D5687_03650, diaminobutyrate--2-oxoglutarate transaminase	S21_02495, Diaminobutyrate--2-oxoglutarate transaminase			K00836	ectB, dat; diaminobutyrate-2-oxoglutarate transaminase [EC:2.6.1.76]
ECT		core genome	B1-1_00655, L-2,4-diaminobutyric acid acetyltransferase	LV476_00650, diaminobutyrate acetyltransferase	AWR35_04410, hypothetical protein	AUR63_04400, hypothetical protein	R3_08190, L-2,4-diaminobutyric acid acetyltransferase	LV475_08180, diaminobutyrate acetyltransferase	FAZ79_03550, diaminobutyrate acetyltransferase	GM160_RS03510, diaminobutyrate acetyltransferase	D5687_03655, diaminobutyrate acetyltransferase	S21_02500, L-2,4-diaminobutyric acid acetyltransferase			K06718	ectA; L-2,4-diaminobutyric acid acetyltransferase [EC:2.3.1.178]
		core genome	B1-1_00675, Coproporphyrinogen-III oxidase	LV476_00670, oxygen-independent coproporphyrinogen III oxidase	AWR35_04420, coproporphyrinogen III oxidase	AUR63_04410, coproporphyrinogen III oxidase	R3_08210, Coproporphyrinogen-III oxidase	LV475_08200, oxygen-independent coproporphyrinogen III oxidase	FAZ79_03530, oxygen-independent coproporphyrinogen III oxidase	GM160_RS03525, oxygen-independent coproporphyrinogen III oxidase	D5687_03675, oxygen-independent coproporphyrinogen III oxidase	S21_02505, Coproporphyrinogen-III oxidase			K02495	hemN, hemZ; oxygen-independent coproporphyrinogen III oxidase [EC:1.3.98.3]
		core genome	B1-1_00680, hypothetical protein	LV476_00675, trimeric intracellular cation channel family protein	AWR35_04425, hypothetical protein	AUR63_04415, hypothetical protein	R3_08215, Trimeric intracellular cation channel family protein	LV475_08205, trimeric intracellular cation channel family protein	FAZ79_03525, trimeric intracellular cation channel family protein	GM160_RS03530, trimeric intracellular cation channel family protein	D5687_03680, trimeric intracellular cation channel family protein	S21_02510, hypothetical protein							TRIC	The Homotrimeric Cation Channel (TRIC) Family
		core genome	B1-1_00685, ABC transporter	LV476_00680, ABC transporter ATP-binding protein	AWR35_04430, ABC transporter	AUR63_04420, ABC transporter	R3_08220, ABC transporter	LV475_08210, ABC transporter ATP-binding protein	FAZ79_03520, ABC transporter ATP-binding protein	GM160_RS03535, ABC transporter ATP-binding protein	D5687_03685, ABC transporter ATP-binding protein	S21_02515, ABC transporter			K01990	ABC-2.A; ABC-2 type transport system ATP-binding protein			ABC	The ATP-binding Cassette (ABC) Superfamily	binding	daunorubicin	org
		core genome	B1-1_00690, Transport permease protein	LV476_00685, ABC transporter permease	AWR35_04435, ABC transporter permease	AUR63_04425, ABC transporter permease	R3_08225, Transport permease protein	LV475_08215, ABC transporter permease	FAZ79_03515, ABC transporter permease	GM160_RS03540, ABC transporter permease	D5687_03690, ABC transporter permease	S21_02520, Transport permease protein			K01992	ABC-2.P; ABC-2 type transport system permease protein			ABC	The ATP-binding Cassette (ABC) Superfamily	membrane	polysaccharide export	org
		core genome	B1-1_00695, Uroporphyrin-III methyltransferase	LV476_00690, DUF488 domain-containing protein	AWR35_04440, hypothetical protein	AUR63_04430, hypothetical protein	R3_08230, DUF488 domain-containing protein	LV475_08220, DUF488 domain-containing protein	FAZ79_03510, DUF488 domain-containing protein	GM160_RS03545, DUF488 domain-containing protein	D5687_03695, DUF488 domain-containing protein	S21_02525, Uroporphyrin-III methyltransferase
		core genome	B1-1_00700, PLDc-N domain-containing protein	LV476_00695, PLDc N-terminal domain-containing protein	AWR35_04445, hypothetical protein	AUR63_04435, hypothetical protein	R3_08235, PLDc-N domain-containing protein	LV475_08225, PLD nuclease N-terminal domain-containing protein	FAZ79_03505, PLDc_N domain-containing protein	GM160_RS03550, PLD nuclease N-terminal domain-containing protein	D5687_03700, hypothetical protein	S21_02530, PLDc-N domain-containing protein
		core genome	B1-1_00705, Peptide methionine sulfoxide reductase MsrA	LV476_00700, peptide-methionine (S)-S-oxide reductase MsrA	AWR35_04450, methionine sulfoxide reductase A	AUR63_04440, methionine sulfoxide reductase A	R3_08240, Peptide methionine sulfoxide reductase MsrA	LV475_08230, peptide-methionine (S)-S-oxide reductase MsrA	FAZ79_03500, peptide-methionine (S)-S-oxide reductase MsrA	GM160_RS03555, peptide-methionine (S)-S-oxide reductase MsrA	D5687_03705, peptide-methionine (S)-S-oxide reductase	S21_02535, Peptide methionine sulfoxide reductase MsrA			K07304	msrA; peptide-methionine (S)-S-oxide reductase [EC:1.8.4.11]
		core genome	B1-1_00710, ENDO3c domain-containing protein	LV476_00705, endonuclease	AWR35_04455, hypothetical protein	AUR63_04445, hypothetical protein	R3_08245, Endonuclease	LV475_08235, endonuclease	FAZ79_03495, endonuclease	GM160_RS03560, endonuclease	D5687_03710, endonuclease	S21_02540, ENDO3c domain-containing protein			K07457	K07457; endonuclease III related protein
		core genome	B1-1_00755, JmjC domain-containing protein	LV476_00750, cupin domain-containing protein	AWR35_04530, hypothetical protein	AUR63_04520, hypothetical protein	R3_08320, Cupin domain-containing protein	LV475_08310, cupin domain-containing protein	FAZ79_03420, cupin domain-containing protein	GM160_RS03650, cupin domain-containing protein	D5687_03760, cupin domain-containing protein	S21_09425, JmjC domain-containing protein			K18850	ycfD; 50S ribosomal protein L16 3-hydroxylase [EC:1.14.11.47]
SQR		core genome	B1-1_00760, NAD(P)/FAD-dependent oxidoreductase	LV476_00755, FAD-dependent oxidoreductase	AWR35_04535, pyridine nucleotide-disulfide oxidoreductase	AUR63_04525, pyridine nucleotide-disulfide oxidoreductase	R3_08325, NAD(P)/FAD-dependent oxidoreductase	LV475_08315, FAD-dependent oxidoreductase	FAZ79_03415, NAD(P)/FAD-dependent oxidoreductase	GM160_RS03655, FAD-dependent oxidoreductase	D5687_03765, NAD(P)/FAD-dependent oxidoreductase	S21_06790, NAD(P)/FAD-dependent oxidoreductase			K17218	sqr; sulfide:quinone oxidoreductase [EC:1.8.5.4]
		core genome	B1-1_00765, MTS domain-containing protein	LV476_00760, 50S ribosomal protein L3 N(5)-glutamine methyltransferase	AWR35_04540, hypothetical protein	AUR63_04530, hypothetical protein	R3_08330, 50S ribosomal protein L3 N(5)-glutamine methyltransferase	LV475_08320, 50S ribosomal protein L3 N(5)-glutamine methyltransferase	FAZ79_03410, 50S ribosomal protein L3 N(5)-glutamine methyltransferase	GM160_RS03660, 50S ribosomal protein L3 N(5)-glutamine methyltransferase	D5687_03770, 50S ribosomal protein L3 N(5)-glutamine methyltransferase	S21_06795, 50S ribosomal protein L3 N(5)-glutamine methyltransferase			K07320	prmB; ribosomal protein L3 glutamine methyltransferase [EC:2.1.1.298]
		core genome	B1-1_00770, Phosphatidylserine decarboxylase proenzyme	LV476_00765, archaetidylserine decarboxylase	AWR35_04545, phosphatidylserine decarboxylase	AUR63_04535, phosphatidylserine decarboxylase	R3_08335, Phosphatidylserine decarboxylase proenzyme	LV475_08325, archaetidylserine decarboxylase	FAZ79_03405, phosphatidylserine decarboxylase	GM160_RS03665, archaetidylserine decarboxylase	D5687_03775, phosphatidylserine decarboxylase	S21_06800, Phosphatidylserine decarboxylase proenzyme			K01613	psd, PISD; phosphatidylserine decarboxylase [EC:4.1.1.65]
		core genome	B1-1_00775, AA-TRNA-LIGASE-II domain-containing protein	LV476_00770, EF-P lysine aminoacylase GenX	AWR35_04550, hypothetical protein	AUR63_04540, hypothetical protein	R3_08340, EF-P lysine aminoacylase GenX	LV475_08330, EF-P lysine aminoacylase GenX	FAZ79_03400, EF-P lysine aminoacylase GenX	GM160_RS03670, EF-P lysine aminoacylase GenX	D5687_03780, EF-P lysine aminoacylase GenX	S21_06805, AA-TRNA-LIGASE-II domain-containing protein			K04568	epmA, poxA; elongation factor P--(R)-beta-lysine ligase [EC:6.3.1.-]
		core genome	B1-1_00780, Elongation factor P	LV476_00775, elongation factor P	AWR35_04555, elongation factor P	AUR63_04545, elongation factor P	R3_08345, Elongation factor P	LV475_08335, elongation factor P	FAZ79_03395, elongation factor P	GM160_RS03675, elongation factor P	D5687_03785, elongation factor P	S21_06810, Elongation factor P			K02356	efp; elongation factor P
		core genome	B1-1_00785, EF-P post-translational modification enzyme B	LV476_00780, EF-P beta-lysylation protein EpmB	AWR35_04560, hypothetical protein	AUR63_04550, hypothetical protein	R3_08350, EF-P post-translational modification enzyme B	LV475_08340, KamA family radical SAM protein	FAZ79_03390, KamA family radical SAM protein	GM160_RS03680, KamA family radical SAM protein	D5687_03790, EF-P beta-lysylation protein EpmB	S21_06815, EF-P post-translational modification enzyme B			K19810	epmB; L-lysine 2,3-aminomutase [EC:5.4.3.-]
		core genome	B1-1_00790, hypothetical protein	LV476_00785, hypothetical protein	AWR35_04565, hypothetical protein	AUR63_04555, hypothetical protein	R3_08355, hypothetical protein	LV475_08345, hypothetical protein	FAZ79_03385, hypothetical protein	GM160_RS03685, hypothetical protein	D5687_03795, hypothetical protein	S21_06820, hypothetical protein
		core genome	B1-1_00810, hypothetical protein	LV476_00805, SDR family NAD(P)-dependent oxidoreductase	AWR35_04585, hypothetical protein	AUR63_04575, hypothetical protein	R3_08375, SDR family NAD(P)-dependent oxidoreductase	LV475_08365, SDR family NAD(P)-dependent oxidoreductase	FAZ79_03365, SDR family NAD(P)-dependent oxidoreductase	GM160_RS03705, SDR family NAD(P)-dependent oxidoreductase	D5687_03815, SDR family NAD(P)-dependent oxidoreductase	S21_02545, hypothetical protein
		core genome	B1-1_00815, hypothetical protein	LV476_00810, squalene/phytoene synthase family protein	AWR35_04590, hypothetical protein	AUR63_04580, hypothetical protein	R3_08380, hypothetical protein	LV475_08370, squalene/phytoene synthase family protein	FAZ79_03360, hypothetical protein	GM160_RS03710, squalene/phytoene synthase family protein	D5687_03820, hypothetical protein	S21_02550, hypothetical protein			K02291	crtB; 15-cis-phytoene synthase [EC:2.5.1.32]
		core genome	B1-1_00820, Methyl-accepting chemotaxis protein (MCP) signalling domain-containing protein	LV476_00815, methyl-accepting chemotaxis protein	AWR35_04595, hypothetical protein	AUR63_04585, hypothetical protein	R3_08385, Methyl-accepting chemotaxis protein	LV475_08375, methyl-accepting chemotaxis protein	FAZ79_03355, methyl-accepting chemotaxis protein	GM160_RS03715, methyl-accepting chemotaxis protein	D5687_03825, methyl-accepting chemotaxis protein	S21_02555, Methyl-accepting chemotaxis protein			K03406	mcp; methyl-accepting chemotaxis protein
		core genome	B1-1_00825, hypothetical protein	LV476_00820, hypothetical protein	AWR35_04600, hypothetical protein	AUR63_04590, hypothetical protein	R3_08400, hypothetical protein	LV475_08390, hypothetical protein	FAZ79_03340, hypothetical protein	GM160_RS03730, hypothetical protein	D5687_03830, hypothetical protein	S21_02560, hypothetical protein
		core genome	B1-1_00830, Phosphoglycolate phosphatase	LV476_00825, HAD hydrolase-like protein	AWR35_04605, hypothetical protein	AUR63_04595, hypothetical protein	R3_08405, HAD-IA family hydrolase	LV475_08395, HAD-IA family hydrolase	FAZ79_03335, HAD family hydrolase	GM160_RS03735, HAD-IA family hydrolase	D5687_03835, HAD family hydrolase	S21_02565, Phosphoglycolate phosphatase			K22292	mupP; N-acetyl-D-muramate 6-phosphate phosphatase [EC:3.1.3.105]
		core genome	B1-1_00840, 5-methylthioadenosine/S-adenosylhomocysteine deaminase	LV476_00835, TRZ/ATZ family hydrolase	AWR35_04615, N-ethylammeline chlorohydrolase	AUR63_04605, N-ethylammeline chlorohydrolase	R3_08415, 5-methylthioadenosine/S-adenosylhomocysteine deaminase	LV475_08405, TRZ/ATZ family hydrolase	FAZ79_03325, TRZ/ATZ family hydrolase	GM160_RS03745, TRZ/ATZ family hydrolase	D5687_03845, TRZ/ATZ family hydrolase	S21_02575, 5-methylthioadenosine/S-adenosylhomocysteine deaminase			K12960	mtaD; 5-methylthioadenosine/S-adenosylhomocysteine deaminase [EC:3.5.4.31 3.5.4.28]
		core genome	B1-1_00845, Acetylornithine aminotransferase	LV476_00840, aspartate aminotransferase family protein	AWR35_04620, acetylornithine aminotransferase	AUR63_04610, acetylornithine aminotransferase	R3_08420, Acetylornithine aminotransferase	LV475_08410, acetylornithine transaminase	FAZ79_03320, aspartate aminotransferase family protein	GM160_RS03750, acetylornithine transaminase	D5687_03850, aspartate aminotransferase family protein	S21_02580, Acetylornithine aminotransferase			K00821	argD; acetylornithine/N-succinyldiaminopimelate aminotransferase [EC:2.6.1.11 2.6.1.17]
		core genome	B1-1_00850, Ornithine carbamoyltransferase	LV476_00845, ornithine carbamoyltransferase	AWR35_04625, ornithine carbamoyltransferase	AUR63_04615, ornithine carbamoyltransferase	R3_08425, Ornithine carbamoyltransferase	LV475_08415, ornithine carbamoyltransferase	FAZ79_03315, ornithine carbamoyltransferase	GM160_RS03755, ornithine carbamoyltransferase	D5687_03855, ornithine carbamoyltransferase	S21_02585, Ornithine carbamoyltransferase			K00611	OTC, argF, argI; ornithine carbamoyltransferase [EC:2.1.3.3]
		core genome	B1-1_00860, Amino-acid acetyltransferase	LV476_00855, amino-acid N-acetyltransferase	AWR35_04635, hypothetical protein	AUR63_04625, hypothetical protein	R3_08435, Amino-acid acetyltransferase	LV475_08425, amino-acid N-acetyltransferase	FAZ79_03310, amino-acid N-acetyltransferase	GM160_RS03765, amino-acid N-acetyltransferase	D5687_03860, amino-acid N-acetyltransferase	S21_02630, Amino-acid acetyltransferase			K14682	argAB; amino-acid N-acetyltransferase [EC:2.3.1.1]
		core genome	B1-1_00865, Ribosomal RNA small subunit methyltransferase J	LV476_00860, class I SAM-dependent methyltransferase	AWR35_04640, hypothetical protein	AUR63_04630, hypothetical protein	R3_08440, Ribosomal RNA small subunit methyltransferase J	LV475_08430, class I SAM-dependent methyltransferase	FAZ79_03305, rRNA methyltransferase	GM160_RS03770, class I SAM-dependent methyltransferase	D5687_03865, hypothetical protein	S21_02635, Ribosomal RNA small subunit methyltransferase J			K15984	rsmJ; 16S rRNA (guanine1516-N2)-methyltransferase [EC:2.1.1.242]
		core genome	B1-1_00900, Orange domain-containing protein	LV476_00895, hypothetical protein	AWR35_04645, hypothetical protein	AUR63_04635, hypothetical protein	R3_08445, Orange domain-containing protein	LV475_08435, hypothetical protein	FAZ79_03300, hypothetical protein	GM160_RS03775, hypothetical protein	D5687_03900, hypothetical protein	S21_02650, Orange domain-containing protein
		core genome	B1-1_00905, ATP-grasp domain-containing protein	LV476_00900, carboxylate--amine ligase	AWR35_04650, carboxylate--amine ligase	AUR63_04640, carboxylate--amine ligase	R3_08450, ATP-grasp domain-containing protein	LV475_08440, carboxylate--amine ligase	FAZ79_03295, carboxylate--amine ligase	GM160_RS03780, carboxylate--amine ligase	D5687_03905, carboxylate--amine ligase	S21_03445, ATP-grasp domain-containing protein
		core genome	B1-1_00910, DUF4174 domain-containing protein	LV476_00905, DUF4174 domain-containing protein	AWR35_04655, hypothetical protein	AUR63_04645, hypothetical protein	R3_08455, DUF4174 domain-containing protein	LV475_08445, DUF4174 domain-containing protein	FAZ79_03290, DUF4174 domain-containing protein	GM160_RS03785, DUF4174 domain-containing protein	D5687_03910, DUF4174 domain-containing protein	S21_02640, DUF4174 domain-containing protein
		core genome	B1-1_00915, PNPLA domain-containing protein	LV476_00910, patatin-like phospholipase RssA	AWR35_04660, hypothetical protein	AUR63_04650, hypothetical protein	R3_08465, Patatin-like phospholipase RssA	LV475_08455, patatin-like phospholipase RssA	FAZ79_03280, patatin-like phospholipase RssA	GM160_RS03795, patatin-like phospholipase RssA	D5687_03915, patatin-like phospholipase RssA	S21_02660, Patatin-like phospholipase RssA			K07001	K07001; NTE family protein
		core genome	B1-1_00925, hypothetical protein	LV476_00920, DUF2058 domain-containing protein	AWR35_04670, hypothetical protein	AUR63_04660, hypothetical protein	R3_08470, hypothetical protein	LV475_08460, DUF2058 domain-containing protein	FAZ79_03275, DUF2058 domain-containing protein	GM160_RS03800, DUF2058 family protein	D5687_03925, DUF2058 family protein	S21_02665, hypothetical protein			K09912	K09912; uncharacterized protein
cbbQ		core genome	B1-1_00960, AAA family ATPase	LV476_00960, CbbQ/NirQ/NorQ/GpvN family protein	AWR35_04695, AAA family ATPase	AUR63_04685, AAA family ATPase	R3_08525, AAA family ATPase	LV475_08515, CbbQ/NirQ/NorQ/GpvN family protein	FAZ79_00025, CbbQ/NirQ/NorQ/GpvN family protein	GM160_RS03855, CbbQ/NirQ/NorQ/GpvN family protein	D5687_03955, CbbQ/NirQ/NorQ/GpvN family protein	S21_02690, AAA family ATPase			K04748	norQ; nitric oxide reductase NorQ protein
		core genome	B1-1_00965, Transcriptional regulator	LV476_00965, P-II family nitrogen regulator	AWR35_04700, transcriptional regulator	AUR63_04690, transcriptional regulator	R3_08530, Transcriptional regulator	LV475_08520, P-II family nitrogen regulator	FAZ79_00030, P-II family nitrogen regulator	GM160_RS03860, P-II family nitrogen regulator	D5687_03960, P-II family nitrogen regulator	S21_02695, Nitrogen regulatory protein P-II
		core genome	B1-1_00970, UPF0753 protein AUR63_04695	LV476_00970, DUF2309 domain-containing protein	AWR35_04705, hypothetical protein	AUR63_04695, hypothetical protein	R3_08535, UPF0753 protein AUR63_04695	LV475_08525, DUF2309 domain-containing protein	FAZ79_00035, DUF2309 family protein	GM160_RS03865, DUF2309 domain-containing protein	D5687_03965, DUF2309 domain-containing protein	S21_02700, hypothetical protein			K09822	K09822; uncharacterized protein
		core genome	B1-1_00975, hypothetical protein	LV476_00975, hypothetical protein	AWR35_04710, hypothetical protein	AUR63_04700, hypothetical protein	R3_08540, hypothetical protein	LV475_08530, hypothetical protein	FAZ79_00040, hypothetical protein	GM160_RS03870, hypothetical protein	D5687_03970, hypothetical protein	S21_05655, hypothetical protein
NDH-1		core genome	B1-1_00980, Oxidoreductase	LV476_00980, NADH-quinone oxidoreductase subunit L	AWR35_04715, oxidoreductase	AUR63_04705, oxidoreductase	R3_08545, Oxidoreductase	LV475_08535, NADH-quinone oxidoreductase subunit L	FAZ79_00045, NADH-quinone oxidoreductase subunit L	GM160_RS03875, NADH-quinone oxidoreductase subunit L	D5687_03975, NADH-quinone oxidoreductase subunit L	S21_05660, Putative NADH dehydrogenase (Quinone)			K00341	nuoL; NADH-quinone oxidoreductase subunit L [EC:7.1.1.2]			CPA3	The Monovalent Cation (K+ or Na+):Proton Antiporter-3 (CPA3) Family	MnhA	multicomponent sodium ion:proton antiporter	inorganic
cbbR		core genome	B1-1_00985, VWFA domain-containing protein	LV476_00985, VWA domain-containing protein	AWR35_04720, hypothetical protein	AUR63_04710, hypothetical protein	R3_08550, VWFA domain-containing protein	LV475_08540, VWA domain-containing protein	FAZ79_00050, VWA domain-containing protein	GM160_RS03880, VWA domain-containing protein	D5687_03980, VWA domain-containing protein	S21_05665, VWFA domain-containing protein			K02448	norD; nitric oxide reductase NorD protein
		core genome	B1-1_01000, 4a-hydroxytetrahydrobiopterin dehydratase	LV476_01000, 4a-hydroxytetrahydrobiopterin dehydratase	AWR35_04735, hypothetical protein	AUR63_04725, hypothetical protein	R3_08565, 4a-hydroxytetrahydrobiopterin dehydratase	LV475_08555, 4a-hydroxytetrahydrobiopterin dehydratase	FAZ79_00065, hypothetical protein	GM160_RS03895, 4a-hydroxytetrahydrobiopterin dehydratase	D5687_03995, hypothetical protein	S21_05680, 4a-hydroxytetrahydrobiopterin dehydratase			K01724	PCBD, phhB; 4a-hydroxytetrahydrobiopterin dehydratase [EC:4.2.1.96]
		core genome	B1-1_01005, Ferritin-like diiron domain-containing protein	LV476_01005, bacterioferritin	AWR35_04740, hypothetical protein	AUR63_04730, hypothetical protein	R3_08570, Bacterioferritin	LV475_08560, bacterioferritin	FAZ79_00070, bacterioferritin	GM160_RS03900, bacterioferritin	D5687_04000, bacterioferritin	S21_05685, Bacterioferritin			K03594	bfr; bacterioferritin [EC:1.16.3.1]
cso1		core genome	B1-1_01010, Carbon dioxide-concentrating protein CcmK	LV476_01010, BMC domain-containing protein	AWR35_04745, carbon dioxide-concentrating protein CcmK	AUR63_04735, carbon dioxide-concentrating protein CcmK	R3_08575, BMC domain-containing protein	LV475_08565, BMC domain-containing protein	FAZ79_00075, BMC domain-containing protein	GM160_RS03905, BMC domain-containing protein	D5687_04005, BMC domain-containing protein	S21_05690, BMC domain-containing protein			K04027	eutM; ethanolamine utilization protein EutM
cso1		core genome	B1-1_01015, Carboxysome shell protein CsoS1C,IDENTICAL PARALOGS:,B1-1_01020,Carboxysome shell protein CsoS1C	LV476_01015, BMC domain-containing protein,IDENTICAL PARALOGS:,LV476_01020,BMC domain-containing protein	AWR35_04750, carbon dioxide-concentrating protein CcmK,IDENTICAL PARALOGS:,AWR35_04755,carbon dioxide-concentrating protein CcmK	AUR63_04740, carbon dioxide-concentrating protein CcmK,IDENTICAL PARALOGS:,AUR63_04745,carbon dioxide-concentrating protein CcmK	R3_08585, Carboxysome shell protein CsoS1C	LV475_08575, BMC domain-containing protein	FAZ79_00085, BMC domain-containing protein	GM160_RS03915, BMC domain-containing protein	D5687_04015, BMC domain-containing protein	S21_05700, Carboxysome shell protein CsoS1C			K04027	eutM; ethanolamine utilization protein EutM
		core genome	B1-1_01030, Carboxysome shell protein	LV476_01030, carboxysome peptide A	AWR35_04765, carboxysome shell protein	AUR63_04755, carboxysome shell protein	R3_08595, Carboxysome shell protein	LV475_08585, carboxysome peptide A	FAZ79_00095, carboxysome peptide A	GM160_RS03925, carboxysome peptide A	D5687_04025, carboxysome peptide A	S21_05710, Carboxysome shell protein			K04028	eutN; ethanolamine utilization protein EutN
cso3 (CA)		core genome	B1-1_01035, Carbonic anhydrase	LV476_01035, carboxysome shell carbonic anhydrase	AWR35_04770, carboxysome shell protein	AUR63_04760, carboxysome shell protein	R3_08600, Carbonic anhydrase	LV475_08590, carboxysome shell carbonic anhydrase	FAZ79_00100, carboxysome shell carbonic anhydrase	GM160_RS03930, carboxysome shell carbonic anhydrase	D5687_04030, carboxysome shell carbonic anhydrase	S21_05715, Carbonic anhydrase
RuBisCO		core genome	B1-1_01045, Ribulose 1,5-bisphosphate carboxylase small subunit	LV476_01050, ribulose bisphosphate carboxylase small subunit	AWR35_04780, ribulose 1,5-bisphosphate carboxylase small subunit	AUR63_04770, ribulose 1,5-bisphosphate carboxylase small subunit	R3_08610, Ribulose 1,5-bisphosphate carboxylase small subunit	LV475_08600, ribulose bisphosphate carboxylase small subunit	FAZ79_00110, ribulose bisphosphate carboxylase small subunit	GM160_RS03940, ribulose bisphosphate carboxylase small subunit	D5687_04040, ribulose bisphosphate carboxylase small subunit	S21_05725, Ribulose 1,5-bisphosphate carboxylase small subunit			K01602	rbcS, cbbS; ribulose-bisphosphate carboxylase small chain [EC:4.1.1.39]
RuBisCO		core genome	B1-1_01050, Ribulose bisphosphate carboxylase large chain	LV476_01055, form I ribulose bisphosphate carboxylase large subunit	AWR35_04785, ribulose 1,5-bisphosphate carboxylase	AUR63_04775, ribulose 1,5-bisphosphate carboxylase	R3_08615, Ribulose bisphosphate carboxylase large chain	LV475_08605, form I ribulose bisphosphate carboxylase large subunit	FAZ79_00115, form I ribulose bisphosphate carboxylase large subunit	GM160_RS03945, form I ribulose bisphosphate carboxylase large subunit	D5687_04045, form I ribulose bisphosphate carboxylase large subunit	S21_05730, Ribulose bisphosphate carboxylase large chain			K01601	rbcL, cbbL; ribulose-bisphosphate carboxylase large chain [EC:4.1.1.39]
		core genome	B1-1_01055, Transcriptional regulator	LV476_01060, LysR family transcriptional regulator	AWR35_04790, transcriptional regulator	AUR63_04780, transcriptional regulator	R3_08620, Transcriptional regulator	LV475_08610, LysR family transcriptional regulator	FAZ79_00120, LysR family transcriptional regulator	GM160_RS03950, LysR family transcriptional regulator	D5687_04050, LysR family transcriptional regulator	S21_05735, RuBisCO operon transcriptional regulator			K21703	cbbR, cmpR, ndhR; LysR family transcriptional regulator, low CO2-responsive transcriptional regulator
		core genome	B1-1_01060, hypothetical protein	LV476_01065, hypothetical protein	AWR35_04795, hypothetical protein	AUR63_04785, hypothetical protein	R3_08650, hypothetical protein	LV475_08640, hypothetical protein	FAZ79_00150, hypothetical protein	GM160_RS03990, hypothetical protein	D5687_04055, hypothetical protein	S21_05745, hypothetical protein
		core genome	B1-1_01065, Dihydrofolate reductase	LV476_01070, type 3 dihydrofolate reductase	AWR35_04800, hypothetical protein	AUR63_04790, hypothetical protein	R3_08655, Dihydrofolate reductase	LV475_08645, type 3 dihydrofolate reductase	FAZ79_00155, type 3 dihydrofolate reductase	GM160_RS03995, type 3 dihydrofolate reductase	D5687_04060, type 3 dihydrofolate reductase	S21_05750, Dihydrofolate reductase			K00287	DHFR, folA; dihydrofolate reductase [EC:1.5.1.3]
		core genome	B1-1_01070, Thymidylate synthase	LV476_01075, thymidylate synthase	AWR35_04805, thymidylate synthase	AUR63_04795, thymidylate synthase	R3_08660, Thymidylate synthase	LV475_08650, thymidylate synthase	FAZ79_00160, thymidylate synthase	GM160_RS04000, thymidylate synthase	D5687_04065, thymidylate synthase	S21_05755, Thymidylate synthase			K00560	thyA, TYMS; thymidylate synthase [EC:2.1.1.45]
		core genome	B1-1_01075, Phosphatidylglycerol--prolipoprotein diacylglyceryl transferase	LV476_01080, prolipoprotein diacylglyceryl transferase	AWR35_04810, prolipoprotein diacylglyceryl transferase	AUR63_04800, prolipoprotein diacylglyceryl transferase	R3_08665, Phosphatidylglycerol--prolipoprotein diacylglyceryl transferase	LV475_08655, prolipoprotein diacylglyceryl transferase	FAZ79_00165, prolipoprotein diacylglyceryl transferase	GM160_RS04005, prolipoprotein diacylglyceryl transferase	D5687_04070, prolipoprotein diacylglyceryl transferase	S21_05760, Phosphatidylglycerol--prolipoprotein diacylglyceryl transferase			K13292	lgt, umpA; phosphatidylglycerol---prolipoprotein diacylglyceryl transferase [EC:2.5.1.145]
		core genome	B1-1_01080, Thioredox-DsbH domain-containing protein	LV476_01085, thioredoxin domain-containing protein	AWR35_04815, hypothetical protein	AUR63_04805, hypothetical protein	R3_08670, DUF255 domain-containing protein	LV475_08660, thioredoxin domain-containing protein	FAZ79_00170, thioredoxin domain-containing protein	GM160_RS04010, thioredoxin domain-containing protein	D5687_04075, thioredoxin domain-containing protein	S21_05765, Thioredox-DsbH domain-containing protein			K06888	K06888; uncharacterized protein
		core genome	B1-1_01085, GNAT family N-acetyltransferase	LV476_01090, GNAT family N-acetyltransferase	AWR35_04820, hypothetical protein	AUR63_04810, hypothetical protein	R3_08675, GNAT family N-acetyltransferase	LV475_08665, GNAT family N-acetyltransferase	FAZ79_00175, GNAT family N-acetyltransferase	GM160_RS04015, GNAT family N-acetyltransferase	D5687_04080, GNAT family N-acetyltransferase	S21_05770, GNAT family N-acetyltransferase
		core genome	B1-1_01095, Integration host factor subunit alpha	LV476_01100, integration host factor subunit alpha	AWR35_04830, integration host factor subunit alpha	AUR63_04820, integration host factor subunit alpha	R3_08685, Integration host factor subunit alpha	LV475_08675, integration host factor subunit alpha	FAZ79_00185, integration host factor subunit alpha	GM160_RS04025, integration host factor subunit alpha	D5687_04090, integration host factor subunit alpha	S21_05780, Integration host factor subunit alpha			K04764	ihfA, himA; integration host factor subunit alpha
		core genome	B1-1_01100, Phenylalanine--tRNA ligase beta subunit	LV476_01105, phenylalanine--tRNA ligase subunit beta	AWR35_04835, hypothetical protein	AUR63_04825, hypothetical protein	R3_08690, Phenylalanine--tRNA ligase beta subunit	LV475_08680, phenylalanine--tRNA ligase subunit beta	FAZ79_00190, phenylalanine--tRNA ligase subunit beta	GM160_RS04030, phenylalanine--tRNA ligase subunit beta	D5687_04095, phenylalanine--tRNA ligase subunit beta	S21_05785, Phenylalanine--tRNA ligase beta subunit			K01890	FARSB, pheT; phenylalanyl-tRNA synthetase beta chain [EC:6.1.1.20]
		core genome	B1-1_01105, Phenylalanine--tRNA ligase alpha subunit	LV476_01110, phenylalanine--tRNA ligase subunit alpha	AWR35_04840, phenylalanine--tRNA ligase subunit alpha	AUR63_04830, phenylalanine--tRNA ligase subunit alpha	R3_08695, Phenylalanine--tRNA ligase alpha subunit	LV475_08685, phenylalanine--tRNA ligase subunit alpha	FAZ79_00195, phenylalanine--tRNA ligase subunit alpha	GM160_RS04035, phenylalanine--tRNA ligase subunit alpha	D5687_04100, phenylalanine--tRNA ligase subunit alpha	S21_05790, Phenylalanine--tRNA ligase alpha subunit			K01889	FARSA, pheS; phenylalanyl-tRNA synthetase alpha chain [EC:6.1.1.20]
		core genome	B1-1_01110, 50S ribosomal protein L20	LV476_01115, 50S ribosomal protein L20	AWR35_04845, 50S ribosomal protein L20	AUR63_04835, 50S ribosomal protein L20	R3_08700, 50S ribosomal protein L20	LV475_08690, 50S ribosomal protein L20	FAZ79_00200, 50S ribosomal protein L20	GM160_RS04040, 50S ribosomal protein L20	D5687_04105, 50S ribosomal protein L20	S21_07995, 50S ribosomal protein L20			K02887	RP-L20, MRPL20, rplT; large subunit ribosomal protein L20
		core genome	B1-1_01115, 50S ribosomal protein L35	LV476_01120, 50S ribosomal protein L35	AWR35_04850, 50S ribosomal protein L35	AUR63_04840, 50S ribosomal protein L35	R3_08705, 50S ribosomal protein L35	LV475_08695, 50S ribosomal protein L35	FAZ79_00205, 50S ribosomal protein L35	GM160_RS04045, 50S ribosomal protein L35	D5687_04110, 50S ribosomal protein L35	S21_08000, 50S ribosomal protein L35			K02916	RP-L35, MRPL35, rpmI; large subunit ribosomal protein L35
		core genome	B1-1_01120, Translation initiation factor IF-3	LV476_01125, translation initiation factor IF-3	AWR35_04855, translation initiation factor IF-3	AUR63_04845, translation initiation factor IF-3	R3_08715, Translation initiation factor IF-3	LV475_08705, translation initiation factor IF-3	FAZ79_00215, translation initiation factor IF-3	GM160_RS04055, translation initiation factor IF-3	D5687_04125, translation initiation factor IF-3	S21_08010, Translation initiation factor IF-3			K02520	infC, MTIF3; translation initiation factor IF-3
		core genome	B1-1_01125, Threonine--tRNA ligase	LV476_01130, threonine--tRNA ligase	AWR35_04860, threonine--tRNA ligase	AUR63_04850, threonine--tRNA ligase	R3_07575, Threonine--tRNA ligase	LV475_07570, threonine--tRNA ligase	FAZ79_00220, threonine--tRNA ligase	GM160_RS04060, threonine--tRNA ligase	D5687_04130, threonine--tRNA ligase	S21_08015, Threonine--tRNA ligase			K01868	TARS, thrS; threonyl-tRNA synthetase [EC:6.1.1.3]
		core genome	B1-1_01150, Hcy-binding domain-containing protein	LV476_01155, homocysteine S-methyltransferase family protein	AWR35_04890, hypothetical protein	AUR63_04880, hypothetical protein	R3_07470, Hcy-binding domain-containing protein	LV475_07470, homocysteine S-methyltransferase family protein	FAZ79_00615, homocysteine S-methyltransferase family protein	GM160_RS04350, homocysteine S-methyltransferase family protein	D5687_09860, homocysteine S-methyltransferase family protein	S21_03435, Hcy-binding domain-containing protein
		core genome	B1-1_01200, Mut7-C domain-containing protein	LV476_01205, Mut7-C RNAse domain-containing protein	AWR35_04935, hypothetical protein	AUR63_04925, hypothetical protein	R3_07425, Mut7-C domain-containing protein	LV475_07430, Mut7-C RNAse domain-containing protein	FAZ79_00655, hypothetical protein	GM160_RS04395, DUF5615 family PIN-like protein	D5687_04870, hypothetical protein	S21_03425, Mut7-C domain-containing protein
		core genome	B1-1_01310, Putative phospholipase D	LV476_01320, phospholipase D family protein	AWR35_05065, hypothetical protein	AUR63_05055, hypothetical protein	R3_07365, Phospholipase D family protein	LV475_07370, phospholipase D family protein	FAZ79_00715, phospholipase D family protein	GM160_RS04460, phospholipase D family protein	D5687_04940, phospholipase D family protein	S21_03340, Putative phospholipase D			K06132	clsC; cardiolipin synthase C [EC:2.7.8.-]
		core genome	B1-1_01315, hypothetical protein	LV476_01325, methyl-accepting chemotaxis protein	AWR35_05070, chemotaxis protein	AUR63_05060, chemotaxis protein	R3_07360, PAS domain-containing protein	LV475_07365, methyl-accepting chemotaxis protein	FAZ79_00720, methyl-accepting chemotaxis protein	GM160_RS04465, methyl-accepting chemotaxis protein	D5687_04945, PAS domain S-box protein	S21_03330, hypothetical protein			K03776	aer; aerotaxis receptor
		core genome	B1-1_01330, Gly-zipper-Omp domain-containing protein	LV476_01340, hypothetical protein	AWR35_05085, hypothetical protein	AUR63_05075, hypothetical protein	R3_07335, Gly-zipper-Omp domain-containing protein	LV475_07345, hypothetical protein	FAZ79_00740, hypothetical protein	GM160_RS04485, hypothetical protein	D5687_04960, hypothetical protein	S21_03325, hypothetical protein
		core genome	B1-1_01335, Insulinase family protein	LV476_01345, insulinase family protein	AWR35_05090, hypothetical protein	AUR63_05080, hypothetical protein	R3_07330, Insulinase family protein	LV475_07340, insulinase family protein	FAZ79_00745, insulinase family protein	GM160_RS04490, insulinase family protein	D5687_04965, insulinase family protein	S21_03320, Insulinase family protein			K07263	pqqL; zinc protease [EC:3.4.24.-]
		core genome	B1-1_01345, Appr-1-p processing protein	LV476_01355, macro domain-containing protein	AWR35_05100, Appr-1-p processing protein	AUR63_05090, Appr-1-p processing protein	R3_07320, Appr-1-p processing protein	LV475_07330, macro domain-containing protein	FAZ79_00755, Appr-1-p processing protein	GM160_RS04500, macro domain-containing protein	D5687_04975, Appr-1-p processing protein	S21_03310, hypothetical protein			K23518	MACROD, ymdB; O-acetyl-ADP-ribose deacetylase [EC:3.1.1.106]
		core genome	B1-1_01350, Nitrate/sulfonate/bicarbonate ABC transporter ATP-binding protein	LV476_01360, ABC transporter ATP-binding protein	AWR35_05105, nitrate/sulfonate/bicarbonate ABC transporter ATP-binding protein	AUR63_05095, nitrate/sulfonate/bicarbonate ABC transporter ATP-binding protein	R3_07315, ABC transporter ATP-binding protein	LV475_07325, ABC transporter ATP-binding protein	FAZ79_00760, ABC transporter ATP-binding protein	GM160_RS04505, ABC transporter ATP-binding protein	D5687_04980, ABC transporter ATP-binding protein	S21_03300, ABC transporter ATP-binding protein			K15578	nrtC, nasD; nitrate/nitrite transport system ATP-binding protein [EC:7.3.2.4]			ABC	The ATP-binding Cassette (ABC) Superfamily	binding	nitrate	inorganic
		core genome	B1-1_01355, Nitrate ABC transporter permease	LV476_01365, nitrate ABC transporter permease	AWR35_05110, nitrate ABC transporter permease	AUR63_05100, nitrate ABC transporter permease	R3_07310, Nitrate ABC transporter permease	LV475_07320, nitrate ABC transporter permease	FAZ79_00765, nitrate ABC transporter, permease protein	GM160_RS04510, nitrate ABC transporter permease	D5687_04985, nitrate ABC transporter, permease protein	S21_03295, Nitrate ABC transporter permease			K15577	nrtB, nasE, cynB; nitrate/nitrite transport system permease protein			ABC	The ATP-binding Cassette (ABC) Superfamily	membrane	nitrate/sulfonate/taurine	org/inorganic
		core genome	B1-1_01360, Nitrate ABC transporter substrate-binding protein	LV476_01370, ABC transporter substrate-binding protein	AWR35_05115, nitrate ABC transporter substrate-binding protein	AUR63_05105, nitrate ABC transporter substrate-binding protein	R3_07305, Nitrate ABC transporter substrate-binding protein	LV475_07315, ABC transporter substrate-binding protein	FAZ79_00770, twin-arginine translocation signal domain-containing protein	GM160_RS04515, ABC transporter substrate-binding protein	D5687_04990, twin-arginine translocation signal domain-containing protein	S21_03290, Nitrate ABC transporter substrate-binding protein			K15576	nrtA, nasF, cynA; nitrate/nitrite transport system substrate-binding protein			ABC	The ATP-binding Cassette (ABC) Superfamily	binding protein	nitrate/sulfonate/taurine	org/inorganic
		core genome	B1-1_01365, Fis family transcriptional regulator	LV476_01375, sigma 54-interacting transcriptional regulator	AWR35_05120, Fis family transcriptional regulator	AUR63_05110, Fis family transcriptional regulator	R3_07300, GAF domain-containing protein	LV475_07310, sigma 54-interacting transcriptional regulator	FAZ79_00775, GAF domain-containing protein	GM160_RS04520, sigma 54-interacting transcriptional regulator	D5687_04995, GAF domain-containing protein	S21_03285, Sigma-54-dependent Fis family transcriptional regulator			K02584	nifA; Nif-specific regulatory protein
		core genome	B1-1_01395, Rubredoxin-like domain-containing protein	LV476_01405, FAD-dependent oxidoreductase	AWR35_05150, hypothetical protein	AUR63_05140, hypothetical protein	R3_07285, Rubredoxin-like domain-containing protein	LV475_07295, FAD-dependent oxidoreductase	FAZ79_00790, hypothetical protein	GM160_RS04545, FAD-dependent oxidoreductase	D5687_05010, hypothetical protein	S21_03260, Rubredoxin-like domain-containing protein			K05297	rubB, alkT; rubredoxin---NAD+ reductase [EC:1.18.1.1]
		core genome	B1-1_01405, acyl-CoA/acyl-ACP dehydrogenase	LV476_01420, acyl-CoA/acyl-ACP dehydrogenase	AWR35_05155, acyl-CoA dehydrogenase	AUR63_05145, acyl-CoA dehydrogenase	R3_07275, Acyl-CoA dehydrogenase	LV475_07280, acyl-CoA/acyl-ACP dehydrogenase	FAZ79_00795, acyl-CoA dehydrogenase	GM160_RS04555, acyl-CoA/acyl-ACP dehydrogenase	D5687_05015, acyl-CoA dehydrogenase	S21_03250, Acyl-CoA dehydrogenase
		core genome	B1-1_01410, Peroxiredoxin	LV476_01425, OsmC family protein	AWR35_05160, peroxiredoxin	AUR63_05150, peroxiredoxin	R3_07270, Peroxiredoxin	LV475_07275, OsmC family protein	FAZ79_00800, OsmC family protein	GM160_RS04560, OsmC family protein	D5687_05020, OsmC family peroxiredoxin	S21_03245, Peroxiredoxin
CYN		core genome	B1-1_01415, Cyanate hydratase	LV476_01430, cyanase	AWR35_05165, cyanate hydratase	AUR63_05155, cyanate hydratase	R3_07265, Cyanate hydratase	LV475_07270, cyanase	FAZ79_00805, cyanase	GM160_RS04565, cyanase	D5687_05025, cyanase	S21_03240, Cyanate hydratase			K01725	cynS; cyanate lyase [EC:4.2.1.104]
		core genome	B1-1_01425, hypothetical protein	LV476_01440, hypothetical protein	AWR35_05180, hypothetical protein	AUR63_05170, hypothetical protein	R3_07255, hypothetical protein	LV475_07260, hypothetical protein	FAZ79_00815, hypothetical protein	GM160_RS04580, hypothetical protein	D5687_05035, hypothetical protein	S21_03235, hypothetical protein
		core genome	B1-1_01430, UPF0753 protein AUR63_05175	LV476_01445, DUF2309 domain-containing protein	AWR35_05185, hypothetical protein	AUR63_05175, hypothetical protein	R3_07250, UPF0753 protein GM160_04585	LV475_07255, DUF2309 domain-containing protein	FAZ79_00820, DUF2309 domain-containing protein	GM160_RS04585, DUF2309 domain-containing protein	D5687_05040, DUF2309 domain-containing protein	S21_02615, UPF0753 protein AUR63_05175			K09822	K09822; uncharacterized protein
NDH-1		core genome	B1-1_01435, NADH-quinone oxidoreductase subunit L	LV476_01450, NADH-quinone oxidoreductase subunit L	AWR35_05190, NADH dehydrogenase	AUR63_05180, NADH dehydrogenase	R3_07245, NADH-quinone oxidoreductase subunit L	LV475_07250, NADH-quinone oxidoreductase subunit L	FAZ79_00825, NADH-quinone oxidoreductase subunit L	GM160_RS04590, NADH-quinone oxidoreductase subunit L	D5687_05045, NADH-quinone oxidoreductase subunit L	S21_02610, NADH-quinone oxidoreductase subunit L			K05577	ndhF; NAD(P)H-quinone oxidoreductase subunit 5 [EC:7.1.1.2]			CPA3	The Monovalent Cation (K+ or Na+):Proton Antiporter-3 (CPA3) Family	MnhA	multicomponent sodium ion:proton antiporter	inorganic
		core genome	B1-1_01440, LysR family transcriptional regulator	LV476_01455, LysR substrate-binding domain-containing protein	AWR35_05195, LysR family transcriptional regulator	AUR63_05185, LysR family transcriptional regulator	R3_07240, LysR family transcriptional regulator	LV475_07245, LysR substrate-binding domain-containing protein	FAZ79_00830, LysR family transcriptional regulator	GM160_RS04595, LysR family transcriptional regulator	D5687_05050, LysR family transcriptional regulator	S21_02605, LysR family transcriptional regulator			K21703	cbbR, cmpR, ndhR; LysR family transcriptional regulator, low CO2-responsive transcriptional regulator
		core genome	B1-1_01445, HDOD domain-containing protein	LV476_01460, HDOD domain-containing protein	AWR35_05200, hypothetical protein	AUR63_05190, hypothetical protein	R3_07235, HDOD domain-containing protein	LV475_07240, HDOD domain-containing protein	FAZ79_00835, HDOD domain-containing protein	GM160_RS04600, HDOD domain-containing protein	D5687_05055, HDOD domain-containing protein	S21_03230, HDOD domain-containing protein
		core genome	B1-1_01450, Protein YjdM	LV476_01465, alkylphosphonate utilization protein	AWR35_05205, alkylphosphonate utilization protein	AUR63_05195, alkylphosphonate utilization protein	R3_07200, Alkylphosphonate utilization protein	LV475_07205, alkylphosphonate utilization protein	FAZ79_00870, alkylphosphonate utilization protein	GM160_RS04635, alkylphosphonate utilization protein	D5687_05085, alkylphosphonate utilization protein	S21_03225, Protein YjdM			K06193	phnA; protein PhnA
		core genome	B1-1_01470, Membrane-bound lytic murein transglycosylase F 2	LV476_01480, membrane-bound lytic murein transglycosylase MltF	AWR35_05220, murein transglycosylase	AUR63_05210, murein transglycosylase	R3_07180, Membrane-bound lytic murein transglycosylase MltF	LV475_07185, membrane-bound lytic murein transglycosylase MltF	FAZ79_00890, membrane-bound lytic murein transglycosylase MltF	GM160_RS04655, membrane-bound lytic murein transglycosylase MltF	D5687_05105, membrane-bound lytic murein transglycosylase MltF	S21_08585, Membrane-bound lytic murein transglycosylase F 2			K18691	mltF; membrane-bound lytic murein transglycosylase F [EC:4.2.2.-]			ABC	The ATP-binding Cassette (ABC) Superfamily	binding protein	amino acid	org
		core genome	B1-1_01475, hypothetical protein	LV476_01485, hypothetical protein	AWR35_05225, hypothetical protein	AUR63_05215, hypothetical protein	R3_07170, hypothetical protein	LV475_07175, hypothetical protein	FAZ79_00900, hypothetical protein	GM160_RS04665, hypothetical protein	D5687_05110, hypothetical protein	S21_08590, hypothetical protein
		core genome	B1-1_01485, Nitroreductase	LV476_01490, nitroreductase family protein	AWR35_05230, nitroreductase	AUR63_05220, nitroreductase	R3_07165, Nitroreductase family protein	LV475_07170, nitroreductase family protein	FAZ79_00905, nitroreductase family protein	GM160_RS04670, nitroreductase family protein	D5687_05115, nitroreductase family protein	S21_08595, Oxygen-insensitive NAD(P)H nitroreductase / Dihydropteridine reductase
		core genome	B1-1_01490, S4 RNA-binding domain-containing protein	LV476_01495, RNA-binding S4 domain-containing protein	AWR35_05235, hypothetical protein	AUR63_05225, hypothetical protein	R3_07160, S4 RNA-binding domain-containing protein	LV475_07165, RNA-binding S4 domain-containing protein	FAZ79_00910, RNA-binding S4 domain-containing protein	GM160_RS04675, RNA-binding S4 domain-containing protein	D5687_05120, RNA-binding S4 domain-containing protein	S21_08600, S4 RNA-binding domain-containing protein			K04762	hslR; ribosome-associated heat shock protein Hsp15
		core genome	B1-1_01495, Glutathione S-transferase family protein	LV476_01500, glutathione S-transferase family protein	AWR35_05240, hypothetical protein	AUR63_05230, hypothetical protein	R3_07155, Glutathione S-transferase family protein	LV475_07160, glutathione S-transferase family protein	FAZ79_00915, glutathione S-transferase family protein	GM160_RS04680, glutathione S-transferase family protein	D5687_05125, glutathione S-transferase family protein	S21_08605, Glutathione S-transferase family protein			K00799	GST, gst; glutathione S-transferase [EC:2.5.1.18]
		core genome	B1-1_01500, Sulf-transp domain-containing protein	LV476_01505, YeeE/YedE family protein	AWR35_05245, hypothetical protein	AUR63_05235, hypothetical protein	R3_07150, YeeE/YedE family protein	LV475_07155, YeeE/YedE family protein	FAZ79_00920, hypothetical protein	GM160_RS04685, YeeE/YedE family protein	D5687_05130, hypothetical protein	S21_08610, Sulf-transp domain-containing protein			K07112	K07112; uncharacterized protein
		core genome	B1-1_01505, Sulf-transp domain-containing protein	LV476_01510, YeeE/YedE family protein	AWR35_05250, hypothetical protein	AUR63_05240, hypothetical protein	R3_07145, YeeE/YedE family protein	LV475_07150, YeeE/YedE family protein	FAZ79_00925, hypothetical protein	GM160_RS04690, YeeE/YedE family protein	D5687_05135, hypothetical protein	S21_08615, Sulf-transp domain-containing protein			K07112	K07112; uncharacterized protein
		core genome	B1-1_01510, Cell division topological specificity factor	LV476_01515, cell division topological specificity factor MinE	AWR35_05255, cell division topological specificity factor	AUR63_05245, cell division topological specificity factor	R3_07140, Cell division topological specificity factor	LV475_07145, cell division topological specificity factor MinE	FAZ79_00930, cell division topological specificity factor MinE	GM160_RS04695, cell division topological specificity factor MinE	D5687_05140, cell division topological specificity factor MinE	S21_07410, Cell division topological specificity factor			K03608	minE; cell division topological specificity factor
		core genome	B1-1_01515, Cell division inhibitor MinD	LV476_01520, septum site-determining protein MinD	AWR35_05260, septum site-determining protein MinD	AUR63_05250, septum site-determining protein MinD	R3_07135, Cell division inhibitor MinD	LV475_07140, septum site-determining protein MinD	FAZ79_00935, septum site-determining protein MinD	GM160_RS04700, septum site-determining protein MinD	D5687_05145, septum site-determining protein MinD	S21_07415, Cell division inhibitor MinD			K03609	minD; septum site-determining protein MinD
		core genome	B1-1_01520, putative septum site-determining protein MinC	LV476_01525, septum site-determining protein MinC	AWR35_05265, hypothetical protein	AUR63_05255, hypothetical protein	R3_07130, putative septum site-determining protein MinC	LV475_07135, septum site-determining protein MinC	FAZ79_00940, septum site-determining protein MinC	GM160_RS04705, septum site-determining protein MinC	D5687_05150, septum site-determining protein MinC	S21_07420, putative septum site-determining protein MinC			K03610	minC; septum site-determining protein MinC
		core genome	B1-1_01525, Cell division protein ZapD	LV476_01530, cell division protein ZapD	AWR35_05270, hypothetical protein	AUR63_05260, hypothetical protein	R3_07125, Cell division protein ZapD	LV475_07130, cell division protein ZapD	FAZ79_00945, cell division protein ZapD	GM160_RS04710, cell division protein ZapD	D5687_05155, cell division protein ZapD	S21_07425, Cell division protein ZapD			K18778	zapD; cell division protein ZapD
		core genome	B1-1_01530, Methionine synthase	LV476_01535, methionine synthase	AWR35_05275, methionine synthase	AUR63_05265, methionine synthase	R3_07120, Methionine synthase	LV475_07125, methionine synthase	FAZ79_00950, methionine synthase	GM160_RS04715, methionine synthase	D5687_05160, methionine synthase	S21_07430, Methionine synthase			K00548	metH, MTR; 5-methyltetrahydrofolate--homocysteine methyltransferase [EC:2.1.1.13]
		core genome	B1-1_01535, DUF2062 domain-containing protein	LV476_01540, DUF2062 domain-containing protein	AWR35_05280, hypothetical protein	AUR63_05270, hypothetical protein	R3_07115, DUF2062 domain-containing protein	LV475_07120, DUF2062 domain-containing protein	FAZ79_00955, DUF2062 domain-containing protein	GM160_RS04720, DUF2062 domain-containing protein	D5687_05165, DUF2062 domain-containing protein	S21_07435, DUF2062 domain-containing protein			K09928	K09928; uncharacterized protein
		core genome	B1-1_01540, HTH marR-type domain-containing protein	LV476_01545, MarR family transcriptional regulator	AWR35_05285, hypothetical protein	AUR63_05275, hypothetical protein	R3_07110, MarR family transcriptional regulator	LV475_07115, MarR family transcriptional regulator	FAZ79_00960, MarR family transcriptional regulator	GM160_RS04725, MarR family transcriptional regulator	D5687_05170, MarR family transcriptional regulator	S21_07440, HTH marR-type domain-containing protein			K06075	slyA; MarR family transcriptional regulator, transcriptional regulator for hemolysin
		core genome	B1-1_01545, CTP synthase	LV476_01550, CTP synthase	AWR35_05290, CTP synthetase	AUR63_05280, CTP synthetase	R3_07105, CTP synthase	LV475_07110, CTP synthase	FAZ79_00965, CTP synthase	GM160_RS04730, CTP synthase	D5687_05175, CTP synthase	S21_07445, CTP synthase			K01937	pyrG, CTPS; CTP synthase [EC:6.3.4.2]
		core genome	B1-1_01550, 2-dehydro-3-deoxyphosphooctonate aldolase	LV476_01555, 3-deoxy-8-phosphooctulonate synthase	AWR35_05295, 2-dehydro-3-deoxyphosphooctonate aldolase	AUR63_05285, 2-dehydro-3-deoxyphosphooctonate aldolase	R3_07100, 2-dehydro-3-deoxyphosphooctonate aldolase	LV475_07105, 3-deoxy-8-phosphooctulonate synthase	FAZ79_00970, 3-deoxy-8-phosphooctulonate synthase	GM160_RS04735, 3-deoxy-8-phosphooctulonate synthase	D5687_05180, 3-deoxy-8-phosphooctulonate synthase	S21_07450, 2-dehydro-3-deoxyphosphooctonate aldolase			K01627	kdsA; 2-dehydro-3-deoxyphosphooctonate aldolase (KDO 8-P synthase) [EC:2.5.1.55]
ENO		core genome	B1-1_01555, Enolase	LV476_01560, phosphopyruvate hydratase	AWR35_05300, enolase	AUR63_05290, enolase	R3_07095, Enolase	LV475_07100, phosphopyruvate hydratase	FAZ79_00975, phosphopyruvate hydratase	GM160_RS04740, phosphopyruvate hydratase	D5687_05185, phosphopyruvate hydratase	S21_07455, Enolase			K01689	ENO, eno; enolase [EC:4.2.1.11]
		core genome	B1-1_01560, Cell division protein FtsB	LV476_01565, septum formation initiator family protein	AWR35_05305, hypothetical protein	AUR63_05295, hypothetical protein	R3_07090, Cell division protein FtsB	LV475_07095, septum formation initiator family protein	FAZ79_00980, cell division protein FtsB	GM160_RS04745, septum formation initiator family protein	D5687_05190, cell division protein FtsB	S21_07460, Cell division protein FtsB			K05589	ftsB; cell division protein FtsB
		core genome	B1-1_01570, 2-C-methyl-D-erythritol 2,4-cyclodiphosphate synthase	LV476_01575, 2-C-methyl-D-erythritol 2,4-cyclodiphosphate synthase	AWR35_05315, 2-C-methyl-D-erythritol 2,4-cyclodiphosphate synthase	AUR63_05305, 2-C-methyl-D-erythritol 2,4-cyclodiphosphate synthase	R3_07080, 2-C-methyl-D-erythritol 2,4-cyclodiphosphate synthase	LV475_07085, 2-C-methyl-D-erythritol 2,4-cyclodiphosphate synthase	FAZ79_00990, 2-C-methyl-D-erythritol 2,4-cyclodiphosphate synthase	GM160_RS04755, 2-C-methyl-D-erythritol 2,4-cyclodiphosphate synthase	D5687_05200, 2-C-methyl-D-erythritol 2,4-cyclodiphosphate synthase	S21_08950, 2-C-methyl-D-erythritol 2,4-cyclodiphosphate synthase			K01770	ispF; 2-C-methyl-D-erythritol 2,4-cyclodiphosphate synthase [EC:4.6.1.12]
TPI		core genome	B1-1_01575, Triosephosphate isomerase	LV476_01580, triose-phosphate isomerase	AWR35_05320, triose-phosphate isomerase	AUR63_05310, triose-phosphate isomerase	R3_07075, Triosephosphate isomerase	LV475_07080, triose-phosphate isomerase	FAZ79_00995, triose-phosphate isomerase	GM160_RS04760, triose-phosphate isomerase	D5687_05205, triose-phosphate isomerase	S21_08945, Triosephosphate isomerase			K01803	TPI, tpiA; triosephosphate isomerase (TIM) [EC:5.3.1.1]
		core genome	B1-1_01580, Protein-export membrane protein SecG	LV476_01585, preprotein translocase subunit SecG	AWR35_05325, hypothetical protein	AUR63_05315, hypothetical protein	R3_07070, Protein-export membrane protein SecG	LV475_07075, preprotein translocase subunit SecG	FAZ79_01000, preprotein translocase subunit SecG	GM160_RS04765, preprotein translocase subunit SecG	D5687_05210, preprotein translocase subunit SecG	S21_08940, Protein-export membrane protein SecG			K03075	secG; preprotein translocase subunit SecG
NDH-1		core genome	B1-1_01590, NADH-quinone oxidoreductase subunit A	LV476_01595, NADH-quinone oxidoreductase subunit A	AWR35_05335, NADH-quinone oxidoreductase subunit A	AUR63_05325, NADH-quinone oxidoreductase subunit A	R3_07060, NADH-quinone oxidoreductase subunit A	LV475_07065, NADH-quinone oxidoreductase subunit A	FAZ79_01010, NADH-quinone oxidoreductase subunit A	GM160_RS04775, NADH-quinone oxidoreductase subunit A	D5687_05220, NADH-quinone oxidoreductase subunit A	S21_08930, NADH-quinone oxidoreductase subunit A			K00330	nuoA; NADH-quinone oxidoreductase subunit A [EC:7.1.1.2]
NDH-1		core genome	B1-1_01595, NADH-quinone oxidoreductase subunit B	LV476_01600, NADH-quinone oxidoreductase subunit B	AWR35_05340, NADH dehydrogenase	AUR63_05330, NADH dehydrogenase	R3_07055, NADH-quinone oxidoreductase subunit B	LV475_07060, NADH-quinone oxidoreductase subunit B	FAZ79_01015, NADH-quinone oxidoreductase subunit B	GM160_RS04780, NADH-quinone oxidoreductase subunit B	D5687_05225, NADH-quinone oxidoreductase subunit B	S21_08925, NADH-quinone oxidoreductase subunit B			K00331	nuoB; NADH-quinone oxidoreductase subunit B [EC:7.1.1.2]
NDH-1		core genome	B1-1_01600, NADH-quinone oxidoreductase subunit C	LV476_01605, NADH-quinone oxidoreductase subunit C	AWR35_05345, NADH dehydrogenase	AUR63_05335, NADH dehydrogenase	R3_07050, NADH-quinone oxidoreductase subunit C	LV475_07055, NADH-quinone oxidoreductase subunit C	FAZ79_01020, NADH-quinone oxidoreductase subunit C	GM160_RS04785, NADH-quinone oxidoreductase subunit C	D5687_05230, NADH-quinone oxidoreductase subunit C	S21_08920, NADH-quinone oxidoreductase subunit C			K00332	nuoC; NADH-quinone oxidoreductase subunit C [EC:7.1.1.2]
NDH-1		core genome	B1-1_01615, NADH-quinone oxidoreductase subunit F	LV476_01620, NADH-quinone oxidoreductase subunit NuoF	AWR35_05360, NADH dehydrogenase	AUR63_05350, NADH dehydrogenase	R3_07035, NADH-quinone oxidoreductase subunit F	LV475_07040, NADH-quinone oxidoreductase subunit NuoF	FAZ79_01035, NADH-quinone oxidoreductase subunit NuoF	GM160_RS04800, NADH-quinone oxidoreductase subunit NuoF	D5687_05245, NADH oxidoreductase (quinone) subunit F	S21_08960, hypothetical protein			K00335	nuoF; NADH-quinone oxidoreductase subunit F [EC:7.1.1.2]
NDH-1		core genome	B1-1_01620, NADH-quinone oxidoreductase	LV476_01625, NADH-quinone oxidoreductase subunit NuoG	AWR35_05365, NADH dehydrogenase	AUR63_05355, NADH dehydrogenase	R3_07030, NADH-quinone oxidoreductase	LV475_07035, NADH-quinone oxidoreductase subunit NuoG	FAZ79_01040, NADH-quinone oxidoreductase subunit G	GM160_RS04805, NADH-quinone oxidoreductase subunit NuoG	D5687_05250, NADH-quinone oxidoreductase subunit G	S21_08965, NADH-quinone oxidoreductase			K00336	nuoG; NADH-quinone oxidoreductase subunit G [EC:7.1.1.2]
		core genome	B1-1_02025, DUF3024 domain-containing protein	LV476_02010, DUF3024 domain-containing protein	AWR35_05620, hypothetical protein	AUR63_05610, hypothetical protein	R3_06785, DUF3024 domain-containing protein	LV475_06785, DUF3024 domain-containing protein	FAZ79_05775, DUF3024 domain-containing protein	GM160_RS05080, DUF3024 domain-containing protein	D5687_10855, DUF3024 domain-containing protein	S21_08670, hypothetical protein
		core genome	B1-1_02030, ATP-dependent RNA helicase DeaD	LV476_02015, DEAD/DEAH box helicase	AWR35_05625, RNA helicase	AUR63_05615, RNA helicase	R3_06780, ATP-dependent RNA helicase DeaD	LV475_06780, DEAD/DEAH box helicase	FAZ79_05780, DEAD/DEAH box helicase	GM160_RS05085, DEAD/DEAH box helicase	D5687_04155, DEAD/DEAH box helicase	S21_08665, ATP-dependent RNA helicase DeaD			K05592	deaD, cshA; ATP-dependent RNA helicase DeaD [EC:3.6.4.13]
		core genome	B1-1_02040, Glutaredoxin	LV476_02025, Grx4 family monothiol glutaredoxin	AWR35_05635, glutaredoxin	AUR63_05625, glutaredoxin	R3_06775, Glutaredoxin	LV475_06775, Grx4 family monothiol glutaredoxin	FAZ79_05785, Grx4 family monothiol glutaredoxin	GM160_RS05090, Grx4 family monothiol glutaredoxin	D5687_04165, Grx4 family monothiol glutaredoxin	S21_08660, Glutaredoxin			K07390	grxD, GLRX5; monothiol glutaredoxin
		core genome	B1-1_02045, hypothetical protein	LV476_02030, diguanylate cyclase	AWR35_05640, hypothetical protein	AUR63_05630, hypothetical protein	R3_06770, Diguanylate cyclase	LV475_06770, diguanylate cyclase	FAZ79_05790, diguanylate cyclase	GM160_RS05095, diguanylate cyclase	D5687_04170, diguanylate cyclase	S21_08655, hypothetical protein
		core genome	B1-1_02055, hypothetical protein	LV476_02040, M48 family metallopeptidase	AWR35_05650, hypothetical protein	AUR63_05640, hypothetical protein	R3_06760, DUF45 domain-containing protein	LV475_06760, M48 family metallopeptidase	FAZ79_05800, M48 family metallopeptidase	GM160_RS05110, M48 family metallopeptidase	D5687_04180, M48 family peptidase	S21_07890, hypothetical protein
		core genome	B1-1_02075, TerB domain-containing protein	LV476_02060, TerB family tellurite resistance protein	AWR35_05655, hypothetical protein	AUR63_05645, hypothetical protein	R3_06755, TerB domain-containing protein	LV475_06755, TerB family tellurite resistance protein	FAZ79_05805, TerB family tellurite resistance protein	GM160_RS05115, TerB family tellurite resistance protein	D5687_04185, TerB family tellurite resistance protein	S21_07880, TerB domain-containing protein
		core genome	B1-1_02085, ATP-binding protein Uup	LV476_02070, ATP-binding cassette domain-containing protein	AWR35_05665, ABC transporter ATP-binding protein	AUR63_05655, ABC transporter ATP-binding protein	R3_06745, ATP-binding protein Uup	LV475_06745, ATP-binding cassette domain-containing protein	FAZ79_05815, ATP-binding cassette domain-containing protein	GM160_RS05130, ATP-binding cassette domain-containing protein	D5687_04195, ATP-binding cassette domain-containing protein	S21_07870, ATP-binding protein Uup			K15738	uup; ABC transport system ATP-binding/permease protein			ABC	The ATP-binding Cassette (ABC) Superfamily	binding	cobalt	inorganic
		core genome	B1-1_02090, tRNA-specific adenosine deaminase	LV476_02075, nucleoside deaminase	AWR35_05670, cytidine deaminase	AUR63_05660, cytidine deaminase	R3_06740, tRNA-specific adenosine deaminase	LV475_06740, nucleoside deaminase	FAZ79_05820, nucleoside deaminase	GM160_RS05145, tRNA adenosine(34) deaminase TadA	D5687_04200, nucleoside deaminase	S21_07865, tRNA-specific adenosine deaminase			K11991	tadA; tRNA(adenine34) deaminase [EC:3.5.4.33]
		core genome	B1-1_02095, GMP synthase [glutamine-hydrolyzing]	LV476_02080, glutamine-hydrolyzing GMP synthase	AWR35_05675, GMP synthase	AUR63_05665, GMP synthetase	R3_06735, GMP synthase [glutamine-hydrolyzing]	LV475_06735, glutamine-hydrolyzing GMP synthase	FAZ79_05825, glutamine-hydrolyzing GMP synthase	GM160_RS05150, glutamine-hydrolyzing GMP synthase	D5687_04205, glutamine-hydrolyzing GMP synthase	S21_04200, GMP synthase [glutamine-hydrolyzing]			K01951	guaA, GMPS; GMP synthase (glutamine-hydrolysing) [EC:6.3.5.2]
		core genome	B1-1_02100, Inosine-5-monophosphate dehydrogenase	LV476_02085, IMP dehydrogenase	AWR35_05680, IMP dehydrogenase	AUR63_05670, IMP dehydrogenase	R3_06730, Inosine-5-monophosphate dehydrogenase	LV475_06730, IMP dehydrogenase	FAZ79_05830, IMP dehydrogenase	GM160_RS05155, IMP dehydrogenase	D5687_04210, IMP dehydrogenase	S21_04205, Inosine-5-monophosphate dehydrogenase			K00088	IMPDH, guaB; IMP dehydrogenase [EC:1.1.1.205]			ABC	The ATP-binding Cassette (ABC) Superfamily	binding	glycine betaine	org
		core genome	B1-1_02105, hypothetical protein	LV476_02090, hypothetical protein	AWR35_05685, hypothetical protein	AUR63_05675, hypothetical protein	R3_06725, hypothetical protein	LV475_06725, hypothetical protein	FAZ79_05835, hypothetical protein	GM160_RS05160, hypothetical protein	D5687_04215, hypothetical protein	S21_04210, hypothetical protein
		core genome	B1-1_02110, Exodeoxyribonuclease 7 large subunit	LV476_02095, exodeoxyribonuclease VII large subunit	AWR35_05690, hypothetical protein	AUR63_05680, hypothetical protein	R3_06720, Exodeoxyribonuclease 7 large subunit	LV475_06720, exodeoxyribonuclease VII large subunit	FAZ79_05840, exodeoxyribonuclease VII large subunit	GM160_RS05165, exodeoxyribonuclease VII large subunit	D5687_04220, exodeoxyribonuclease VII large subunit	S21_04215, Exodeoxyribonuclease 7 large subunit			K03601	xseA; exodeoxyribonuclease VII large subunit [EC:3.1.11.6]
		core genome	B1-1_02115, EAL domain-containing protein	LV476_02100, EAL domain-containing protein	AWR35_05695, hypothetical protein	AUR63_05685, hypothetical protein	R3_06715, EAL domain-containing protein	LV475_06715, EAL domain-containing protein	FAZ79_05845, EAL domain-containing protein	GM160_RS05170, EAL domain-containing protein	D5687_04225, EAL domain-containing protein	S21_04220, EAL domain-containing protein
		core genome	B1-1_02120, NMT1 domain-containing protein	LV476_02105, ABC transporter substrate-binding protein	AWR35_05700, hypothetical protein	AUR63_05690, hypothetical protein	R3_06710, NMT1-like family	LV475_06710, ABC transporter substrate-binding protein	FAZ79_05850, hypothetical protein	GM160_RS05175, ABC transporter substrate-binding protein	D5687_04230, hypothetical protein	S21_04225, NMT1 domain-containing protein			K02051	ABC.SN.S; NitT/TauT family transport system substrate-binding protein			ABC	The ATP-binding Cassette (ABC) Superfamily	binding	polyamine	org
		core genome	B1-1_02125, NLPC-P60 domain-containing protein	LV476_02110, C40 family peptidase	AWR35_05705, hypothetical protein	AUR63_05695, hypothetical protein	R3_06705, Peptidase P60	LV475_06705, C40 family peptidase	FAZ79_05855, NlpC/P60 family protein	GM160_RS05180, C40 family peptidase	D5687_04235, NlpC/P60 family protein	S21_04230, Glycoside hydrolase			K19303	mepH; murein DD-endopeptidase [EC:3.4.-.-]
		core genome	B1-1_02130, Ribosomal RNA large subunit methyltransferase K/L	LV476_02115, bifunctional 23S rRNA (guanine(2069)-N(7))-methyltransferase RlmK/23S rRNA (guanine(2445)-N(2))-methyltransferase RlmL	AWR35_05710, hypothetical protein	AUR63_05700, hypothetical protein	R3_06700, Bifunctional 23S rRNA (Guanine(2069)-N(7))-methyltransferase RlmK/23S rRNA (Guanine(2445)-N(2))-methyltransferase RlmL	LV475_06700, bifunctional 23S rRNA (guanine(2069)-N(7))-methyltransferase RlmK/23S rRNA (guanine(2445)-N(2))-methyltransferase RlmL	FAZ79_05860, bifunctional 23S rRNA (guanine(2069)-N(7))-methyltransferase RlmK/23S rRNA (guanine(2445)-N(2))-methyltransferase RlmL	GM160_RS05185, bifunctional 23S rRNA (guanine(2069)-N(7))-methyltransferase RlmK/23S rRNA (guanine(2445)-N(2))-methyltransferase RlmL	D5687_04240, bifunctional 23S rRNA (guanine(2069)-N(7))-methyltransferase RlmK/23S rRNA (guanine(2445)-N(2))-methyltransferase RlmL	S21_04235, Ribosomal RNA large subunit methyltransferase K/L			K12297	rlmKL; 23S rRNA (guanine2069-N7)-methyltransferase / 23S rRNA (guanine2445-N2)-methyltransferase [EC:2.1.1.264 2.1.1.173]
		core genome	B1-1_02135, hypothetical protein	LV476_02120, hypothetical protein	AWR35_05715, hypothetical protein	AUR63_05705, hypothetical protein	R3_06695, hypothetical protein	LV475_06695, hypothetical protein	FAZ79_05865, hypothetical protein	GM160_RS05190, hypothetical protein	D5687_04245, alpha/beta hydrolase	S21_04240, hypothetical protein
		core genome	B1-1_02175, Nickel-transporting ATPase, Fe(3+)-transporting ATPase	LV476_02160, dipeptide ABC transporter ATP-binding protein	AWR35_05725, microcin ABC transporter ATP-binding protein	AUR63_05715, microcin ABC transporter ATP-binding protein	R3_06685, Dipeptide ABC transporter ATP-binding protein	LV475_06685, dipeptide ABC transporter ATP-binding protein	FAZ79_05875, ABC transporter ATP-binding protein	GM160_RS05200, dipeptide ABC transporter ATP-binding protein	D5687_04280, ABC transporter ATP-binding protein	S21_04250, Nickel-transporting ATPase, Fe(3+)-transporting ATPase			K13896	yejF; microcin C transport system ATP-binding protein			ABC	The ATP-binding Cassette (ABC) Superfamily	binding	glycine betaine	org
		core genome	B1-1_02180, Beta-ketoacyl-ACP synthase I	LV476_02165, beta-ketoacyl-ACP synthase I	AWR35_05730, beta-ketoacyl-ACP synthase I	AUR63_05720, 3-oxoacyl-ACP synthase	R3_06675, Beta-ketoacyl-ACP synthase I	LV475_06675, beta-ketoacyl-ACP synthase I	FAZ79_05885, beta-ketoacyl-ACP synthase I	GM160_RS05210, beta-ketoacyl-ACP synthase I	D5687_04290, beta-ketoacyl-ACP synthase I	S21_04255, Beta-ketoacyl-ACP synthase I			K00647	fabB; 3-oxoacyl-[acyl-carrier-protein] synthase I [EC:2.3.1.41]
		core genome	B1-1_02185, 3-hydroxydecanoyl-[acyl-carrier-protein] dehydratase	LV476_02170, bifunctional 3-hydroxydecanoyl-ACP dehydratase/trans-2-decenoyl-ACP isomerase	AWR35_05735, 3-hydroxyacyl-[acyl-carrier-protein] dehydratase FabA	AUR63_05725, beta-hydroxydecanoyl-ACP dehydratase	R3_06670, 3-hydroxydecanoyl-[acyl-carrier-protein] dehydratase	LV475_06670, bifunctional 3-hydroxydecanoyl-ACP dehydratase/trans-2-decenoyl-ACP isomerase	FAZ79_05890, bifunctional 3-hydroxydecanoyl-ACP dehydratase/trans-2-decenoyl-ACP isomerase	GM160_RS05215, bifunctional 3-hydroxydecanoyl-ACP dehydratase/trans-2-decenoyl-ACP isomerase	D5687_04295, bifunctional 3-hydroxydecanoyl-ACP dehydratase/trans-2-decenoyl-ACP isomerase	S21_04260, 3-hydroxydecanoyl-[acyl-carrier-protein] dehydratase			K01716	fabA; 3-hydroxyacyl-[acyl-carrier protein] dehydratase / trans-2-decenoyl-[acyl-carrier protein] isomerase [EC:4.2.1.59 5.3.3.14]
		core genome	B1-1_02190, hypothetical protein	LV476_02175, cytochrome c	AWR35_05740, hypothetical protein	AUR63_05730, hypothetical protein	R3_06665, hypothetical protein	LV475_06665, cytochrome c	FAZ79_05895, cytochrome C	GM160_RS05220, cytochrome c	D5687_04300, cytochrome C	S21_04265, hypothetical protein
		core genome	B1-1_02195, hypothetical protein	LV476_02180, DUF423 domain-containing protein	AWR35_05745, hypothetical protein	AUR63_05735, hypothetical protein	R3_06660, DUF423 domain-containing protein	LV475_06660, DUF423 domain-containing protein	FAZ79_05600, DUF423 domain-containing protein	GM160_RS05225, DUF423 domain-containing protein	D5687_04305, DUF423 domain-containing protein	S21_04270, hypothetical protein
		core genome	B1-1_02200, hypothetical protein	LV476_02185, hypothetical protein	AWR35_05750, hypothetical protein	AUR63_05740, hypothetical protein	R3_06655, hypothetical protein	LV475_06655, hypothetical protein	FAZ79_05595, hypothetical protein	GM160_RS05230, hypothetical protein	D5687_04310, hypothetical protein	S21_04275, hypothetical protein
		core genome	B1-1_02205, HTH-8 domain-containing protein	LV476_02190, hypothetical protein	AWR35_05755, hypothetical protein	AUR63_05745, hypothetical protein	R3_06650, HTH-8 domain-containing protein	LV475_06650, hypothetical protein	FAZ79_05590, hypothetical protein	GM160_RS05235, hypothetical protein	D5687_04315, hypothetical protein	S21_04280, HTH-8 domain-containing protein			K03557	fis; Fis family transcriptional regulator, factor for inversion stimulation protein
		core genome	B1-1_02210, tRNA-dihydrouridine synthase B	LV476_02195, tRNA dihydrouridine synthase DusB	AWR35_05760, tRNA dihydrouridine synthase DusB	AUR63_05750, tRNA-dihydrouridine synthase B	R3_06645, tRNA-dihydrouridine synthase	LV475_06645, tRNA dihydrouridine synthase DusB	FAZ79_05585, tRNA dihydrouridine synthase DusB	GM160_RS05240, tRNA dihydrouridine synthase DusB	D5687_04320, tRNA dihydrouridine synthase DusB	S21_04285, tRNA-dihydrouridine synthase B			K05540	dusB; tRNA-dihydrouridine synthase B [EC:1.-.-.-]
		core genome	B1-1_02215, C4-dicarboxylate ABC transporter	LV476_02200, TRAP transporter large permease subunit	AWR35_05765, C4-dicarboxylate ABC transporter	AUR63_05755, C4-dicarboxylate ABC transporter	R3_06640, C4-dicarboxylate ABC transporter	LV475_06640, TRAP transporter large permease subunit	FAZ79_05580, TRAP transporter large permease subunit	GM160_RS05245, TRAP transporter large permease subunit	D5687_04325, TRAP transporter large permease subunit	S21_04290, C4-dicarboxylate ABC transporter							TRAP-T	The Tripartite ATP-independent Periplasmic Transporter (TRAP-T) Family		C4-dicarboxylate	org
		core genome	B1-1_02220, Tripartite ATP-independent periplasmic transporters, DctQ component	LV476_02205, TRAP transporter small permease subunit	AWR35_05770, hypothetical protein	AUR63_05760, hypothetical protein	R3_06635, TRAP transporter small permease subunit	LV475_06635, TRAP transporter small permease subunit	FAZ79_05575, TRAP transporter small permease subunit	GM160_RS05250, TRAP transporter small permease subunit	D5687_04330, TRAP transporter small permease subunit	S21_04295, hypothetical protein							TRAP-T	The Tripartite ATP-independent Periplasmic Transporter (TRAP-T) Family		C4-dicarboxylate	org
		core genome	B1-1_02225, Homoserine kinase	LV476_02210, homoserine kinase	AWR35_05775, homoserine kinase	AUR63_05765, homoserine kinase	R3_06630, Homoserine kinase	LV475_06630, homoserine kinase	FAZ79_05570, homoserine kinase	GM160_RS05255, homoserine kinase	D5687_04335, homoserine kinase	S21_04300, Homoserine kinase			K02204	thrB2; homoserine kinase type II [EC:2.7.1.39]
		core genome	B1-1_02230, Cytokinin riboside 5-monophosphate phosphoribohydrolase	LV476_02215, TIGR00730 family Rossman fold protein	AWR35_05780, decarboxylase	AUR63_05770, decarboxylase	R3_06625, Cytokinin riboside 5-monophosphate phosphoribohydrolase	LV475_06625, TIGR00730 family Rossman fold protein	FAZ79_05565, TIGR00730 family Rossman fold protein	GM160_RS05260, TIGR00730 family Rossman fold protein	D5687_04340, TIGR00730 family Rossman fold protein	S21_04305, Cytokinin riboside 5-monophosphate phosphoribohydrolase
		core genome	B1-1_02235, DNA polymerase I	LV476_02220, DNA polymerase I	AWR35_05785, DNA polymerase I	AUR63_05775, DNA polymerase I	R3_06620, DNA polymerase I	LV475_06620, DNA polymerase I	FAZ79_05560, DNA polymerase I	GM160_RS05265, DNA polymerase I	D5687_04345, DNA polymerase I	S21_04310, DNA polymerase I			K02335	polA; DNA polymerase I [EC:2.7.7.7]
		core genome	B1-1_02240, EAL domain-containing protein	LV476_02225, EAL domain-containing protein	AWR35_05790, hypothetical protein	AUR63_05780, hypothetical protein	R3_06615, EAL domain-containing protein	LV475_06615, EAL domain-containing protein	FAZ79_05555, EAL domain-containing protein	GM160_RS05270, GGDEF domain-containing phosphodiesterase	D5687_04350, EAL domain-containing protein	S21_04315, EAL domain-containing protein
		core genome	B1-1_02245, HIT domain-containing protein	LV476_02230, HIT family protein	AWR35_05795, hypothetical protein	AUR63_05785, hypothetical protein	R3_06610, HIT domain-containing protein	LV475_06610, HIT family protein	FAZ79_05550, HIT family protein	GM160_RS05275, HIT family protein	D5687_04355, HIT family protein	S21_04320, HIT domain-containing protein
		core genome	B1-1_02250, OmpA-like domain-containing protein	LV476_02235, OmpA family protein	AWR35_05800, hypothetical protein	AUR63_05790, hypothetical protein	R3_06605, OmpA family protein	LV475_06605, OmpA family protein	FAZ79_05545, flagellar motor protein MotB	GM160_RS05280, OmpA family protein	D5687_04360, flagellar motor protein MotB	S21_04325, hypothetical protein			K02557	motB; chemotaxis protein MotB			OOP	The OmpA-OmpF Porin (OOP) Family
		core genome	B1-1_02255, Chemotaxis protein MotA	LV476_02240, MotA/TolQ/ExbB proton channel family protein	AWR35_05805, chemotaxis protein MotA	AUR63_05795, chemotaxis protein MotA	R3_06600, Chemotaxis protein MotA	LV475_06600, MotA/TolQ/ExbB proton channel family protein	FAZ79_05540, chemotaxis protein MotA	GM160_RS05285, MotA/TolQ/ExbB proton channel family protein	D5687_04365, chemotaxis protein MotA	S21_08750, Chemotaxis protein MotA			K02556	motA; chemotaxis protein MotA			Mot/Exb	The H+- or Na+-translocating Bacterial Flagellar Motor 1ExbBD Outer Membrane Transport Energizer (Mo			inorganic
		core genome	B1-1_02260, hypothetical protein	LV476_02245, TatD family hydrolase	AWR35_05810, hypothetical protein	AUR63_05800, hypothetical protein	R3_06595, TatD family deoxyribonuclease	LV475_06595, TatD family hydrolase	FAZ79_05535, TatD family deoxyribonuclease	GM160_RS05290, TatD family hydrolase	D5687_04370, TatD family deoxyribonuclease	S21_08755, hypothetical protein			K03424	tatD; TatD DNase family protein [EC:3.1.21.-]
		core genome	B1-1_02265, ThiF domain-containing protein	LV476_02250, ThiF family adenylyltransferase	AWR35_05815, hypothetical protein	AUR63_05805, hypothetical protein	R3_06590, ThiF domain-containing protein	LV475_06590, ThiF family adenylyltransferase	FAZ79_05530, tRNA threonylcarbamoyladenosine dehydratase	GM160_RS05295, ThiF family adenylyltransferase	D5687_04375, tRNA threonylcarbamoyladenosine dehydratase	S21_08760, ThiF domain-containing protein			K22132	tcdA; tRNA threonylcarbamoyladenosine dehydratase
		core genome	B1-1_02270, Dihydroorotase	LV476_02255, dihydroorotase	AWR35_05825, dihydroorotase	AUR63_05815, dihydroorotase	R3_06580, Dihydroorotase	LV475_06580, dihydroorotase	FAZ79_05520, dihydroorotase	GM160_RS05305, dihydroorotase	D5687_04380, dihydroorotase	S21_08765, Dihydroorotase			K01465	URA4, pyrC; dihydroorotase [EC:3.5.2.3]
		core genome	B1-1_02275, Aspartate carbamoyltransferase	LV476_02260, aspartate carbamoyltransferase catalytic subunit	AWR35_05830, aspartate carbamoyltransferase catalytic subunit	AUR63_05820, aspartate carbamoyltransferase catalytic subunit	R3_06575, Aspartate carbamoyltransferase	LV475_06575, aspartate carbamoyltransferase catalytic subunit	FAZ79_05515, aspartate carbamoyltransferase catalytic subunit	GM160_RS05310, aspartate carbamoyltransferase catalytic subunit	D5687_04385, aspartate carbamoyltransferase catalytic subunit	S21_07250, Aspartate carbamoyltransferase			K00609	pyrB, PYR2; aspartate carbamoyltransferase catalytic subunit [EC:2.1.3.2]
		core genome	B1-1_02280, Bifunctional pyr operon transcriptional regulator/uracil phosphoribosyltransferase PyrR	LV476_02265, bifunctional pyr operon transcriptional regulator/uracil phosphoribosyltransferase PyrR	AWR35_05835, Uracil phosphoribosyltransferase	AUR63_05825, Uracil phosphoribosyltransferase	R3_06570, Bifunctional pyr operon transcriptional regulator/uracil phosphoribosyltransferase PyrR	LV475_06570, bifunctional pyr operon transcriptional regulator/uracil phosphoribosyltransferase PyrR	FAZ79_05510, bifunctional pyr operon transcriptional regulator/uracil phosphoribosyltransferase PyrR	GM160_RS05315, bifunctional pyr operon transcriptional regulator/uracil phosphoribosyltransferase PyrR	D5687_04390, bifunctional pyr operon transcriptional regulator/uracil phosphoribosyltransferase PyrR	S21_07245, Bifunctional protein PyrR			K02825	pyrR; pyrimidine operon attenuation protein / uracil phosphoribosyltransferase [EC:2.4.2.9]
		core genome	B1-1_02285, Putative pre-16S rRNA nuclease	LV476_02270, Holliday junction resolvase RuvX	AWR35_05840, hypothetical protein	AUR63_05830, hypothetical protein	R3_06565, Putative pre-16S rRNA nuclease	LV475_06565, Holliday junction resolvase RuvX	FAZ79_05505, Holliday junction resolvase RuvX	GM160_RS05320, Holliday junction resolvase RuvX	D5687_04395, Holliday junction resolvase RuvX	S21_07240, Putative pre-16S rRNA nuclease			K07447	ruvX; putative pre-16S rRNA nuclease [EC:3.1.-.-]
		core genome	B1-1_02290, UPF0301 protein AUR63_05835	LV476_02275, YqgE/AlgH family protein	AWR35_05845, hypothetical protein	AUR63_05835, hypothetical protein	R3_06560, UPF0301 protein GM160_05325	LV475_06560, YqgE/AlgH family protein	FAZ79_05500, YqgE/AlgH family protein	GM160_RS05325, YqgE/AlgH family protein	D5687_04400, YqgE/AlgH family protein	S21_07235, UPF0301 protein Mfla_2099			K07735	algH; putative transcriptional regulator
		core genome	B1-1_02300, Intermembrane phospholipid transport system permease protein MlaE	LV476_02285, ABC transporter permease	AWR35_05855, ABC transporter permease	AUR63_05845, ABC transporter permease	R3_06545, Intermembrane phospholipid transport system permease protein MlaE	LV475_06550, ABC transporter permease	FAZ79_05490, ABC transporter permease	GM160_RS05335, ABC transporter permease	D5687_04410, ABC transporter permease	S21_07225, Intermembrane phospholipid transport system permease protein MlaE			K02066	mlaE, linK; phospholipid/cholesterol/gamma-HCH transport system permease protein			ABC	The ATP-binding Cassette (ABC) Superfamily	membrane	toluene tolerance	org
		core genome	B1-1_02305, Phospholipid ABC transporter, ATP-binding protein MlaF	LV476_02290, ATP-binding cassette domain-containing protein	AWR35_05860, ABC transporter ATP-binding protein	AUR63_05850, ABC transporter ATP-binding protein	R3_06540, ATP-binding cassette domain-containing protein	LV475_06545, ATP-binding cassette domain-containing protein	FAZ79_05485, ATP-binding cassette domain-containing protein	GM160_RS05340, ATP-binding cassette domain-containing protein	D5687_04415, ATP-binding cassette domain-containing protein	S21_07220, Phospholipid ABC transporter, ATP-binding protein MlaF			K02065	mlaF, linL, mkl; phospholipid/cholesterol/gamma-HCH transport system ATP-binding protein			ABC	The ATP-binding Cassette (ABC) Superfamily	binding	sulfate	inorganic
		core genome	B1-1_02310, MlaD domain-containing protein	LV476_02295, MlaD family protein	AWR35_05865, hypothetical protein	AUR63_05855, hypothetical protein	R3_06535, MCE family protein	LV475_06540, MlaD family protein	FAZ79_05480, MCE family protein	GM160_RS05345, MlaD family protein	D5687_04420, MCE family protein	S21_07215, MlaD domain-containing protein			K02067	mlaD, linM; phospholipid/cholesterol/gamma-HCH transport system substrate-binding protein			ABC	The ATP-binding Cassette (ABC) Superfamily	binding protein	toluene tolerance	org
		core genome	B1-1_02315, ABC-trans-aux domain-containing protein	LV476_02300, ABC-type transport auxiliary lipoprotein family protein	AWR35_05870, hypothetical protein	AUR63_05860, hypothetical protein	R3_06530, ABC-trans-aux domain-containing protein	LV475_06535, ABC-type transport auxiliary lipoprotein family protein	FAZ79_05475, hypothetical protein	GM160_RS05350, ABC-type transport auxiliary lipoprotein family protein	D5687_04425, hypothetical protein	S21_07210, ABC-trans-aux domain-containing protein			K18480	linN; cholesterol transport system auxiliary component			ABC	The ATP-binding Cassette (ABC) Superfamily	binding protein	nitrate/sulfonate/taurine	org/inorganic
		core genome	B1-1_02320, hypothetical protein	LV476_02305, cupin domain-containing protein	AWR35_05875, cupin	AUR63_05865, cupin	R3_06525, Cupin	LV475_06530, cupin domain-containing protein	FAZ79_05470, cupin	GM160_RS05355, cupin domain-containing protein	D5687_04430, cupin	S21_07205, hypothetical protein
		core genome	B1-1_02325, Multidrug resistance protein MdtB	LV476_02310, efflux RND transporter permease subunit	AWR35_05880, transporter	AUR63_05870, transporter	R3_06520, Transporter	LV475_06525, efflux RND transporter permease subunit	FAZ79_05465, efflux RND transporter permease subunit	GM160_RS05365, efflux RND transporter permease subunit	D5687_04435, efflux RND transporter permease subunit	S21_07200, Multidrug resistance protein MdtB							RND	The Resistance-Nodulation-Cell Division (RND) Superfamily	HAE1	multidrug/solvent efflux (HAE1 subfamily)	org
		core genome	B1-1_02330, HlyD-D23 domain-containing protein	LV476_02315, efflux RND transporter periplasmic adaptor subunit	AWR35_05885, hypothetical protein	AUR63_05875, hypothetical protein	R3_06515, Efflux RND transporter periplasmic adaptor subunit	LV475_06520, efflux RND transporter periplasmic adaptor subunit	FAZ79_05460, efflux RND transporter periplasmic adaptor subunit	GM160_RS05370, efflux RND transporter periplasmic adaptor subunit	D5687_04440, efflux RND transporter periplasmic adaptor subunit	S21_07195, HlyD-D23 domain-containing protein			K18302	mexJ; membrane fusion protein, multidrug efflux system
		core genome	B1-1_02335, TolC family protein	LV476_02320, TolC family protein	AWR35_05890, hypothetical protein	AUR63_05880, hypothetical protein	R3_06510, TolC family protein	LV475_06515, TolC family protein	FAZ79_05455, TolC family protein	GM160_RS05375, TolC family protein	D5687_04445, TolC family protein	S21_07190, hypothetical protein
		core genome	B1-1_02360, Acetyl-coenzyme A carboxylase carboxyl transferase subunit beta	LV476_02345, acetyl-CoA carboxylase, carboxyltransferase subunit beta	AWR35_05915, acetyl-CoA carboxylase subunit beta	AUR63_05905, hypothetical protein	R3_06485, Acetyl-coenzyme A carboxylase carboxyl transferase subunit beta	LV475_06490, acetyl-CoA carboxylase, carboxyltransferase subunit beta	FAZ79_05430, acetyl-CoA carboxylase carboxyltransferase subunit beta	GM160_RS05400, acetyl-CoA carboxylase, carboxyltransferase subunit beta	D5687_04470, acetyl-CoA carboxylase carboxyltransferase subunit beta	S21_08030, hypothetical protein			K01963	accD; acetyl-CoA carboxylase carboxyl transferase subunit beta [EC:6.4.1.2 2.1.3.15]
		core genome	B1-1_02365, Dihydrofolate synthase/folylpolyglutamate synthase	LV476_02350, bifunctional folylpolyglutamate synthase/dihydrofolate synthase	AWR35_05920, hypothetical protein	AUR63_05910, hypothetical protein	R3_06480, Dihydrofolate synthase/folylpolyglutamate synthase	LV475_06485, bifunctional folylpolyglutamate synthase/dihydrofolate synthase	FAZ79_05425, bifunctional folylpolyglutamate synthase/dihydrofolate synthase	GM160_RS05405, bifunctional folylpolyglutamate synthase/dihydrofolate synthase	D5687_04475, bifunctional folylpolyglutamate synthase/dihydrofolate synthase	S21_08035, Dihydrofolate synthase/folylpolyglutamate synthase			K11754	folC; dihydrofolate synthase / folylpolyglutamate synthase [EC:6.3.2.12 6.3.2.17]
		core genome	B1-1_02370, SPOR domain-containing protein	LV476_02355, SPOR domain-containing protein	AWR35_05925, hypothetical protein	AUR63_05915, hypothetical protein	R3_06475, SPOR domain-containing protein	LV475_06480, SPOR domain-containing protein	FAZ79_05420, hypothetical protein	GM160_RS05410, SPOR domain-containing protein	D5687_04480, SPOR domain-containing protein	S21_08040, SPOR domain-containing protein			K03749	dedD; DedD protein
		core genome	B1-1_02375, Colicin V production CvpA	LV476_02360, CvpA family protein	AWR35_05930, colicin V production CvpA	AUR63_05920, colicin V production CvpA	R3_06470, Colicin V production CvpA	LV475_06475, CvpA family protein	FAZ79_05415, CvpA family protein	GM160_RS05415, CvpA family protein	D5687_04485, CvpA family protein	S21_08045, Colicin V production protein			K03558	cvpA; membrane protein required for colicin V production
		core genome	B1-1_02380, Amidophosphoribosyltransferase	LV476_02365, amidophosphoribosyltransferase	AWR35_05935, amidophosphoribosyltransferase	AUR63_05925, amidophosphoribosyltransferase	R3_06465, Amidophosphoribosyltransferase	LV475_06470, amidophosphoribosyltransferase	FAZ79_05410, amidophosphoribosyltransferase	GM160_RS05420, amidophosphoribosyltransferase	D5687_04490, amidophosphoribosyltransferase	S21_08050, Amidophosphoribosyltransferase			K00764	purF, PPAT; amidophosphoribosyltransferase [EC:2.4.2.14]
		core genome	B1-1_02385, YkuD domain-containing protein	LV476_02370, L,D-transpeptidase	AWR35_05940, hypothetical protein	AUR63_05930, hypothetical protein	R3_06460, YkuD domain-containing protein	LV475_06465, L,D-transpeptidase	FAZ79_05405, L,D-transpeptidase	GM160_RS05425, L,D-transpeptidase	D5687_04495, L,D-transpeptidase	S21_08055, YkuD domain-containing protein
		core genome	B1-1_02390, Dihydroxy-acid dehydratase	LV476_02375, dihydroxy-acid dehydratase	AWR35_05945, dihydroxy-acid dehydratase	AUR63_05935, dihydroxy-acid dehydratase	R3_06455, Dihydroxy-acid dehydratase	LV475_06460, dihydroxy-acid dehydratase	FAZ79_05400, dihydroxy-acid dehydratase	GM160_RS05430, dihydroxy-acid dehydratase	D5687_04500, dihydroxy-acid dehydratase	S21_08060, Dihydroxy-acid dehydratase			K01687	ilvD; dihydroxy-acid dehydratase [EC:4.2.1.9]
		core genome	B1-1_02395, hypothetical protein	LV476_02380, FMN-binding negative transcriptional regulator	AWR35_05950, hypothetical protein	AUR63_05940, hypothetical protein	R3_06450, FMN-binding negative transcriptional regulator	LV475_06455, FMN-binding negative transcriptional regulator	FAZ79_05395, FMN-binding negative transcriptional regulator	GM160_RS05435, FMN-binding negative transcriptional regulator	D5687_04505, FMN-binding negative transcriptional regulator	S21_08065, hypothetical protein			K07734	paiB; transcriptional regulator
		core genome	B1-1_02505, L-aspartate oxidase	LV476_02490, L-aspartate oxidase	AWR35_06030, L-aspartate oxidase	AUR63_06020, L-aspartate oxidase	R3_06335, L-aspartate oxidase	LV475_06340, L-aspartate oxidase	FAZ79_05280, L-aspartate oxidase	GM160_RS05645, L-aspartate oxidase	D5687_04615, L-aspartate oxidase	S21_02045, Succinate dehydrogenase flavoprotein subunit			K00278	nadB; L-aspartate oxidase [EC:1.4.3.16]
		core genome	B1-1_02535, Elongation factor 4	LV476_02520, translation elongation factor 4	AWR35_06060, elongation factor 4	AUR63_06050, elongation factor 4	R3_10720, Elongation factor 4	LV475_10730, translation elongation factor 4	FAZ79_01645, elongation factor 4	GM160_RS05675, translation elongation factor 4	D5687_04645, elongation factor 4	S21_08170, hypothetical protein			K03596	lepA; GTP-binding protein LepA
		core genome	B1-1_02540, Signal peptidase I	LV476_02525, signal peptidase I	AWR35_06070, S26 family signal peptidase	AUR63_06060, S26 family signal peptidase	R3_10725, Signal peptidase I	LV475_10735, signal peptidase I	FAZ79_01650, signal peptidase I	GM160_RS05680, signal peptidase I	D5687_04650, signal peptidase I	S21_08175, Signal peptidase I			K03100	lepB; signal peptidase I [EC:3.4.21.89]			IVSP	The Type IV (Conjugal DNA-Protein Transfer or VirB) Secretory Pathway (IVSP) Family
		core genome	B1-1_02550, Ribonuclease 3	LV476_02535, ribonuclease III	AWR35_06080, hypothetical protein	AUR63_06070, hypothetical protein	R3_10735, Ribonuclease 3	LV475_10745, ribonuclease III	FAZ79_01660, ribonuclease III	GM160_RS05690, ribonuclease III	D5687_04660, ribonuclease III	S21_08185, Ribonuclease 3			K03685	rnc, DROSHA, RNT1; ribonuclease III [EC:3.1.26.3]
		core genome	B1-1_02555, GTPase Era	LV476_02540, GTPase Era	AWR35_06085, GTPase Era	AUR63_06075, GTPase Era	R3_10740, GTPase Era	LV475_10750, GTPase Era	FAZ79_01665, GTPase Era	GM160_RS05695, GTPase Era	D5687_04665, GTPase Era	S21_08190, GTPase Era			K03595	era, ERAL1; GTPase
		core genome	B1-1_02560, DNA repair protein RecO	LV476_02545, DNA repair protein RecO C-terminal domain-containing protein	AWR35_06090, hypothetical protein	AUR63_06080, hypothetical protein	R3_10745, DNA repair protein RecO	LV475_10755, DNA repair protein RecO C-terminal domain-containing protein	FAZ79_01670, hypothetical protein	GM160_RS05700, DNA repair protein RecO C-terminal domain-containing protein	D5687_04670, hypothetical protein	S21_08195, DNA repair protein RecO			K03584	recO; DNA repair protein RecO (recombination protein O)
		core genome	B1-1_02565, Pyridoxine 5-phosphate synthase	LV476_02550, pyridoxine 5-phosphate synthase	AWR35_06095, pyridoxine 5-phosphate synthase	AUR63_06085, pyridoxine 5-phosphate synthase	R3_10750, Pyridoxine 5-phosphate synthase	LV475_10760, pyridoxine 5-phosphate synthase	FAZ79_01675, pyridoxine 5-phosphate synthase	GM160_RS05705, pyridoxine 5-phosphate synthase	D5687_04675, pyridoxine 5-phosphate synthase	S21_08200, Pyridoxine 5-phosphate synthase			K03474	pdxJ; pyridoxine 5-phosphate synthase [EC:2.6.99.2]
		core genome	B1-1_02570, Holo-[acyl-carrier-protein] synthase	LV476_02555, holo-ACP synthase	AWR35_06100, ACP synthase	AUR63_06090, ACP synthase	R3_10755, Holo-[acyl-carrier-protein] synthase	LV475_10765, holo-ACP synthase	FAZ79_01680, holo-ACP synthase	GM160_RS05710, holo-ACP synthase	D5687_04680, holo-ACP synthase	S21_08205, Holo-[acyl-carrier-protein] synthase			K00997	acpS; holo-[acyl-carrier protein] synthase [EC:2.7.8.7]
		core genome	B1-1_02575, 30S ribosomal protein S6	LV476_02560, 30S ribosomal protein S6	AWR35_06105, 30S ribosomal protein S6	AUR63_06095, 30S ribosomal protein S6	R3_10765, 30S ribosomal protein S6	LV475_10775, 30S ribosomal protein S6	FAZ79_01690, 30S ribosomal protein S6	GM160_RS05720, 30S ribosomal protein S6	D5687_04690, 30S ribosomal protein S6	S21_08215, 30S ribosomal protein S6			K02990	RP-S6, MRPS6, rpsF; small subunit ribosomal protein S6
		core genome	B1-1_02580, 30S ribosomal protein S18	LV476_02565, 30S ribosomal protein S18	AWR35_06110, 30S ribosomal protein S18	AUR63_06100, 30S ribosomal protein S18	R3_10770, 30S ribosomal protein S18	LV475_10780, 30S ribosomal protein S18	FAZ79_01695, 30S ribosomal protein S18	GM160_RS05725, 30S ribosomal protein S18	D5687_04695, 30S ribosomal protein S18	S21_08220, 30S ribosomal protein S18			K02963	RP-S18, MRPS18, rpsR; small subunit ribosomal protein S18
		core genome	B1-1_02585, 50S ribosomal protein L9	LV476_02570, 50S ribosomal protein L9	AWR35_06115, 50S ribosomal protein L9	AUR63_06105, 50S ribosomal protein L9	R3_10775, 50S ribosomal protein L9	LV475_10785, 50S ribosomal protein L9	FAZ79_01700, 50S ribosomal protein L9	GM160_RS05730, 50S ribosomal protein L9	D5687_04700, 50S ribosomal protein L9	S21_09500, 50S ribosomal protein L9			K02939	RP-L9, MRPL9, rplI; large subunit ribosomal protein L9
		core genome	B1-1_02590, Replicative DNA helicase	LV476_02575, replicative DNA helicase	AWR35_06120, replicative DNA helicase	AUR63_06110, replicative DNA helicase	R3_10780, Replicative DNA helicase	LV475_10790, replicative DNA helicase	FAZ79_01705, replicative DNA helicase	GM160_RS05735, replicative DNA helicase	D5687_04705, replicative DNA helicase	S21_09505, Replicative DNA helicase			K02314	dnaB; replicative DNA helicase [EC:5.6.2.3]
		core genome	B1-1_02595, Alanine racemase	LV476_02580, alanine racemase	AWR35_06125, hypothetical protein	AUR63_06115, hypothetical protein	R3_10785, Alanine racemase	LV475_10795, alanine racemase	FAZ79_01710, alanine racemase	GM160_RS05740, alanine racemase	D5687_04710, alanine racemase	S21_06060, Alanine racemase			K01775	alr; alanine racemase [EC:5.1.1.1]
		core genome	B1-1_02600, hypothetical protein	LV476_02585, hypothetical protein	AWR35_06130, hypothetical protein	AUR63_06120, hypothetical protein	R3_10790, hypothetical protein	LV475_10800, hypothetical protein	FAZ79_01715, hypothetical protein	GM160_RS05745, hypothetical protein	D5687_04715, hypothetical protein	S21_06055, hypothetical protein
		core genome	B1-1_02605, 1-deoxy-D-xylulose-5-phosphate reductoisomerase protein	LV476_02590, aldo/keto reductase	AWR35_06135, aldo/keto reductase	AUR63_06125, aldo/keto reductase	R3_10795, Aldo/keto reductase	LV475_10805, aldo/keto reductase	FAZ79_01720, aldo/keto reductase	GM160_RS05750, aldo/keto reductase	D5687_04720, aldo/keto reductase	S21_06050, 1-deoxy-D-xylulose-5-phosphate reductoisomerase protein
		core genome	B1-1_02610, Succinate-semialdehyde dehydrogenase [NADP(+)] GabD	LV476_02595, NAD-dependent succinate-semialdehyde dehydrogenase	AWR35_06140, NAD-dependent succinate-semialdehyde dehydrogenase	AUR63_06130, NAD-dependent succinate-semialdehyde dehydrogenase	R3_10800, Succinate-semialdehyde dehydrogenase	LV475_10810, NAD-dependent succinate-semialdehyde dehydrogenase	FAZ79_01725, NAD-dependent succinate-semialdehyde dehydrogenase	GM160_RS05755, NAD-dependent succinate-semialdehyde dehydrogenase	D5687_04725, NAD-dependent succinate-semialdehyde dehydrogenase	S21_06045, Succinate-semialdehyde dehydrogenase [NADP(+)] GabD			K00135	gabD; succinate-semialdehyde dehydrogenase / glutarate-semialdehyde dehydrogenase [EC:1.2.1.16 1.2.1.79 1.2.1.20]
		core genome	B1-1_02615, hypothetical protein	LV476_02600, hypothetical protein	AWR35_06150, hypothetical protein	AUR63_06140, hypothetical protein	R3_10810, DUF883 domain-containing protein	LV475_10820, DUF883 family protein	FAZ79_01735, DUF883 family protein	GM160_RS05765, DUF883 family protein	D5687_04735, DUF883 family protein	S21_06035, hypothetical protein
		core genome	B1-1_02620, hypothetical protein	LV476_02605, hypothetical protein	AWR35_06155, hypothetical protein	AUR63_06145, hypothetical protein	R3_10815, hypothetical protein	LV475_10825, hypothetical protein	FAZ79_01740, hypothetical protein	GM160_RS05770, hypothetical protein	D5687_04740, hypothetical protein	S21_06030, hypothetical protein
		core genome	B1-1_02630, hypothetical protein	LV476_02615, exopolysaccharide biosynthesis protein	AWR35_06165, hypothetical protein	AUR63_06155, hypothetical protein	R3_10825, Exopolysaccharide biosynthesis protein	LV475_10830, exopolysaccharide biosynthesis protein	FAZ79_01745, exopolysaccharide biosynthesis protein	GM160_RS05775, exopolysaccharide biosynthesis protein	D5687_04745, exopolysaccharide biosynthesis protein	S21_06020, hypothetical protein
		core genome	B1-1_02635, Lysine decarboxylase	LV476_02620, arginine/lysine/ornithine decarboxylase	AWR35_06170, lysine decarboxylase	AUR63_06160, lysine decarboxylase	R3_10830, Lysine decarboxylase	LV475_10835, arginine/lysine/ornithine decarboxylase	FAZ79_01750, lysine decarboxylase	GM160_RS05780, arginine/lysine/ornithine decarboxylase	D5687_04750, lysine decarboxylase	S21_06015, Lysine decarboxylase			K01584	adiA; arginine decarboxylase [EC:4.1.1.19]
		core genome	B1-1_02640, Exopolysaccharide biosynthesis protein	LV476_02625, exopolysaccharide biosynthesis protein	AWR35_06175, exopolysaccharide biosynthesis protein	AUR63_06165, exopolysaccharide biosynthesis protein	R3_10835, Exopolysaccharide biosynthesis protein	LV475_10840, exopolysaccharide biosynthesis protein	FAZ79_01755, exopolysaccharide biosynthesis protein	GM160_RS05785, exopolysaccharide biosynthesis protein	D5687_04755, exopolysaccharide biosynthesis protein	S21_06010, Exopolysaccharide biosynthesis protein
		core genome	B1-1_02645, Cold-shock protein	LV476_02630, cold-shock protein	AWR35_06180, cold-shock protein	AUR63_06170, cold-shock protein	R3_10845, Cold-shock protein	LV475_10850, cold-shock protein	FAZ79_01765, cold-shock protein	GM160_RS05795, cold-shock protein	D5687_04765, cold-shock protein	S21_06005, Cold-shock protein			K03704	cspA; cold shock protein
		core genome	B1-1_02650, Putative glucose-6-phosphate 1-epimerase	LV476_02635, D-hexose-6-phosphate mutarotase	AWR35_06185, hypothetical protein	AUR63_06175, hypothetical protein	R3_10850, Putative glucose-6-phosphate 1-epimerase	LV475_10855, D-hexose-6-phosphate mutarotase	FAZ79_01770, D-hexose-6-phosphate mutarotase	GM160_RS05800, D-hexose-6-phosphate mutarotase	D5687_04770, D-hexose-6-phosphate mutarotase	S21_05985, Putative glucose-6-phosphate 1-epimerase			K01792	E5.1.3.15; glucose-6-phosphate 1-epimerase [EC:5.1.3.15]
		core genome	B1-1_02655, Transcription elongation factor GreB	LV476_02640, transcription elongation factor GreB	AWR35_06190, transcription elongation factor GreB	AUR63_06180, transcription elongation factor GreB	R3_10860, Transcription elongation factor GreB	LV475_10865, transcription elongation factor GreB	FAZ79_01780, transcription elongation factor GreB	GM160_RS05810, transcription elongation factor GreB	D5687_04780, transcription elongation factor GreB	S21_05980, Transcription elongation factor GreB			K04760	greB; transcription elongation factor GreB
		core genome	B1-1_02660, DHHA1 domain-containing protein	LV476_02645, DHHA1 domain-containing protein	AWR35_06195, hypothetical protein	AUR63_06185, hypothetical protein	R3_10865, DHHA1 domain-containing protein	LV475_10870, DHHA1 domain-containing protein	FAZ79_01785, hypothetical protein	GM160_RS05815, DHHA1 domain-containing protein	D5687_04785, hypothetical protein	S21_05975, DHHA1 domain-containing protein			K07097	K07097; uncharacterized protein
		core genome	B1-1_02665, Cysteine--tRNA ligase	LV476_02650, cysteine--tRNA ligase	AWR35_06200, cysteine--tRNA ligase	AUR63_06190, cysteine--tRNA ligase	R3_10870, Cysteine--tRNA ligase	LV475_10875, cysteine--tRNA ligase	FAZ79_01790, cysteine--tRNA ligase	GM160_RS05820, cysteine--tRNA ligase	D5687_04790, cysteine--tRNA ligase	S21_05970, Cysteine--tRNA ligase			K01883	CARS, cysS; cysteinyl-tRNA synthetase [EC:6.1.1.16]
		core genome	B1-1_02670, Peptidyl-prolyl cis-trans isomerase	LV476_02655, peptidyl-prolyl cis-trans isomerase	AWR35_06205, cyclophilin	AUR63_06195, hypothetical protein	R3_10875, Peptidyl-prolyl cis-trans isomerase	LV475_10880, peptidyl-prolyl cis-trans isomerase	FAZ79_01795, peptidyl-prolyl cis-trans isomerase	GM160_RS05825, peptidyl-prolyl cis-trans isomerase	D5687_04795, peptidyl-prolyl cis-trans isomerase	S21_05965, Peptidyl-prolyl cis-trans isomerase			K03768	PPIB, ppiB; peptidyl-prolyl cis-trans isomerase B (cyclophilin B) [EC:5.2.1.8]
		core genome	B1-1_02680, CDP-diacylglycerol--glycerol-3-phosphate 3-phosphatidyltransferase	LV476_02665, CDP-diacylglycerol--glycerol-3-phosphate 3-phosphatidyltransferase	AWR35_06215, CDP-diacylglycerol--glycerol-3-phosphate 3-phosphatidyltransferase	AUR63_06205, CDP-diacylglycerol--glycerol-3-phosphate 3-phosphatidyltransferase	R3_10885, CDP-diacylglycerol--glycerol-3-phosphate 3-phosphatidyltransferase	LV475_10890, CDP-diacylglycerol--glycerol-3-phosphate 3-phosphatidyltransferase	FAZ79_01805, CDP-diacylglycerol--glycerol-3-phosphate 3-phosphatidyltransferase	GM160_RS05835, CDP-diacylglycerol--glycerol-3-phosphate 3-phosphatidyltransferase	D5687_10110, CDP-diacylglycerol--glycerol-3-phosphate 3-phosphatidyltransferase	S21_05955, CDP-diacylglycerol--glycerol-3-phosphate 3-phosphatidyltransferase			K00995	pgsA, PGS1; CDP-diacylglycerol---glycerol-3-phosphate 3-phosphatidyltransferase [EC:2.7.8.5]
		core genome	B1-1_02685, PlsC domain-containing protein	LV476_02670, 1-acyl-sn-glycerol-3-phosphate acyltransferase	AWR35_06220, hypothetical protein	AUR63_06210, hypothetical protein	R3_10890, 1-acyl-sn-glycerol-3-phosphate acyltransferase	LV475_10895, 1-acyl-sn-glycerol-3-phosphate acyltransferase	FAZ79_01810, 1-acyl-sn-glycerol-3-phosphate acyltransferase	GM160_RS05840, 1-acyl-sn-glycerol-3-phosphate acyltransferase	D5687_10105, 1-acyl-sn-glycerol-3-phosphate acyltransferase	S21_05950, PlsC domain-containing protein			K22617	olsA; lyso-ornithine lipid O-acyltransferase [EC:2.3.1.270]
		core genome	B1-1_02690, hypothetical protein	LV476_02675, hypothetical protein	AWR35_06225, hypothetical protein	AUR63_06215, hypothetical protein	R3_10895, hypothetical protein	LV475_10900, hypothetical protein	FAZ79_01815, hypothetical protein	GM160_RS05845, hypothetical protein	D5687_10100, hypothetical protein	S21_05945, hypothetical protein
		core genome	B1-1_02695, hypothetical protein	LV476_02680, metal ABC transporter permease	AWR35_06235, hypothetical protein	AUR63_06225, hypothetical protein	R3_10905, Metal ABC transporter permease	LV475_10910, metal ABC transporter permease	FAZ79_01825, metal ABC transporter permease	GM160_RS05855, metal ABC transporter permease	D5687_10090, metal ABC transporter permease	S21_05940, hypothetical protein			K09816	znuB; zinc transport system permease protein			ABC	The ATP-binding Cassette (ABC) Superfamily	membrane	manganese/zinc ion	inorganic
		core genome	B1-1_02700, ABC transporter domain-containing protein	LV476_02685, ABC transporter ATP-binding protein	AWR35_06240, hypothetical protein	AUR63_06230, hypothetical protein	R3_10910, ATP-binding cassette domain-containing protein	LV475_10915, ABC transporter ATP-binding protein	FAZ79_01830, ABC transporter ATP-binding protein	GM160_RS05860, ABC transporter ATP-binding protein	D5687_10085, ABC transporter ATP-binding protein	S21_05935, ABC transporter domain-containing protein			K09817	znuC; zinc transport system ATP-binding protein [EC:7.2.2.20]			ABC	The ATP-binding Cassette (ABC) Superfamily	binding	sulfate	inorganic
		core genome	B1-1_02705, Periplasmic solute binding protein	LV476_02690, zinc ABC transporter substrate-binding protein	AWR35_06245, ABC transporter substrate-binding protein	AUR63_06235, ABC transporter substrate-binding protein	R3_10915, ABC transporter substrate-binding protein	LV475_10920, zinc ABC transporter substrate-binding protein	FAZ79_01835, ABC transporter substrate-binding protein	GM160_RS05865, zinc ABC transporter substrate-binding protein	D5687_10080, ABC transporter substrate-binding protein	S21_05930, Periplasmic solute binding protein			K09815	znuA; zinc transport system substrate-binding protein			ABC	The ATP-binding Cassette (ABC) Superfamily	binding	zinc	inorganic
		core genome	B1-1_02710, TGc domain-containing protein	LV476_02695, DUF3488 and transglutaminase-like domain-containing protein	AWR35_06250, hypothetical protein	AUR63_06240, hypothetical protein	R3_10920, DUF3488 domain-containing protein	LV475_10925, DUF3488 and transglutaminase-like domain-containing protein	FAZ79_01840, DUF3488 domain-containing protein	GM160_RS05870, DUF3488 and transglutaminase-like domain-containing protein	D5687_10075, DUF3488 domain-containing protein	S21_05925, TGc domain-containing protein			K22452	tgpA; protein-glutamine gamma-glutamyltransferase [EC:2.3.2.13]
		core genome	B1-1_02715, DUF58 domain-containing protein	LV476_02700, DUF58 domain-containing protein	AWR35_06255, hypothetical protein	AUR63_06245, hypothetical protein	R3_10925, DUF58 domain-containing protein	LV475_10930, DUF58 domain-containing protein	FAZ79_01845, DUF58 domain-containing protein	GM160_RS05875, DUF58 domain-containing protein	D5687_10070, DUF58 domain-containing protein	S21_05920, DUF58 domain-containing protein
		core genome	B1-1_02725, YcaO domain-containing protein	LV476_02710, YcaO-like family protein	AWR35_06265, hypothetical protein	AUR63_06255, hypothetical protein	R3_10935, 30S ribosomal protein S12 methylthiotransferase accessory protein YcaO	LV475_10940, YcaO-like family protein	FAZ79_01855, 30S ribosomal protein S12 methylthiotransferase accessory protein YcaO	GM160_RS05885, YcaO-like family protein	D5687_10060, 30S ribosomal protein S12 methylthiotransferase accessory protein YcaO	S21_08305, YcaO domain-containing protein			K09136	ycaO; ribosomal protein S12 methylthiotransferase accessory factor
		core genome	B1-1_02730, hypothetical protein	LV476_02715, MTH938/NDUFAF3 family protein	AWR35_06270, hypothetical protein	AUR63_06260, hypothetical protein	R3_10940, hypothetical protein	LV475_10945, MTH938/NDUFAF3 family protein	FAZ79_01860, hypothetical protein	GM160_RS05890, MTH938/NDUFAF3 family protein	D5687_10055, hypothetical protein	S21_08310, hypothetical protein
		core genome	B1-1_02735, RecBCD enzyme subunit RecD	LV476_02720, exodeoxyribonuclease V subunit alpha	AWR35_06275, hypothetical protein	AUR63_06265, hypothetical protein	R3_10945, RecBCD enzyme subunit RecD	LV475_10950, exodeoxyribonuclease V subunit alpha	FAZ79_01865, exodeoxyribonuclease V subunit alpha	GM160_RS05895, exodeoxyribonuclease V subunit alpha	D5687_10050, exodeoxyribonuclease V subunit alpha	S21_08320, RecBCD enzyme subunit RecD			K03581	recD; exodeoxyribonuclease V alpha subunit [EC:3.1.11.5]
		core genome	B1-1_02745, RecBCD enzyme subunit RecC	LV476_02730, exodeoxyribonuclease V subunit gamma	AWR35_06285, hypothetical protein	AUR63_06275, hypothetical protein	R3_10955, RecBCD enzyme subunit RecC	LV475_10960, exodeoxyribonuclease V subunit gamma	FAZ79_01875, exodeoxyribonuclease V subunit gamma	GM160_RS05905, exodeoxyribonuclease V subunit gamma	D5687_10040, exodeoxyribonuclease V subunit gamma	S21_07825, RecBCD enzyme subunit RecC			K03583	recC; exodeoxyribonuclease V gamma subunit [EC:3.1.11.5]
		core genome	B1-1_02750, Sigma-54 factor interaction domain-containing protein	LV476_02735, sigma-54 dependent transcriptional regulator	AWR35_06290, hypothetical protein	AUR63_06280, hypothetical protein	R3_10960, AAA domain-containing protein	LV475_10965, sigma-54 dependent transcriptional regulator	FAZ79_01880, hypothetical protein	GM160_RS05910, sigma-54 dependent transcriptional regulator	D5687_10035, sigma-54-dependent Fis family transcriptional regulator	S21_07830, Sigma-54 factor interaction domain-containing protein			K02481	flgR; two-component system, NtrC family, response regulator
		core genome	B1-1_02755, hypothetical protein	LV476_02740, hypothetical protein	AWR35_06295, hypothetical protein	AUR63_06285, hypothetical protein	R3_10965, hypothetical protein	LV475_10970, hypothetical protein	FAZ79_01115, hypothetical protein	GM160_RS05915, hypothetical protein	D5687_10230, hypothetical protein	S21_07835, hypothetical protein
		core genome	B1-1_02760, hypothetical protein	LV476_02745, hypothetical protein	AWR35_06300, hypothetical protein	AUR63_06290, hypothetical protein	R3_10970, hypothetical protein	LV475_10975, hypothetical protein	FAZ79_01120, hypothetical protein	GM160_RS05920, hypothetical protein	D5687_10235, hypothetical protein	S21_07840, hypothetical protein
		core genome	B1-1_02770, Peptidase C39 domain-containing protein	LV476_02755, C39 family peptidase	AWR35_06315, peptidase	AUR63_06305, peptidase	R3_10980, Peptidase	LV475_10985, C39 family peptidase	FAZ79_01130, peptidase	GM160_RS05930, C39 family peptidase	D5687_10245, peptidase	S21_07850, Peptidase C39 domain-containing protein			K06992	K06992; uncharacterized protein
		core genome	B1-1_02775, hypothetical protein	LV476_02760, hypothetical protein	AWR35_06320, hypothetical protein	AUR63_06310, hypothetical protein	R3_10985, hypothetical protein	LV475_10990, hypothetical protein	FAZ79_01135, hypothetical protein	GM160_RS05935, hypothetical protein	D5687_10250, hypothetical protein	S21_08730, hypothetical protein
		core genome	B1-1_02780, Putative MetA-pathway of phenol degradation	LV476_02765, transporter	AWR35_06325, hypothetical protein	AUR63_06315, hypothetical protein	R3_10990, hypothetical protein	LV475_10995, hypothetical protein	FAZ79_01140, transporter	GM160_RS05940, hypothetical protein	D5687_10255, hypothetical protein	S21_08735, hypothetical protein
		core genome	B1-1_02785, HTH lysR-type domain-containing protein	LV476_02770, LysR family transcriptional regulator	AWR35_06330, hypothetical protein	AUR63_06320, hypothetical protein	R3_08720, LysR family transcriptional regulator	LV475_08710, LysR family transcriptional regulator	FAZ79_01145, LysR family transcriptional regulator	GM160_RS05945, LysR family transcriptional regulator	D5687_10260, LysR family transcriptional regulator	S21_08740, HTH lysR-type domain-containing protein
		core genome	B1-1_02790, Fe-S cluster assembly protein SufE	LV476_02775, SufE family protein	AWR35_06335, Fe-S cluster assembly protein SufE	AUR63_06325, Fe-S cluster assembly protein SufE	R3_08725, SufE family protein	LV475_08715, SufE family protein	FAZ79_01150, SufE family protein	GM160_RS05950, SufE family protein	D5687_10265, SufE family protein	S21_08745, Fe-S metabolism associated SufE			K02426	sufE; cysteine desulfuration protein SufE
		core genome	B1-1_02795, Fe-S-biosyn domain-containing protein	LV476_02780, iron-sulfur cluster assembly accessory protein	AWR35_06340, hypothetical protein	AUR63_06330, hypothetical protein	R3_08730, Iron-sulfur cluster assembly accessory protein	LV475_08720, iron-sulfur cluster assembly accessory protein	FAZ79_01155, iron-sulfur cluster assembly accessory protein	GM160_RS05955, iron-sulfur cluster assembly accessory protein	D5687_10270, iron-sulfur cluster assembly accessory protein	S21_03210, Fe-S-biosyn domain-containing protein			K13628	iscA; iron-sulfur cluster assembly protein
		core genome	B1-1_02800, Rieske domain-containing protein	LV476_02785, non-heme iron oxygenase ferredoxin subunit	AWR35_06345, hypothetical protein	AUR63_06335, hypothetical protein	R3_08735, Rieske domain-containing protein	LV475_08725, non-heme iron oxygenase ferredoxin subunit	FAZ79_01160, non-heme iron oxygenase ferredoxin subunit	GM160_RS05960, non-heme iron oxygenase ferredoxin subunit	D5687_10275, non-heme iron oxygenase ferredoxin subunit	S21_03205, Rieske domain-containing protein			K05710	hcaC; 3-phenylpropionate/trans-cinnamate dioxygenase ferredoxin component
		core genome	B1-1_02805, Putative Fe-S cluster assembly protein SufT	LV476_02790, putative Fe-S cluster assembly protein SufT	AWR35_06350, FeS assembly SUF system protein SufT	AUR63_06340, FeS assembly SUF system protein SufT	R3_08740, Putative Fe-S cluster assembly protein SufT	LV475_08730, putative Fe-S cluster assembly protein SufT	FAZ79_01165, putative Fe-S cluster assembly protein SufT	GM160_RS05965, putative Fe-S cluster assembly protein SufT	D5687_10280, putative Fe-S cluster assembly protein SufT	S21_03200, Putative Fe-S cluster assembly protein SufT
		core genome	B1-1_02810, Cysteine desulfurase	LV476_02795, cysteine desulfurase	AWR35_06355, cysteine sulfinate desulfinase	AUR63_06345, cysteine sulfinate desulfinase	R3_08745, Cysteine desulfurase	LV475_08735, cysteine desulfurase	FAZ79_01170, cysteine desulfurase	GM160_RS05970, cysteine desulfurase	D5687_10285, cysteine desulfurase	S21_03195, Cysteine desulfurase			K11717	sufS; cysteine desulfurase / selenocysteine lyase [EC:2.8.1.7 4.4.1.16]
		core genome	B1-1_02815, SUF system FeS cluster assembly, SufBD	LV476_02800, Fe-S cluster assembly protein SufD	AWR35_06360, hypothetical protein	AUR63_06350, hypothetical protein	R3_08750, Fe-S cluster assembly protein SufD	LV475_08740, Fe-S cluster assembly protein SufD	FAZ79_01175, Fe-S cluster assembly protein SufD	GM160_RS05975, Fe-S cluster assembly protein SufD	D5687_10290, Fe-S cluster assembly protein SufD	S21_03190, Fe-S cluster assembly protein SufD			K09015	sufD; Fe-S cluster assembly protein SufD			ABC	The ATP-binding Cassette (ABC) Superfamily	membrane	? (Fe-S assembly/SufBCD system)
		core genome	B1-1_02820, Fe-S cluster assembly ATPase SufC	LV476_02805, Fe-S cluster assembly ATPase SufC	AWR35_06365, Fe-S cluster assembly ATPase SufC	AUR63_06355, Fe-S cluster assembly ATPase SufC	R3_08755, Fe-S cluster assembly ATPase SufC	LV475_08745, Fe-S cluster assembly ATPase SufC	FAZ79_01180, Fe-S cluster assembly ATPase SufC	GM160_RS05980, Fe-S cluster assembly ATPase SufC	D5687_10295, Fe-S cluster assembly ATPase SufC	S21_03185, Fe-S cluster assembly ATPase SufC			K09013	sufC; Fe-S cluster assembly ATP-binding protein			ABC	The ATP-binding Cassette (ABC) Superfamily	ABC	? (Fe-S assembly/SufBCD system)
		core genome	B1-1_02825, Fe-S cluster assembly protein SufB	LV476_02810, Fe-S cluster assembly protein SufB	AWR35_06370, Fe-S cluster assembly protein SufB	AUR63_06360, Fe-S cluster assembly protein SufB	R3_08760, Fe-S cluster assembly protein SufB	LV475_08750, Fe-S cluster assembly protein SufB	FAZ79_01185, Fe-S cluster assembly protein SufB	GM160_RS05985, Fe-S cluster assembly protein SufB	D5687_10300, Fe-S cluster assembly protein SufB	S21_03180, Fe-S cluster assembly protein SufB			K09014	sufB; Fe-S cluster assembly protein SufB			ABC	The ATP-binding Cassette (ABC) Superfamily	membrane	? (Fe-S assembly/SufBCD system)
		core genome	B1-1_02830, Transcriptional regulator, BadM/Rrf2 family	LV476_02815, SUF system Fe-S cluster assembly regulator	AWR35_06375, hypothetical protein	AUR63_06365, hypothetical protein	R3_08765, SUF system Fe-S cluster assembly regulator	LV475_08755, SUF system Fe-S cluster assembly regulator	FAZ79_01190, SUF system Fe-S cluster assembly regulator	GM160_RS05990, SUF system Fe-S cluster assembly regulator	D5687_10305, SUF system Fe-S cluster assembly regulator	S21_03175, Transcriptional regulator, BadM/Rrf2 family
		core genome	B1-1_02835, tRNA-2-methylthio-N(6)-dimethylallyladenosine synthase	LV476_02820, tRNA (N6-isopentenyl adenosine(37)-C2)-methylthiotransferase MiaB	AWR35_06380, hypothetical protein	AUR63_06370, tRNA-2-methylthio-N(6)-dimethylallyladenosine synthase MiaB	R3_08770, tRNA-2-methylthio-N(6)-dimethylallyladenosine synthase	LV475_08760, tRNA (N6-isopentenyl adenosine(37)-C2)-methylthiotransferase MiaB	FAZ79_01195, tRNA (N6-isopentenyl adenosine(37)-C2)-methylthiotransferase MiaB	GM160_RS05995, tRNA (N6-isopentenyl adenosine(37)-C2)-methylthiotransferase MiaB	D5687_10310, tRNA (N6-isopentenyl adenosine(37)-C2)-methylthiotransferase MiaB	S21_03170, tRNA-2-methylthio-N(6)-dimethylallyladenosine synthase			K06168	miaB; tRNA-2-methylthio-N6-dimethylallyladenosine synthase [EC:2.8.4.3]
		core genome	B1-1_02840, Phosphate starvation-inducible protein PhoH	LV476_02825, PhoH family protein	AWR35_06385, phosphate starvation-inducible protein PhoH	AUR63_06375, phosphate starvation-inducible protein PhoH	R3_08775, Phosphate starvation-inducible protein PhoH	LV475_08765, PhoH family protein	FAZ79_01200, PhoH family protein	GM160_RS06000, PhoH family protein	D5687_10315, PhoH family protein	S21_03165, Phosphate starvation-inducible protein PhoH			K06217	phoH, phoL; phosphate starvation-inducible protein PhoH and related proteins
		core genome	B1-1_02845, Endoribonuclease YbeY	LV476_02830, rRNA maturation RNase YbeY	AWR35_06390, hypothetical protein	AUR63_06380, hypothetical protein	R3_08780, Endoribonuclease YbeY	LV475_08770, rRNA maturation RNase YbeY	FAZ79_01205, rRNA maturation RNase YbeY	GM160_RS06005, rRNA maturation RNase YbeY	D5687_10320, rRNA maturation RNase YbeY	S21_03160, Endoribonuclease YbeY			K07042	ybeY, yqfG; probable rRNA maturation factor
		core genome	B1-1_02850, Magnesium/cobalt efflux protein	LV476_02835, CBS domain-containing protein	AWR35_06395, magnesium/cobalt efflux protein	AUR63_06385, magnesium/cobalt efflux protein	R3_08785, CBS domain-containing protein	LV475_08775, CBS domain-containing protein	FAZ79_01210, CBS domain-containing protein	GM160_RS06010, CBS domain-containing protein	D5687_10325, CBS domain-containing protein	S21_03155, CBS domain containing protein			K06189	corC, tlyC; hemolysin (HlyC) family protein
		core genome	B1-1_02855, Apolipoprotein N-acyltransferase	LV476_02840, apolipoprotein N-acyltransferase	AWR35_06400, hypothetical protein	AUR63_06390, hypothetical protein	R3_08790, Apolipoprotein N-acyltransferase	LV475_08780, apolipoprotein N-acyltransferase	FAZ79_01215, apolipoprotein N-acyltransferase	GM160_RS06015, apolipoprotein N-acyltransferase	D5687_10330, apolipoprotein N-acyltransferase	S21_03150, Apolipoprotein N-acyltransferase			K03820	lnt; apolipoprotein N-acyltransferase [EC:2.3.1.269]
		core genome	B1-1_02865, Ribosome-binding ATPase YchF	LV476_02850, redox-regulated ATPase YchF	AWR35_06470, GTP-binding protein	AUR63_06460, GTP-binding protein	R3_08800, Ribosome-binding ATPase YchF	LV475_08790, redox-regulated ATPase YchF	FAZ79_01225, redox-regulated ATPase YchF	GM160_RS06075, redox-regulated ATPase YchF	D5687_07355, redox-regulated ATPase YchF	S21_03135, Ribosome-binding ATPase YchF			K06942	ychF; ribosome-binding ATPase
		core genome	B1-1_02870, Peptidyl-tRNA hydrolase	LV476_02855, aminoacyl-tRNA hydrolase	AWR35_06475, peptidyl-tRNA hydrolase	AUR63_06465, peptidyl-tRNA hydrolase	R3_08805, Peptidyl-tRNA hydrolase	LV475_08795, aminoacyl-tRNA hydrolase	FAZ79_01230, aminoacyl-tRNA hydrolase	GM160_RS06080, aminoacyl-tRNA hydrolase	D5687_07360, aminoacyl-tRNA hydrolase	S21_03130, Peptidyl-tRNA hydrolase			K01056	PTH1, pth, spoVC; peptidyl-tRNA hydrolase, PTH1 family [EC:3.1.1.29]
		core genome	B1-1_02875, 50S ribosomal protein L25	LV476_02860, 50S ribosomal protein L25/general stress protein Ctc	AWR35_06480, 50S ribosomal protein L25/general stress protein Ctc	AUR63_06470, 50S ribosomal protein L25	R3_08810, 50S ribosomal protein L25	LV475_08800, 50S ribosomal protein L25/general stress protein Ctc	FAZ79_01235, 50S ribosomal protein L25/general stress protein Ctc	GM160_RS06085, 50S ribosomal protein L25/general stress protein Ctc	D5687_07365, 50S ribosomal protein L25/general stress protein Ctc	S21_03125, 50S ribosomal protein L25			K02897	RP-L25, rplY; large subunit ribosomal protein L25
		core genome	B1-1_02880, Ribose-phosphate pyrophosphokinase	LV476_02865, ribose-phosphate diphosphokinase	AWR35_06485, ribose-phosphate pyrophosphokinase	AUR63_06475, ribose-phosphate pyrophosphokinase	R3_08815, Ribose-phosphate pyrophosphokinase	LV475_08805, ribose-phosphate diphosphokinase	FAZ79_01240, ribose-phosphate diphosphokinase	GM160_RS06090, ribose-phosphate diphosphokinase	D5687_07370, ribose-phosphate diphosphokinase	S21_03120, Ribose-phosphate pyrophosphokinase			K00948	PRPS, prsA; ribose-phosphate pyrophosphokinase [EC:2.7.6.1]
		core genome	B1-1_02890, 4-diphosphocytidyl-2-C-methyl-D-erythritol kinase	LV476_02875, 4-(cytidine 5-diphospho)-2-C-methyl-D-erythritol kinase	AWR35_06495, hypothetical protein	AUR63_06485, hypothetical protein	R3_08825, 4-diphosphocytidyl-2-C-methyl-D-erythritol kinase	LV475_08815, 4-(cytidine 5-diphospho)-2-C-methyl-D-erythritol kinase	FAZ79_01250, 4-(cytidine 5-diphospho)-2-C-methyl-D-erythritol kinase	GM160_RS06100, 4-(cytidine 5-diphospho)-2-C-methyl-D-erythritol kinase	D5687_07380, 4-(cytidine 5-diphospho)-2-C-methyl-D-erythritol kinase	S21_03110, 4-diphosphocytidyl-2-C-methyl-D-erythritol kinase			K00919	ispE; 4-diphosphocytidyl-2-C-methyl-D-erythritol kinase [EC:2.7.1.148]
		core genome	B1-1_02895, Outer-membrane lipoprotein LolB	LV476_02880, lipoprotein insertase outer membrane protein LolB	AWR35_06500, hypothetical protein	AUR63_06490, hypothetical protein	R3_08830, Outer-membrane lipoprotein LolB	LV475_08820, lipoprotein insertase outer membrane protein LolB	FAZ79_01255, outer membrane lipoprotein LolB	GM160_RS06105, lipoprotein insertase outer membrane protein LolB	D5687_07385, outer membrane lipoprotein LolB	S21_03105, Outer-membrane lipoprotein LolB			K02494	lolB; outer membrane lipoprotein LolB
		core genome	B1-1_02900, TPR-REGION domain-containing protein	LV476_02885, tetratricopeptide repeat protein	AWR35_06505, hypothetical protein	AUR63_06495, hypothetical protein	R3_08835, Tetratricopeptide repeat protein	LV475_08825, tetratricopeptide repeat protein	FAZ79_01260, tetratricopeptide repeat protein	GM160_RS06110, tetratricopeptide repeat protein	D5687_07390, hypothetical protein	S21_03100, TPR-REGION domain-containing protein
		core genome	B1-1_02910, hypothetical protein	LV476_02895, DUF6231 family protein	AWR35_06510, hypothetical protein	AUR63_06500, hypothetical protein	R3_08840, DUF6231 domain-containing protein	LV475_08830, DUF6231 family protein	FAZ79_01265, hypothetical protein	GM160_RS06115, DUF6231 family protein	D5687_07400, hypothetical protein	S21_03095, hypothetical protein
pili (T4aP)		core genome	B1-1_02920, LysM domain-containing protein	LV476_02905, hypothetical protein	AWR35_06520, hypothetical protein	AUR63_06510, hypothetical protein	R3_08850, LysM domain-containing protein	LV475_08840, hypothetical protein	FAZ79_01275, hypothetical protein	GM160_RS06125, LysM peptidoglycan-binding domain-containing protein	D5687_07410, hypothetical protein	S21_03085, hypothetical protein			K08086	fimV; pilus assembly protein FimV
		core genome	B1-1_02925, Aspartate-semialdehyde dehydrogenase	LV476_02910, aspartate-semialdehyde dehydrogenase	AWR35_06525, aspartate-semialdehyde dehydrogenase	AUR63_06515, aspartate-semialdehyde dehydrogenase	R3_08855, Aspartate-semialdehyde dehydrogenase	LV475_08845, aspartate-semialdehyde dehydrogenase	FAZ79_01280, aspartate-semialdehyde dehydrogenase	GM160_RS06130, aspartate-semialdehyde dehydrogenase	D5687_07415, aspartate-semialdehyde dehydrogenase	S21_03080, Aspartate-semialdehyde dehydrogenase			K00133	asd; aspartate-semialdehyde dehydrogenase [EC:1.2.1.11]
		core genome	B1-1_02930, 3-isopropylmalate dehydrogenase	LV476_02915, 3-isopropylmalate dehydrogenase	AWR35_06530, 3-isopropylmalate dehydrogenase	AUR63_06520, 3-isopropylmalate dehydrogenase	R3_08860, 3-isopropylmalate dehydrogenase	LV475_08850, 3-isopropylmalate dehydrogenase	FAZ79_01285, 3-isopropylmalate dehydrogenase	GM160_RS06135, 3-isopropylmalate dehydrogenase	D5687_07420, 3-isopropylmalate dehydrogenase	S21_03075, 3-isopropylmalate dehydrogenase			K00052	leuB, IMDH; 3-isopropylmalate dehydrogenase [EC:1.1.1.85]
		core genome	B1-1_02935, 3-isopropylmalate dehydratase small subunit	LV476_02920, 3-isopropylmalate dehydratase small subunit	AWR35_06535, 3-isopropylmalate dehydratase	AUR63_06525, 3-isopropylmalate dehydratase	R3_08865, 3-isopropylmalate dehydratase small subunit	LV475_08855, 3-isopropylmalate dehydratase small subunit	FAZ79_01290, 3-isopropylmalate dehydratase small subunit	GM160_RS06140, 3-isopropylmalate dehydratase small subunit	D5687_07425, 3-isopropylmalate dehydratase small subunit	S21_03070, 3-isopropylmalate dehydratase small subunit			K01704	leuD, IPMI-S; 3-isopropylmalate/(R)-2-methylmalate dehydratase small subunit [EC:4.2.1.33 4.2.1.35]
		core genome	B1-1_02940, 3-isopropylmalate dehydratase large subunit	LV476_02925, 3-isopropylmalate dehydratase large subunit	AWR35_06540, isopropylmalate isomerase	AUR63_06530, isopropylmalate isomerase	R3_08870, 3-isopropylmalate dehydratase large subunit	LV475_08860, 3-isopropylmalate dehydratase large subunit	FAZ79_01295, 3-isopropylmalate dehydratase large subunit	GM160_RS06145, 3-isopropylmalate dehydratase large subunit	D5687_07430, 3-isopropylmalate dehydratase large subunit	S21_03065, 3-isopropylmalate dehydratase large subunit			K01703	leuC, IPMI-L; 3-isopropylmalate/(R)-2-methylmalate dehydratase large subunit [EC:4.2.1.33 4.2.1.35]
		core genome	B1-1_02945, DUF2237 domain-containing protein	LV476_02930, DUF2237 domain-containing protein	AWR35_06545, hypothetical protein	AUR63_06535, hypothetical protein	R3_08875, DUF2237 domain-containing protein	LV475_08865, DUF2237 domain-containing protein	FAZ79_01300, DUF2237 domain-containing protein	GM160_RS06150, DUF2237 domain-containing protein	D5687_07435, DUF2237 family protein	S21_03060, hypothetical protein			K09966	K09966; uncharacterized protein
		core genome	B1-1_02950, HTH lysR-type domain-containing protein	LV476_02935, LysR family transcriptional regulator	AWR35_06550, hypothetical protein	AUR63_06540, hypothetical protein	R3_08880, LysR family transcriptional regulator	LV475_08870, LysR family transcriptional regulator	FAZ79_01305, LysR family transcriptional regulator	GM160_RS06155, LysR family transcriptional regulator	D5687_07440, LysR family transcriptional regulator	S21_03055, HTH lysR-type domain-containing protein
		core genome	B1-1_02965, MFS domain-containing protein	LV476_02950, organoarsenical effux MFS transporter ArsJ	AWR35_06565, MFS transporter permease	AUR63_06555, MFS transporter permease	R3_08885, Organoarsenical effux MFS transporter ArsJ	LV475_08875, organoarsenical effux MFS transporter ArsJ	FAZ79_01310, organoarsenical effux MFS transporter ArsJ	GM160_RS06160, organoarsenical effux MFS transporter ArsJ	D5687_07455, MFS transporter	S21_03040, MFS domain-containing protein			K25223	arsJ; MFS transporter, APGE family, 1-arseno-3-phosphoglycerate exporter			MFS	The Major Facilitator Superfamily (MFS)		multidrug efflux	org
		core genome	B1-1_02975, Aldoketomutase	LV476_02960, lactoylglutathione lyase	AWR35_06575, glyoxalase I	AUR63_06565, glyoxalase I	R3_08895, Aldoketomutase	LV475_08885, lactoylglutathione lyase	FAZ79_01320, lactoylglutathione lyase	GM160_RS06170, lactoylglutathione lyase	D5687_07465, lactoylglutathione lyase	S21_03030, Aldoketomutase			K01759	GLO1, gloA; lactoylglutathione lyase [EC:4.4.1.5]
		core genome	B1-1_02980, EAL domain-containing protein	LV476_02965, EAL domain-containing protein	AWR35_06580, hypothetical protein	AUR63_06570, hypothetical protein	R3_08900, EAL domain-containing protein	LV475_08890, EAL domain-containing protein	FAZ79_01325, EAL domain-containing protein	GM160_RS06175, EAL domain-containing protein	D5687_07470, EAL domain-containing protein	S21_03025, EAL domain-containing protein
		core genome	B1-1_02990, Argininosuccinate synthase	LV476_02975, argininosuccinate synthase	AWR35_06590, argininosuccinate synthase	AUR63_06580, argininosuccinate synthase	R3_08910, Argininosuccinate synthase	LV475_08900, argininosuccinate synthase	FAZ79_01335, argininosuccinate synthase	GM160_RS06185, argininosuccinate synthase	D5687_07485, argininosuccinate synthase	S21_03020, Argininosuccinate synthase			K01940	argG, ASS1; argininosuccinate synthase [EC:6.3.4.5]
PDH		core genome	B1-1_02995, Pyruvate dehydrogenase E1 component	LV476_02980, pyruvate dehydrogenase (acetyl-transferring), homodimeric type	AWR35_06595, pyruvate dehydrogenase	AUR63_06585, pyruvate dehydrogenase	R3_08915, Pyruvate dehydrogenase E1 component	LV475_08905, pyruvate dehydrogenase (acetyl-transferring), homodimeric type	FAZ79_01340, pyruvate dehydrogenase (acetyl-transferring), homodimeric type	GM160_RS06190, pyruvate dehydrogenase (acetyl-transferring), homodimeric type	D5687_07490, pyruvate dehydrogenase (acetyl-transferring), homodimeric type	S21_03015, Pyruvate dehydrogenase E1 component			K00163	aceE; pyruvate dehydrogenase E1 component [EC:1.2.4.1]
PDH		core genome	B1-1_03000, Acetyltransferase component of pyruvate dehydrogenase complex	LV476_02985, dihydrolipoyllysine-residue acetyltransferase	AWR35_06600, branched-chain alpha-keto acid dehydrogenase subunit E2	AUR63_06590, branched-chain alpha-keto acid dehydrogenase subunit E2	R3_08920, Acetyltransferase component of pyruvate dehydrogenase complex	LV475_08910, dihydrolipoyllysine-residue acetyltransferase	FAZ79_01345, dihydrolipoyllysine-residue acetyltransferase	GM160_RS06195, dihydrolipoyllysine-residue acetyltransferase	D5687_07495, dihydrolipoyllysine-residue acetyltransferase	S21_03010, Acetyltransferase component of pyruvate dehydrogenase complex			K00627	DLAT, aceF, pdhC; pyruvate dehydrogenase E2 component (dihydrolipoamide acetyltransferase) [EC:2.3.1.12]
PDH		core genome	B1-1_03005, Dihydrolipoyl dehydrogenase	LV476_02990, dihydrolipoyl dehydrogenase	AWR35_06605, dihydrolipoamide dehydrogenase	AUR63_06595, dihydrolipoamide dehydrogenase	R3_08925, Dihydrolipoyl dehydrogenase	LV475_08915, dihydrolipoyl dehydrogenase	FAZ79_01350, dihydrolipoyl dehydrogenase	GM160_RS06200, dihydrolipoyl dehydrogenase	D5687_07500, dihydrolipoyl dehydrogenase	S21_03005, Dihydrolipoyl dehydrogenase			K00382	DLD, lpd, pdhD; dihydrolipoamide dehydrogenase [EC:1.8.1.4]
		core genome	B1-1_03010, putative membrane transporter protein	LV476_02995, sulfite exporter TauE/SafE family protein	AWR35_06610, hypothetical protein	AUR63_06600, hypothetical protein	R3_08930, putative membrane transporter protein	LV475_08920, sulfite exporter TauE/SafE family protein	FAZ79_01355, sulfite exporter TauE/SafE family protein	GM160_RS06205, sulfite exporter TauE/SafE family protein	D5687_07505, sulfite exporter TauE/SafE family protein	S21_03000, putative membrane transporter protein			K07090	K07090; uncharacterized protein
		core genome	B1-1_03015, Phosphopantetheine adenylyltransferase	LV476_03000, pantetheine-phosphate adenylyltransferase	AWR35_06615, phosphopantetheine adenylyltransferase	AUR63_06605, phosphopantetheine adenylyltransferase	R3_08935, Phosphopantetheine adenylyltransferase	LV475_08925, pantetheine-phosphate adenylyltransferase	FAZ79_01360, pantetheine-phosphate adenylyltransferase	GM160_RS06210, pantetheine-phosphate adenylyltransferase	D5687_07510, pantetheine-phosphate adenylyltransferase	S21_02995, Phosphopantetheine adenylyltransferase			K00954	E2.7.7.3A, coaD, kdtB; pantetheine-phosphate adenylyltransferase [EC:2.7.7.3]
		core genome	B1-1_03020, Ferredoxin	LV476_03005, YfhL family 4Fe-4S dicluster ferredoxin	AWR35_06620, ferredoxin	AUR63_06610, ferredoxin	R3_08940, Ferredoxin	LV475_08930, YfhL family 4Fe-4S dicluster ferredoxin	FAZ79_01365, YfhL family 4Fe-4S dicluster ferredoxin	GM160_RS06215, YfhL family 4Fe-4S dicluster ferredoxin	D5687_07515, YfhL family 4Fe-4S dicluster ferredoxin	S21_02990, Ferredoxin
		core genome	B1-1_03025, Carrier domain-containing protein	LV476_03010, acyl carrier protein	AWR35_06625, hypothetical protein	AUR63_06615, hypothetical protein	R3_08945, Acyl carrier protein	LV475_08935, acyl carrier protein	FAZ79_01370, acyl carrier protein	GM160_RS06220, acyl carrier protein	D5687_07520, acyl carrier protein	S21_02985, Carrier domain-containing protein			K02078	acpP; acyl carrier protein
		core genome	B1-1_03030, Serine--tRNA ligase	LV476_03015, serine--tRNA ligase	AWR35_06630, serine--tRNA ligase	AUR63_06620, serine--tRNA ligase	R3_08950, Serine--tRNA ligase	LV475_08940, serine--tRNA ligase	FAZ79_01375, serine--tRNA ligase	GM160_RS06225, serine--tRNA ligase	D5687_07525, serine--tRNA ligase	S21_02980, Serine--tRNA ligase			K01875	SARS, serS; seryl-tRNA synthetase [EC:6.1.1.11]
		core genome	B1-1_03035, Transcription elongation factor GreA	LV476_03020, transcription elongation factor GreA	AWR35_06635, transcription elongation factor GreA	AUR63_06625, transcription elongation factor GreA	R3_08955, Transcription elongation factor GreA	LV475_08945, transcription elongation factor GreA	FAZ79_01380, transcription elongation factor GreA	GM160_RS06230, transcription elongation factor GreA	D5687_07530, transcription elongation factor GreA	S21_02975, Transcription elongation factor GreA			K03624	greA; transcription elongation factor GreA
		core genome	B1-1_03040, Carbamoyl-phosphate synthase large chain	LV476_03025, carbamoyl-phosphate synthase large subunit	AWR35_06640, carbamoyl phosphate synthase large subunit	AUR63_06630, carbamoyl phosphate synthase large subunit	R3_08960, Carbamoyl-phosphate synthase large chain	LV475_08950, carbamoyl-phosphate synthase large subunit	FAZ79_01385, carbamoyl-phosphate synthase large subunit	GM160_RS06235, carbamoyl-phosphate synthase large subunit	D5687_07535, carbamoyl-phosphate synthase large subunit	S21_02970, Carbamoyl-phosphate synthase large chain			K01955	carB, CPA2; carbamoyl-phosphate synthase large subunit [EC:6.3.5.5]
		core genome	B1-1_03065, Small ribosomal subunit biogenesis GTPase RsgA	LV476_03050, ribosome small subunit-dependent GTPase A	AWR35_06665, hypothetical protein	AUR63_06655, hypothetical protein	R3_08985, Small ribosomal subunit biogenesis GTPase RsgA	LV475_08975, ribosome small subunit-dependent GTPase A	FAZ79_01410, ribosome small subunit-dependent GTPase A	GM160_RS06260, ribosome small subunit-dependent GTPase A	D5687_07560, ribosome small subunit-dependent GTPase A	S21_06510, hypothetical protein			K06949	rsgA, engC; ribosome biogenesis GTPase / thiamine phosphate phosphatase [EC:3.6.1.- 3.1.3.100]
		core genome	B1-1_03070, Histidine triad nucleotide-binding protein	LV476_03055, histidine triad nucleotide-binding protein	AWR35_06670, histidine triad nucleotide-binding protein	AUR63_06660, histidine triad nucleotide-binding protein	R3_08990, Histidine triad nucleotide-binding protein	LV475_08980, histidine triad nucleotide-binding protein	FAZ79_01415, histidine triad nucleotide-binding protein	GM160_RS06265, histidine triad nucleotide-binding protein	D5687_07565, histidine triad nucleotide-binding protein	S21_06515, HIT domain-containing protein			K02503	HINT1, hinT, hit; histidine triad (HIT) family protein
		core genome	B1-1_03075, HlyD-D23 domain-containing protein	LV476_03060, efflux RND transporter periplasmic adaptor subunit	AWR35_06675, hypothetical protein	AUR63_06665, hypothetical protein	R3_08995, Efflux RND transporter periplasmic adaptor subunit	LV475_08985, efflux RND transporter periplasmic adaptor subunit	FAZ79_01420, efflux RND transporter periplasmic adaptor subunit	GM160_RS06270, efflux RND transporter periplasmic adaptor subunit	D5687_07570, efflux RND transporter periplasmic adaptor subunit	S21_06520, HlyD-D23 domain-containing protein			K03585	acrA, mexA, adeI, smeD, mtrC, cmeA; membrane fusion protein, multidrug efflux system
		core genome	B1-1_03080, Efflux pump membrane transporter	LV476_03065, multidrug efflux RND transporter permease subunit	AWR35_06680, RND transporter	AUR63_06670, RND transporter	R3_09000, Efflux pump membrane transporter	LV475_08990, multidrug efflux RND transporter permease subunit	FAZ79_01425, multidrug efflux RND transporter permease subunit	GM160_RS06275, multidrug efflux RND transporter permease subunit	D5687_07575, multidrug efflux RND transporter permease subunit	S21_06525, Efflux pump membrane transporter			K18138	acrB, mexB, adeJ, smeE, mtrD, cmeB; multidrug efflux pump			RND	The Resistance-Nodulation-Cell Division (RND) Superfamily	HAE1	multidrug/solvent efflux (HAE1 subfamily)	org
		core genome	B1-1_03090, Replication-associated recombination protein A	LV476_03075, replication-associated recombination protein A	AWR35_06690, recombination factor protein RarA	AUR63_06680, recombination factor protein RarA	R3_09010, Replication-associated recombination protein A	LV475_09000, replication-associated recombination protein A	FAZ79_01435, replication-associated recombination protein A	GM160_RS06285, replication-associated recombination protein A	D5687_07585, replication-associated recombination protein A	S21_06530, Replication-associated recombination protein A			K07478	ycaJ; putative ATPase
		core genome	B1-1_03095, Outer-membrane lipoprotein carrier protein	LV476_03080, outer membrane lipoprotein chaperone LolA	AWR35_06695, hypothetical protein	AUR63_06685, hypothetical protein	R3_09015, Outer-membrane lipoprotein carrier protein	LV475_09005, outer membrane lipoprotein chaperone LolA	FAZ79_01440, outer membrane lipoprotein chaperone LolA	GM160_RS06290, outer membrane lipoprotein chaperone LolA	D5687_07590, outer membrane lipoprotein carrier protein LolA	S21_06535, Outer-membrane lipoprotein carrier protein			K03634	lolA; outer membrane lipoprotein carrier protein
		core genome	B1-1_03100, DNA translocase FtsK	LV476_03085, DNA translocase FtsK 4TM domain-containing protein	AWR35_06700, cell division protein FtsK	AUR63_06690, cell division protein FtsK	R3_09020, DNA translocase FtsK	LV475_09010, DNA translocase FtsK 4TM domain-containing protein	FAZ79_01445, cell division protein FtsK	GM160_RS06295, DNA translocase FtsK 4TM domain-containing protein	D5687_07595, DNA translocase FtsK	S21_06540, DNA translocase FtsK			K03466	ftsK, spoIIIE; DNA segregation ATPase FtsK/SpoIIIE, S-DNA-T family
		core genome	B1-1_03105, Peptide methionine sulfoxide reductase MsrB	LV476_03090, peptide-methionine (R)-S-oxide reductase MsrB	AWR35_06705, peptide methionine sulfoxide reductase	AUR63_06695, hypothetical protein	R3_09025, Peptide methionine sulfoxide reductase MsrB	LV475_09015, peptide-methionine (R)-S-oxide reductase MsrB	FAZ79_01450, peptide-methionine (R)-S-oxide reductase MsrB	GM160_RS06300, peptide-methionine (R)-S-oxide reductase MsrB	D5687_07600, peptide-methionine (R)-S-oxide reductase	S21_06545, Peptide methionine sulfoxide reductase MsrB			K07305	msrB; peptide-methionine (R)-S-oxide reductase [EC:1.8.4.12]
		core genome	B1-1_03115, Stringent starvation protein A	LV476_03100, glutathione S-transferase N-terminal domain-containing protein	AWR35_06715, stringent starvation protein A	AUR63_06705, stringent starvation protein A	R3_09035, Stringent starvation protein A	LV475_09025, glutathione S-transferase N-terminal domain-containing protein	FAZ79_01460, stringent starvation protein A	GM160_RS06310, glutathione S-transferase N-terminal domain-containing protein	D5687_07610, stringent starvation protein A	S21_06555, Stringent starvation protein A			K03599	sspA, mglA; stringent starvation protein A
Cytochrome bc1		core genome	B1-1_03120, Cytochrome c1	LV476_03105, cytochrome c1	AWR35_06720, hypothetical protein	AUR63_06710, hypothetical protein	R3_09040, Cytochrome c1	LV475_09030, cytochrome c1	FAZ79_01465, cytochrome c1	GM160_RS06315, cytochrome c1	D5687_07615, cytochrome c1	S21_06560, Cytochrome c1			K00413	CYC1, CYT1, petC; ubiquinol-cytochrome c reductase cytochrome c1 subunit
Cytochrome bc1		core genome	B1-1_03125, Cytochrome b	LV476_03110, cytochrome bc complex cytochrome b subunit	AWR35_06725, cytochrome B	AUR63_06715, cytochrome B	R3_09045, Cytochrome b	LV475_09035, cytochrome bc complex cytochrome b subunit	FAZ79_01470, cytochrome bc complex cytochrome b subunit	GM160_RS06320, cytochrome bc complex cytochrome b subunit	D5687_07620, cytochrome bc complex cytochrome b subunit	S21_06565, Cytochrome b			K00412	CYTB, petB; ubiquinol-cytochrome c reductase cytochrome b subunit
[truncated: 2,434 more rows]
